# Supplementary material for: Continent-Scale Sampling Reveals Fine-Scale Turnover in a Beneficial Bug Symbiont
Source: Front Microbiol. 2020 Jun 19;11:1276. doi: 10.3389/fmicb.2020.01276 (PMC7316890; doi:10.3389/fmicb.2020.01276)
Supplement: Supplementary file 1 [file Data_Sheet_1.zip]

Archive with 15 entries (14 files):
- Jalysus2020_taxtable.csv
- __MACOSX/
- __MACOSX/._Jalysus2020_taxtable.csv
- Jalysus2020_metadata.csv
- __MACOSX/._Jalysus2020_metadata.csv
- Jalysus2020_devtime.csv
- __MACOSX/._Jalysus2020_devtime.csv
- Jalysus2020_repset.fasta
- __MACOSX/._Jalysus2020_repset.fasta
- READ ME.rtf
- __MACOSX/._READ ME.rtf
- Jalysus2020_SVtable.csv
- __MACOSX/._Jalysus2020_SVtable.csv
- Jalysus2020_eggs.csv
- __MACOSX/._Jalysus2020_eggs.csv
