# Supplementary material for: Continent-Scale Sampling Reveals Fine-Scale Turnover in a Beneficial Bug Symbiont
Source: Front Microbiol. 2020 Jun 19;11:1276. doi: 10.3389/fmicb.2020.01276 (PMC7316890; doi:10.3389/fmicb.2020.01276)
Supplement: Supplementary file 1 [file Data_Sheet_1.zip › Jalysus2020_metadata.csv]

barcode	sampleid	bugspecies	bug.family	hostplant	instar	sex	inst.sex	site	run	is.blank
F80R37	4	Jalysus wickhami	Berytidae	Stachys bullata	adult	F	F	Ant1	tucson	sample
F21R7	5	Jalysus wickhami	Berytidae	Stachys bullata	adult	M	M	Ant1	tucson	sample
F33R13	6	Jalysus wickhami	Berytidae	Lycopersicon esculentum	adult	M	M	Tuc2	tucson	sample
F13R9	7	Jalysus wickhami	Berytidae	Stachys bullata	5th		5th	Ant1	tucson	sample
F40R21	8	Jalysus wickhami	Berytidae	Stachys bullata	5th		5th	Ant1	tucson	sample
F90R45	9	Jalysus wickhami	Berytidae	Stachys bullata	5th		5th	Ant1	tucson	sample
F7R3	11	Jalysus wickhami	Berytidae	Stachys bullata	5th		5th	Ant1	tucson	sample
F19R9	12	Jalysus wickhami	Berytidae	Stachys bullata	5th		5th	Ant1	tucson	sample
F80R39	13	Jalysus wickhami	Berytidae	Salvia sp.	5th		5th	Ant1	tucson	sample
F49R28	14	Jalysus wickhami	Berytidae	Stachys bullata	4th		4th	Ant1	tucson	sample
F85R46	15	Jalysus wickhami	Berytidae	Stachys bullata	5th		5th	Ant1	tucson	sample
F51R28	16	Jalysus wickhami	Berytidae	Stachys bullata	5th		5th	Ant1	tucson	sample
F52R28	17	Jalysus wickhami	Berytidae	Stachys bullata	5th		5th	Ant1	tucson	sample
F64R34	18	Jalysus wickhami	Berytidae	Stachys bullata	5th		5th	Ant1	tucson	sample
F76R40	21	Jalysus wickhami	Berytidae	Stachys bullata	5th		5th	Ant1	tucson	sample
F88R46	23	Jalysus wickhami	Berytidae	Stachys bullata	5th		5th	Ant1	tucson	sample
F53R28	24	Jalysus wickhami	Berytidae	Stachys bullata	5th		5th	Ant1	tucson	sample
F6R4	31	Jalysus wickhami	Berytidae	Nicotiana tabacum	adult	M	M	NC1	tucson	sample
F18R10	32	Jalysus wickhami	Berytidae	Nicotiana tabacum	adult	F	F	NC1	tucson	sample
F30R16	33	Jalysus wickhami	Berytidae	Nicotiana tabacum	adult	F	F	NC1	tucson	sample
F42R22	34	Jalysus wickhami	Berytidae	Nicotiana tabacum	adult	M	M	NC2	tucson	sample
F54R28	35	Jalysus wickhami	Berytidae	Nicotiana tabacum	adult	F	F	NC2	tucson	sample
F66R34	36	Jalysus wickhami	Berytidae	Zauschneria californica	5th		5th	Sac2	tucson	sample
F78R40	37	Jalysus wickhami	Berytidae	Zauschneria californica	5th		5th	Sac2	tucson	sample
F90R46	38	Jalysus wickhami	Berytidae	Zauschneria californica	5th		5th	Sac3	tucson	sample
F7R4	39	Jalysus wickhami	Berytidae	Zauschneria californica	5th		5th	Sac3	tucson	sample
F19R10	40	Jalysus wickhami	Berytidae	Zauschneria californica	adult	M	M	Dav4	tucson	sample
F31R16	41	Jalysus wickhami	Berytidae	Zauschneria californica	adult	F	F	Dav4	tucson	sample
F43R22	42	Jalysus wickhami	Berytidae	Zauschneria californica	5th		5th	Dav2	tucson	sample
F55R28	43	Jalysus wickhami	Berytidae	Zauschneria californica	5th		5th	Dav2	tucson	sample
F67R34	44	Jalysus wickhami	Berytidae	Oenothera sp.	5th		5th	Sac3	tucson	sample
F79R40	45	Jalysus wickhami	Berytidae	Oenothera sp.	5th		5th	Sac3	tucson	sample
F91R46	46	Jalysus wickhami	Berytidae	Oenothera sp.	5th		5th	Sac3	tucson	sample
F8R4	47	Jalysus wickhami	Berytidae	Gaura lindheimeri	adult	F	F	Dav4	tucson	sample
F20R10	48	Jalysus wickhami	Berytidae	Gaura lindheimeri	adult	M	M	Dav4	tucson	sample
F32R16	49	Jalysus wickhami	Berytidae	Gaura lindheimeri	5th		5th	Dav5	tucson	sample
F44R22	50	Jalysus wickhami	Berytidae	Gaura lindheimeri	5th		5th	Dav5	tucson	sample
F68R34	51	Jalysus wickhami	Berytidae	Lycopersicon esculentum	adult	M	M	lab	tucson	sample
F80R40	52	Jalysus wickhami	Berytidae	Lycopersicon esculentum	adult	F	F	lab	tucson	sample
F92R46	53	Jalysus wickhami	Berytidae	Lycopersicon esculentum	adult	F	F	lab	tucson	sample
F9R4	54	Jalysus wickhami	Berytidae	Gaura parviflora	adult	F	F	Tuc1	tucson	sample
F21R10	55	Jalysus wickhami	Berytidae	Gaura parviflora	adult	F	F	Tuc1	tucson	sample
F33R16	56	Jalysus wickhami	Berytidae	Gaura parviflora	adult	F	F	Tuc1	tucson	sample
F57R28	58	Jalysus wickhami	Berytidae	Gaura parviflora	adult	M	M	Tuc1	tucson	sample
F69R34	59	Jalysus wickhami	Berytidae	Stachys bullata	adult	F	F	Ant1	tucson	sample
F81R40	60	Jalysus wickhami	Berytidae	Stachys bullata	adult	F	F	Ant1	tucson	sample
F93R46	64	exblank	exblank	exblank	exblank	exblank	exblank	blank	tucson	blank
F10R4	70	Jalysus wickhami	Berytidae	Zauschneria californica	adult	F	F	Sac1	tucson	sample
F22R10	71	Jalysus wickhami	Berytidae	Zauschneria californica	adult	F	F	Sac1	tucson	sample
F34R16	72	Jalysus wickhami	Berytidae	Zauschneria californica	adult	M	M	Sac1	tucson	sample
F46R22	73	Jalysus wickhami	Berytidae	Zauschneria californica	adult	M	M	Sac1	tucson	sample
F58R28	74	Jalysus wickhami	Berytidae	Zauschneria californica	5th		5th	Sac1	tucson	sample
F70R34	75	Jalysus wickhami	Berytidae	Zauschneria californica	adult	F	F	Dav4	tucson	sample
F82R40	76	Jalysus wickhami	Berytidae	Zauschneria californica	adult	F	F	Dav4	tucson	sample
F94R46	77	Jalysus wickhami	Berytidae	Zauschneria californica	adult	M	M	Dav4	tucson	sample
F11R4	78	Jalysus wickhami	Berytidae	Zauschneria californica	adult	M	M	Dav4	tucson	sample
F23R10	79	Jalysus wickhami	Berytidae	Zauschneria californica	5th		5th	Dav4	tucson	sample
F35R16	80	Jalysus wickhami	Berytidae	Zauschneria californica	5th		5th	Dav3	tucson	sample
F47R22	81	Jalysus wickhami	Berytidae	Zauschneria californica	5th		5th	Dav3	tucson	sample
F59R28	82	Jalysus wickhami	Berytidae	Zauschneria californica	5th		5th	Dav3	tucson	sample
F71R34	83	Jalysus wickhami	Berytidae	Zauschneria californica	5th		5th	Dav3	tucson	sample
F83R40	84	Jalysus wickhami	Berytidae	Zauschneria californica	5th		5th	Dav3	tucson	sample
F95R46	85	Jalysus wickhami	Berytidae	Zauschneria californica	adult	F	F	Dav1	tucson	sample
F12R4	86	Jalysus wickhami	Berytidae	Zauschneria californica	adult	F	F	Dav1	tucson	sample
F43R23	87	Jalysus wickhami	Berytidae	Zauschneria californica	adult	M	M	Dav1	tucson	sample
F60R28	90	exblank	exblank	exblank	exblank	exblank	exblank	blank	tucson	blank
F72R34	91	Jalysus wickhami	Berytidae	Zauschneria californica	adult	F	F	Dav2	tucson	sample
F84R40	92	Jalysus wickhami	Berytidae	Zauschneria californica	adult	F	F	Dav2	tucson	sample
F96R46	93	Jalysus wickhami	Berytidae	Zauschneria californica	adult	M	M	Dav2	tucson	sample
F45R22	94	Jalysus wickhami	Berytidae	Zauschneria californica	adult	M	M	Dav2	tucson	sample
F13R11	95	Jalysus wickhami	Berytidae	Zauschneria californica	5th		5th	Dav2	tucson	sample
F25R17	96	Jalysus wickhami	Berytidae	Gaura lindheimeri	adult	F	F	Dav4	tucson	sample
F37R23	97	Jalysus wickhami	Berytidae	Gaura lindheimeri	adult	F	F	Dav4	tucson	sample
F49R29	98	Jalysus wickhami	Berytidae	Gaura lindheimeri	adult	F	F	Dav4	tucson	sample
F61R35	99	Jalysus wickhami	Berytidae	Gaura lindheimeri	adult	M	M	Dav4	tucson	sample
F73R41	100	Jalysus wickhami	Berytidae	Gaura lindheimeri	adult	M	M	Dav4	tucson	sample
F85R47	101	Jalysus wickhami	Berytidae	Gaura lindheimeri	5th		5th	Dav5	tucson	sample
F1R2	102	Jalysus wickhami	Berytidae	Gaura lindheimeri	5th		5th	Dav5	tucson	sample
F13R8	103	Jalysus wickhami	Berytidae	Gaura lindheimeri	5th		5th	Dav5	tucson	sample
F25R14	104	Jalysus wickhami	Berytidae	Gaura lindheimeri	5th		5th	Dav5	tucson	sample
F37R20	105	Jalysus wickhami	Berytidae	Gaura lindheimeri	5th		5th	Dav5	tucson	sample
F49R26	106	Jalysus wickhami	Berytidae	Gaura lindheimeri	4th		4th	Dav5	tucson	sample
F61R32	107	Jalysus wickhami	Berytidae	Oenothera sp.	adult	F	F	Sac3	tucson	sample
F73R38	108	Jalysus wickhami	Berytidae	Oenothera sp.	adult	F	F	Sac3	tucson	sample
F85R44	109	Jalysus wickhami	Berytidae	Oenothera sp.	adult	F	F	Sac3	tucson	sample
F2R2	110	Jalysus wickhami	Berytidae	Oenothera sp.	adult	M	M	Sac3	tucson	sample
F14R8	111	Jalysus wickhami	Berytidae	Oenothera sp.	adult	M	M	Sac3	tucson	sample
F26R14	112	Jalysus wickhami	Berytidae	Oenothera sp.	adult	M	M	Sac3	tucson	sample
F38R20	113	Jalysus wickhami	Berytidae	Stachys bullata	adult	M	M	Ant1	tucson	sample
F50R26	114	Jalysus wickhami	Berytidae	Stachys bullata	adult	M	M	Ant1	tucson	sample
F62R32	115	Jalysus wickhami	Berytidae	Stachys bullata	adult	M	M	Ant1	tucson	sample
F74R38	116	Jalysus wickhami	Berytidae	Stachys bullata	adult	M	M	Ant1	tucson	sample
F86R44	117	Jalysus wickhami	Berytidae	Stachys bullata	adult	F	F	Ant1	tucson	sample
F3R2	118	Jalysus wickhami	Berytidae	Stachys bullata	adult	F	F	Ant1	tucson	sample
F15R8	119	Jalysus wickhami	Berytidae	Stachys bullata	adult	F	F	Ant1	tucson	sample
F27R14	120	Jalysus wickhami	Berytidae	Zauschneria californica	5th		5th	Sac3	tucson	sample
F39R20	121	Jalysus wickhami	Berytidae	Zauschneria californica	5th		5th	Sac3	tucson	sample
F51R26	122	Jalysus wickhami	Berytidae	Zauschneria californica	5th		5th	Sac3	tucson	sample
F63R32	123	Jalysus wickhami	Berytidae	Zauschneria californica	5th		5th	Sac3	tucson	sample
F75R38	124	Jalysus wickhami	Berytidae	Zauschneria californica	5th		5th	Sac3	tucson	sample
F79R41	125	Jalysus wickhami	Berytidae	Zauschneria californica	4th		4th	Sac3	tucson	sample
F4R2	126	Jalysus wickhami	Berytidae	Nicotiana tabacum	adult	F	F	NC2	tucson	sample
F16R8	127	Jalysus wickhami	Berytidae	Nicotiana tabacum	adult	F	F	NC2	tucson	sample
F28R14	128	Jalysus wickhami	Berytidae	Nicotiana tabacum	adult	F	F	NC2	tucson	sample
F40R20	129	Jalysus wickhami	Berytidae	Nicotiana tabacum	adult	M	M	NC2	tucson	sample
F52R26	130	Jalysus wickhami	Berytidae	Nicotiana tabacum	adult	M	M	NC2	tucson	sample
F64R32	131	Jalysus wickhami	Berytidae	Nicotiana tabacum	adult	M	M	NC2	tucson	sample
F76R38	132	Jalysus wickhami	Berytidae	Gaura parviflora	adult	M	M	Tuc1	tucson	sample
F88R44	133	Jalysus wickhami	Berytidae	Gaura parviflora	adult	M	M	Tuc1	tucson	sample
F5R2	134	Jalysus wickhami	Berytidae	Gaura parviflora	adult	M	M	Tuc1	tucson	sample
F17R8	135	Jalysus wickhami	Berytidae	Gaura parviflora	adult	M	M	Tuc1	tucson	sample
F29R14	136	Jalysus wickhami	Berytidae	Gaura parviflora	adult	F	F	Tuc1	tucson	sample
F41R20	137	Jalysus wickhami	Berytidae	Gaura parviflora	adult	F	F	Tuc1	tucson	sample
F53R26	138	Jalysus wickhami	Berytidae	Gaura parviflora	adult	F	F	Tuc1	tucson	sample
F65R32	139	Jalysus wickhami	Berytidae	Lycopersicon esculentum	adult	M	M	lab	tucson	sample
F77R38	140	Jalysus wickhami	Berytidae	Lycopersicon esculentum	adult	M	M	lab	tucson	sample
F89R44	141	Jalysus wickhami	Berytidae	Lycopersicon esculentum	adult	F	F	lab	tucson	sample
F6R2	142	Jalysus wickhami	Berytidae	Lycopersicon esculentum	adult	F	F	lab	tucson	sample
F18R8	143	Jalysus wickhami	Berytidae	Lycopersicon esculentum	adult	M	M	lab	tucson	sample
F30R14	144	Jalysus wickhami	Berytidae	Lycopersicon esculentum	adult	M	M	lab	tucson	sample
F42R20	145	Jalysus wickhami	Berytidae	Lycopersicon esculentum	adult	M	M	lab	tucson	sample
F54R26	146	Jalysus wickhami	Berytidae	Lycopersicon esculentum	adult	F	F	lab	tucson	sample
F66R32	147	Jalysus wickhami	Berytidae	Lycopersicon esculentum	adult	F	F	lab	tucson	sample
F78R38	148	Jalysus wickhami	Berytidae	Lycopersicon esculentum	5th		5th	lab	tucson	sample
F90R44	149	Jalysus wickhami	Berytidae	Lycopersicon esculentum	5th		5th	lab	tucson	sample
F7R2	150	Jalysus wickhami	Berytidae	Nicotiana tabacum	adult	F	F	NC1	tucson	sample
F19R8	151	Jalysus wickhami	Berytidae	Nicotiana tabacum	adult	F	F	NC1	tucson	sample
F31R14	152	Jalysus wickhami	Berytidae	Nicotiana tabacum	adult	F	F	NC1	tucson	sample
F43R20	153	Jalysus wickhami	Berytidae	Nicotiana tabacum	adult	M	M	NC1	tucson	sample
F55R26	154	Jalysus wickhami	Berytidae	Nicotiana tabacum	adult	M	M	NC1	tucson	sample
F67R32	155	Jalysus wickhami	Berytidae	Nicotiana tabacum	adult	M	M	NC1	tucson	sample
F79R38	156	Jalysus wickhami	Berytidae	Oenothera sp.	adult	F	F	Sac3	tucson	sample
F91R44	157	Jalysus wickhami	Berytidae	Oenothera sp.	5th		5th	Sac3	tucson	sample
F91R47	158	Jalysus wickhami	Berytidae	Oenothera sp.	5th		5th	Sac3	tucson	sample
F20R8	159	Jalysus wickhami	Berytidae	Oenothera sp.	5th		5th	Sac3	tucson	sample
F32R14	160	Jalysus wickhami	Berytidae	Oenothera sp.	5th		5th	Sac3	tucson	sample
F8R5	161	Jalysus wickhami	Berytidae	Oenothera sp.	4th		4th	Sac3	tucson	sample
F56R26	162	Jalysus wickhami	Berytidae	Oenothera sp.	4th		4th	Sac3	tucson	sample
F68R32	163	Jalysus wickhami	Berytidae	Zauschneria californica	adult	F	F	Sac2	tucson	sample
F80R38	164	Jalysus wickhami	Berytidae	Zauschneria californica	adult	F	F	Sac2	tucson	sample
F92R44	165	Jalysus wickhami	Berytidae	Zauschneria californica	adult	F	F	Sac2	tucson	sample
F9R2	166	Jalysus wickhami	Berytidae	Zauschneria californica	adult	F	F	Sac2	tucson	sample
F21R8	167	Jalysus wickhami	Berytidae	Zauschneria californica	adult	M	M	Sac2	tucson	sample
F33R14	168	Jalysus wickhami	Berytidae	Zauschneria californica	adult	M	M	Sac2	tucson	sample
F45R20	169	Jalysus wickhami	Berytidae	Zauschneria californica	adult	M	M	Sac2	tucson	sample
F57R26	170	Jalysus wickhami	Berytidae	Zauschneria californica	adult	M	M	Sac2	tucson	sample
F69R32	171	Jalysus wickhami	Berytidae	Zauschneria californica	5th		5th	Sac2	tucson	sample
F81R38	172	Jalysus wickhami	Berytidae	Zauschneria californica	5th		5th	Sac2	tucson	sample
F93R44	173	Jalysus wickhami	Berytidae	Zauschneria californica	5th		5th	Sac2	tucson	sample
F10R2	174	Jalysus wickhami	Berytidae	Gaura parviflora	5th		5th	Tuc1	tucson	sample
F22R8	175	Jalysus wickhami	Berytidae	Gaura parviflora	4th		4th	Tuc1	tucson	sample
F34R14	176	Jalysus wickhami	Berytidae	Gaura parviflora	4th		4th	Tuc1	tucson	sample
F46R20	177	Jalysus wickhami	Berytidae	Gaura parviflora	5th		5th	Tuc1	tucson	sample
F58R26	178	Jalysus wickhami	Berytidae	Gaura parviflora	5th		5th	Tuc1	tucson	sample
F70R32	179	Jalysus wickhami	Berytidae	Gaura parviflora	4th		4th	Tuc1	tucson	sample
F82R38	180	Jalysus wickhami	Berytidae	Zauschneria californica	adult	M	M	Dav3	tucson	sample
F94R44	181	Jalysus wickhami	Berytidae	Zauschneria californica	adult	M	M	Dav3	tucson	sample
F11R2	182	Jalysus wickhami	Berytidae	Zauschneria californica	adult	F	F	Dav3	tucson	sample
F23R8	183	Jalysus wickhami	Berytidae	Gaura lindheimeri	adult	F	F	Dav4	tucson	sample
F35R14	184	Jalysus wickhami	Berytidae	Gaura lindheimeri	adult	F	F	Dav4	tucson	sample
F47R20	185	Jalysus wickhami	Berytidae	Gaura lindheimeri	adult	M	M	Dav4	tucson	sample
F59R26	186	Jalysus wickhami	Berytidae	Gaura lindheimeri	adult	M	M	Dav4	tucson	sample
F71R32	187	Jalysus wickhami	Berytidae	Gaura lindheimeri	adult	M	M	Dav4	tucson	sample
F20R11	188	Jalysus wickhami	Berytidae	Gaura lindheimeri	5th		5th	Dav4	tucson	sample
F95R44	189	Jalysus wickhami	Berytidae	Gaura lindheimeri	5th		5th	Dav4	tucson	sample
F12R2	190	Jalysus wickhami	Berytidae	Gaura lindheimeri	5th		5th	Dav4	tucson	sample
F32R17	192	Jalysus wickhami	Berytidae	Gaura lindheimeri	4th		4th	Dav4	tucson	sample
F48R20	193	Jalysus wickhami	Berytidae	Zauschneria californica	adult	F	F	Sac3	tucson	sample
F60R26	194	Jalysus wickhami	Berytidae	Zauschneria californica	adult	M	M	Sac3	tucson	sample
F72R32	195	Jalysus wickhami	Berytidae	Zauschneria californica	adult	M	M	Sac3	tucson	sample
F84R38	196	Jalysus wickhami	Berytidae	Zauschneria californica	adult	M	M	Sac3	tucson	sample
F1R1	198	Jalysus wickhami	Berytidae	Gaura lindheimeri	adult	F	F	Dav5	tucson	sample
F13R7	199	Jalysus wickhami	Berytidae	Gaura lindheimeri	adult	F	F	Dav5	tucson	sample
F25R13	200	Jalysus wickhami	Berytidae	Gaura lindheimeri	adult	F	F	Dav5	tucson	sample
F37R19	201	Jalysus wickhami	Berytidae	Gaura lindheimeri	adult	M	M	Dav5	tucson	sample
F49R25	202	Jalysus wickhami	Berytidae	Gaura lindheimeri	5th		5th	Dav5	tucson	sample
F61R31	203	Jalysus wickhami	Berytidae	Gaura lindheimeri	5th		5th	Dav5	tucson	sample
F73R37	204	Jalysus wickhami	Berytidae	Gaura lindheimeri	4th		4th	Dav5	tucson	sample
F85R43	205	Jalysus wickhami	Berytidae	Zauschneria californica	adult	F	F	Dav1	tucson	sample
F2R1	206	Jalysus wickhami	Berytidae	Zauschneria californica	adult	F	F	Dav1	tucson	sample
F14R7	207	Jalysus wickhami	Berytidae	Zauschneria californica	adult	M	M	Dav1	tucson	sample
F26R13	208	Jalysus wickhami	Berytidae	Zauschneria californica	adult	M	M	Dav1	tucson	sample
F38R19	209	Jalysus wickhami	Berytidae	Zauschneria californica	5th		5th	Dav1	tucson	sample
F50R25	210	Jalysus wickhami	Berytidae	Zauschneria californica	5th		5th	Dav1	tucson	sample
F62R31	211	Jalysus wickhami	Berytidae	Zauschneria californica	5th		5th	Dav1	tucson	sample
F74R37	212	Jalysus wickhami	Berytidae	Zauschneria californica	5th		5th	Dav1	tucson	sample
F86R43	213	Jalysus wickhami	Berytidae	Zauschneria californica	4th		4th	Dav1	tucson	sample
F3R1	214	Jalysus wickhami	Berytidae	Zauschneria californica	4th		4th	Dav1	tucson	sample
F15R7	215	Jalysus wickhami	Berytidae	Nicotiana tabacum	adult	F	F	NC1	tucson	sample
F27R13	216	Jalysus wickhami	Berytidae	Nicotiana tabacum	adult	F	F	NC1	tucson	sample
F39R19	217	Jalysus wickhami	Berytidae	Nicotiana tabacum	adult	F	F	NC1	tucson	sample
F51R25	218	Jalysus wickhami	Berytidae	Oenothera sp.	adult	F	F	Sac3	tucson	sample
F63R31	219	Jalysus wickhami	Berytidae	Oenothera sp.	adult	F	F	Sac3	tucson	sample
F75R37	220	Jalysus wickhami	Berytidae	Oenothera sp.	adult	M	M	Sac3	tucson	sample
F87R43	221	Jalysus wickhami	Berytidae	Oenothera sp.	adult	M	M	Sac3	tucson	sample
F4R1	222	Jalysus wickhami	Berytidae	prairie	adult	F	F	IL1	tucson	sample
F16R7	223	Jalysus wickhami	Berytidae	prairie	adult	F	F	IL1	tucson	sample
F28R13	224	Jalysus wickhami	Berytidae	prairie	adult	F	F	IL1	tucson	sample
F40R19	225	Jalysus wickhami	Berytidae	prairie	adult	M	M	IL1	tucson	sample
F52R25	226	Jalysus wickhami	Berytidae	prairie	adult	M	M	IL1	tucson	sample
F64R31	227	Jalysus wickhami	Berytidae	prairie	adult	M	M	IL1	tucson	sample
F76R37	228	Jalysus wickhami	Berytidae	prairie	adult	F	F	IL2	tucson	sample
F88R43	229	Jalysus wickhami	Berytidae	prairie	adult	F	F	IL2	tucson	sample
F5R1	230	Jalysus wickhami	Berytidae	prairie	adult	F	F	IL2	tucson	sample
F17R7	231	Jalysus wickhami	Berytidae	prairie	adult	M	M	IL2	tucson	sample
F29R13	232	Jalysus wickhami	Berytidae	prairie	adult	M	M	IL2	tucson	sample
F80R41	233	Jalysus wickhami	Berytidae	prairie	adult	M	M	IL2	tucson	sample
F53R25	234	Jalysus wickhami	Berytidae	Nicotiana tabacum	adult	F	F	NC2	tucson	sample
F65R31	235	Jalysus wickhami	Berytidae	Nicotiana tabacum	adult	F	F	NC2	tucson	sample
F77R37	236	Jalysus wickhami	Berytidae	Nicotiana tabacum	adult	M	M	NC2	tucson	sample
F89R43	237	Jalysus wickhami	Berytidae	Nicotiana tabacum	adult	M	M	NC2	tucson	sample
F6R1	238	Jalysus wickhami	Berytidae	Zauschneria californica	adult	M	M	Dav3	tucson	sample
F18R7	239	Jalysus wickhami	Berytidae	Zauschneria californica	adult	M	M	Dav3	tucson	sample
F42R19	241	Jalysus wickhami	Berytidae	Zauschneria californica	5th		5th	Dav3	tucson	sample
F54R25	242	Jalysus wickhami	Berytidae	Zauschneria californica	5th		5th	Dav3	tucson	sample
F66R31	243	Jalysus wickhami	Berytidae	Zauschneria californica	5th		5th	Dav3	tucson	sample
F78R37	244	Jalysus wickhami	Berytidae	Zauschneria californica	4th		4th	Dav3	tucson	sample
F90R43	245	exblank	exblank	exblank	exblank	exblank	exblank	blank	tucson	blank
F8R1	254	exblank	exblank	exblank	exblank	exblank	exblank	blank	tucson	blank
F20R7	255	Jalysus wickhami	Berytidae	Zauschneria californica	adult	F	F	Sac1	tucson	sample
F32R13	256	Jalysus wickhami	Berytidae	Zauschneria californica	adult	F	F	Sac1	tucson	sample
F44R19	257	Jalysus wickhami	Berytidae	Zauschneria californica	adult	F	F	Sac1	tucson	sample
F56R25	258	Jalysus wickhami	Berytidae	Zauschneria californica	adult	F	F	Sac1	tucson	sample
F92R47	259	Jalysus wickhami	Berytidae	Zauschneria californica	adult	M	M	Sac1	tucson	sample
F92R43	261	Jalysus wickhami	Berytidae	Zauschneria californica	adult	M	M	Sac1	tucson	sample
F9R1	262	Jalysus wickhami	Berytidae	Zauschneria californica	adult	M	M	Sac1	tucson	sample
F45R19	265	Jalysus wickhami	Berytidae	Gaura parviflora	5th		5th	Tuc1	tucson	sample
F57R25	266	Jalysus wickhami	Berytidae	Gaura parviflora	5th		5th	Tuc1	tucson	sample
F69R31	267	Jalysus wickhami	Berytidae	Gaura parviflora	4th		4th	Tuc1	tucson	sample
F81R37	268	Jalysus wickhami	Berytidae	Zauschneria californica	5th		5th	Dav2	tucson	sample
F93R43	269	Jalysus wickhami	Berytidae	Zauschneria californica	4th		4th	Dav2	tucson	sample
F10R1	270	Jalysus wickhami	Berytidae	Zauschneria californica	5th		5th	Sac1	tucson	sample
F22R7	271	Jalysus wickhami	Berytidae	Zauschneria californica	5th		5th	Sac1	tucson	sample
F34R13	272	Jalysus wickhami	Berytidae	Zauschneria californica	5th		5th	Sac1	tucson	sample
F46R19	273	Jalysus wickhami	Berytidae	Zauschneria californica	5th		5th	Sac1	tucson	sample
F58R25	274	Jalysus wickhami	Berytidae	Zauschneria californica	5th		5th	Sac1	tucson	sample
F70R31	275	Jalysus wickhami	Berytidae	Zauschneria californica	4th		4th	Sac1	tucson	sample
F82R37	276	Jalysus wickhami	Berytidae	prairie	adult	F	F	IL1	tucson	sample
F94R43	277	Jalysus wickhami	Berytidae	prairie	adult	F	F	IL1	tucson	sample
F11R1	278	Jalysus wickhami	Berytidae	prairie	adult	F	F	IL1	tucson	sample
F23R7	279	Jalysus wickhami	Berytidae	prairie	adult	M	M	IL1	tucson	sample
F35R13	280	Jalysus wickhami	Berytidae	prairie	adult	M	M	IL1	tucson	sample
F47R19	281	Jalysus wickhami	Berytidae	prairie	adult	M	M	IL1	tucson	sample
F59R25	282	Jalysus wickhami	Berytidae	Zauschneria californica	adult	F	F	Dav2	tucson	sample
F71R31	283	Jalysus wickhami	Berytidae	Zauschneria californica	adult	F	F	Dav2	tucson	sample
F83R37	284	Jalysus wickhami	Berytidae	Zauschneria californica	adult	F	F	Dav2	tucson	sample
F95R43	285	Jalysus wickhami	Berytidae	Zauschneria californica	adult	M	M	Dav2	tucson	sample
F31R13	287	Jalysus wickhami	Berytidae	Zauschneria californica	5th		5th	Dav2	tucson	sample
F43R19	292	Jalysus wickhami	Berytidae	Gaura lindheimeri	5th		5th	Dav4	tucson	sample
F12R1	294	Jalysus wickhami	Berytidae	Gaura parviflora	adult	F	F	Tuc1	tucson	sample
F24R7	295	Jalysus wickhami	Berytidae	Gaura parviflora	adult	M	M	Tuc1	tucson	sample
F36R13	296	Jalysus wickhami	Berytidae	Zauschneria californica	adult	F	F	Dav4	tucson	sample
F48R19	297	Jalysus wickhami	Berytidae	Zauschneria californica	adult	F	F	Dav4	tucson	sample
F60R25	298	Jalysus wickhami	Berytidae	Zauschneria californica	adult	F	F	Dav4	tucson	sample
F72R31	299	Jalysus wickhami	Berytidae	Zauschneria californica	adult	M	M	Dav4	tucson	sample
F84R37	300	Jalysus wickhami	Berytidae	Zauschneria californica	adult	M	M	Dav4	tucson	sample
F96R43	301	Jalysus wickhami	Berytidae	Zauschneria californica	adult	M	M	Dav4	tucson	sample
F25R15	304	Jalysus wickhami	Berytidae	Zauschneria californica	5th		5th	Dav4	tucson	sample
F37R21	305	Jalysus wickhami	Berytidae	Zauschneria californica	5th		5th	Dav4	tucson	sample
F49R27	306	Jalysus wickhami	Berytidae	Zauschneria californica	adult		F	Dav4	tucson	sample
F61R33	307	Jalysus wickhami	Berytidae	Zauschneria californica	adult		F	Dav4	tucson	sample
F73R39	308	Jalysus wickhami	Berytidae	prairie	adult	M	M	IL2	tucson	sample
F85R45	309	Jalysus wickhami	Berytidae	prairie	adult	M	M	IL2	tucson	sample
F2R3	310	Jalysus wickhami	Berytidae	prairie	adult	M	M	IL2	tucson	sample
F14R9	311	Jalysus wickhami	Berytidae	prairie	adult	F	F	IL2	tucson	sample
F26R15	312	Jalysus wickhami	Berytidae	prairie	adult	F	F	IL2	tucson	sample
F38R21	313	Jalysus wickhami	Berytidae	prairie	adult	F	F	IL2	tucson	sample
F50R27	314	Jalysus wickhami	Berytidae	Lycopersicon esculentum	5th		5th	lab	tucson	sample
F62R33	315	Jalysus wickhami	Berytidae	Lycopersicon esculentum	5th		5th	lab	tucson	sample
F3R3	318	Jalysus wickhami	Berytidae	prairie	adult	F	F	IL2	tucson	sample
F15R9	319	Jalysus wickhami	Berytidae	prairie	adult	F	F	IL2	tucson	sample
F27R15	320	Jalysus wickhami	Berytidae	prairie	adult	M	M	IL2	tucson	sample
F39R21	321	Jalysus wickhami	Berytidae	prairie	adult	M	M	IL2	tucson	sample
F51R27	322	Jalysus wickhami	Berytidae	prairie	adult	M	M	IL2	tucson	sample
F63R33	323	Jalysus wickhami	Berytidae	prairie	adult	M	M	IL2	tucson	sample
F75R39	324	Jalysus wickhami	Berytidae	Zauschneria californica	adult	F	F	Sac2	tucson	sample
F87R45	325	Jalysus wickhami	Berytidae	Zauschneria californica	adult	F	F	Sac2	tucson	sample
F4R3	326	Jalysus wickhami	Berytidae	Zauschneria californica	adult	M	M	Sac2	tucson	sample
F16R9	327	Jalysus wickhami	Berytidae	Zauschneria californica	4th		4th	Sac2	tucson	sample
F28R15	328	Jalysus wickhami	Berytidae	Zauschneria californica	5th		5th	Sac2	tucson	sample
F52R27	330	Jalysus wickhami	Berytidae	Zauschneria californica	5th		5th	Sac2	tucson	sample
F64R33	331	Jalysus wickhami	Berytidae	Zauschneria californica	4th		4th	Sac2	tucson	sample
F76R39	332	Jalysus wickhami	Berytidae	Zauschneria californica	4th		4th	Sac2	tucson	sample
F88R45	333	Jalysus wickhami	Berytidae	Zauschneria californica	4th		4th	Sac2	tucson	sample
F5R3	334	Jalysus wickhami	Berytidae	Zauschneria californica	5th		5th	Sac3	tucson	sample
F17R9	335	Jalysus wickhami	Berytidae	Zauschneria californica	5th		5th	Sac3	tucson	sample
F29R15	336	Jalysus wickhami	Berytidae	Zauschneria californica	5th		5th	Sac3	tucson	sample
F41R21	337	Jalysus wickhami	Berytidae	Zauschneria californica	5th		5th	Sac3	tucson	sample
F53R27	338	Jalysus wickhami	Berytidae	Zauschneria californica	4th		4th	Sac3	tucson	sample
F65R33	339	Jalysus wickhami	Berytidae	Lycopersicon esculentum	5th		5th	lab	tucson	sample
F77R39	340	Jalysus wickhami	Berytidae	Lycopersicon esculentum	4th		4th	lab	tucson	sample
F89R45	341	Jalysus wickhami	Berytidae	Lycopersicon esculentum	5th		5th	lab	tucson	sample
F6R3	342	Jalysus wickhami	Berytidae	prairie	adult	F	F	IL1	tucson	sample
F18R9	343	Jalysus wickhami	Berytidae	prairie	adult	F	F	IL1	tucson	sample
F30R15	344	Jalysus wickhami	Berytidae	prairie	adult	F	F	IL1	tucson	sample
F42R21	345	Jalysus wickhami	Berytidae	prairie	adult	M	M	IL1	tucson	sample
F54R27	346	Jalysus wickhami	Berytidae	prairie	adult	M	M	IL1	tucson	sample
F66R33	347	Jalysus wickhami	Berytidae	prairie	adult	M	M	IL1	tucson	sample
F78R39	348	Jalysus wickhami	Berytidae	Zauschneria californica	adult	M	M	Dav3	tucson	sample
F31R15	352	Jalysus wickhami	Berytidae	Zauschneria californica	5th		5th	Dav3	tucson	sample
F43R21	353	Jalysus wickhami	Berytidae	Zauschneria californica	5th		5th	Dav3	tucson	sample
F55R27	354	Jalysus wickhami	Berytidae	Zauschneria californica	5th		5th	Dav3	tucson	sample
F67R33	355	Jalysus wickhami	Berytidae	Zauschneria californica	4th		4th	Dav3	tucson	sample
F79R39	356	Jalysus wickhami	Berytidae	Zauschneria californica	4th		4th	Dav3	tucson	sample
F91R45	357	Jalysus wickhami	Berytidae	Zauschneria californica	5th		5th	Dav3	tucson	sample
F8R3	358	Jalysus wickhami	Berytidae	Gaura lindheimeri	4th		4th	Dav4	tucson	sample
F20R9	359	Jalysus wickhami	Berytidae	Gaura lindheimeri	5th		5th	Dav4	tucson	sample
F32R15	360	Jalysus wickhami	Berytidae	Gaura lindheimeri	adult	F	F	Dav4	tucson	sample
F44R21	361	Jalysus wickhami	Berytidae	Gaura lindheimeri	adult	F	F	Dav4	tucson	sample
F56R27	362	Jalysus wickhami	Berytidae	Gaura lindheimeri	adult	M	M	Dav4	tucson	sample
F68R33	363	Jalysus wickhami	Berytidae	Zauschneria californica	4th		4th	Sac1	tucson	sample
F92R45	365	Jalysus wickhami	Berytidae	Zauschneria californica	5th		5th	Sac1	tucson	sample
F9R3	366	Jalysus wickhami	Berytidae	Zauschneria californica	adult	F	F	Dav1	tucson	sample
F21R9	367	Jalysus wickhami	Berytidae	Zauschneria californica	adult	F	F	Dav1	tucson	sample
F33R15	368	Jalysus wickhami	Berytidae	Zauschneria californica	adult	M	M	Dav1	tucson	sample
F45R21	369	Jalysus wickhami	Berytidae	Zauschneria californica	adult	M	M	Dav1	tucson	sample
F57R27	370	Jalysus wickhami	Berytidae	Zauschneria californica	5th		5th	Dav1	tucson	sample
F69R33	371	Jalysus wickhami	Berytidae	Zauschneria californica	5th		5th	Dav1	tucson	sample
F81R39	372	Jalysus wickhami	Berytidae	Zauschneria californica	4th		4th	Dav1	tucson	sample
F93R45	373	Jalysus wickhami	Berytidae	Zauschneria californica	4th		4th	Dav1	tucson	sample
F10R3	374	Jalysus wickhami	Berytidae	Zauschneria californica	4th		4th	Dav1	tucson	sample
F22R9	375	Jalysus wickhami	Berytidae	Zauschneria californica	3rd		3rd	Dav1	tucson	sample
F34R15	376	Jalysus wickhami	Berytidae	Zauschneria californica	5th		5th	Dav1	tucson	sample
F46R21	377	Jalysus wickhami	Berytidae	prairie	adult	F	F	IL2	tucson	sample
F58R27	378	Jalysus wickhami	Berytidae	prairie	adult	F	F	IL2	tucson	sample
F70R33	379	Jalysus wickhami	Berytidae	prairie	adult	F	F	IL2	tucson	sample
F82R39	380	Jalysus wickhami	Berytidae	prairie	adult	M	M	IL2	tucson	sample
F94R45	381	Jalysus wickhami	Berytidae	prairie	adult	M	M	IL2	tucson	sample
F11R3	382	Jalysus wickhami	Berytidae	prairie	adult	M	M	IL2	tucson	sample
F23R9	383	Jalysus wickhami	Berytidae	prairie	adult	F	F	IL2	tucson	sample
F35R15	384	Jalysus wickhami	Berytidae	Gaura lindheimeri	adult	F	F	Dav5	tucson	sample
F47R21	385	Jalysus wickhami	Berytidae	Gaura lindheimeri	adult	F	F	Dav5	tucson	sample
F59R27	386	Jalysus wickhami	Berytidae	Gaura lindheimeri	adult	F	F	Dav5	tucson	sample
F71R33	387	Jalysus wickhami	Berytidae	Gaura lindheimeri	4th		4th	Dav5	tucson	sample
F83R39	388	Jalysus wickhami	Berytidae	Gaura lindheimeri	4th		4th	Dav5	tucson	sample
F12R3	390	Jalysus wickhami	Berytidae	prairie	adult	M	M	IL1	tucson	sample
F24R9	391	Jalysus wickhami	Berytidae	prairie	adult	M	M	IL1	tucson	sample
F36R15	392	Jalysus wickhami	Berytidae	prairie	adult	M	M	IL1	tucson	sample
F48R21	393	Jalysus wickhami	Berytidae	prairie	adult	F	F	IL1	tucson	sample
F60R27	394	Jalysus wickhami	Berytidae	prairie	adult	F	F	IL1	tucson	sample
F72R33	395	Jalysus wickhami	Berytidae	prairie	adult	F	F	IL1	tucson	sample
F84R39	396	Jalysus wickhami	Berytidae	prairie	adult	F	F	IL1	tucson	sample
F96R45	397	Jalysus wickhami	Berytidae	Zauschneria californica	adult	F	F	Dav4	tucson	sample
F1R4	398	Jalysus wickhami	Berytidae	Zauschneria californica	adult	F	F	Dav4	tucson	sample
F13R10	399	Jalysus wickhami	Berytidae	Zauschneria californica	adult	F	F	Dav4	tucson	sample
F25R16	400	Jalysus wickhami	Berytidae	Zauschneria californica	adult	F	F	Dav4	tucson	sample
F37R22	401	Jalysus wickhami	Berytidae	Oenothera sp.	4th		4th	Sac3	tucson	sample
F61R34	403	Jalysus wickhami	Berytidae	Oenothera sp.	adult	M	M	Sac3	tucson	sample
F73R40	404	Jalysus wickhami	Berytidae	Oenothera sp.	4th		4th	Sac3	tucson	sample
F2R4	406	Jalysus wickhami	Berytidae	Oenothera sp.	4th		4th	Sac3	tucson	sample
F14R10	407	Jalysus wickhami	Berytidae	Oenothera sp.	4th		4th	Sac3	tucson	sample
F26R16	408	Jalysus wickhami	Berytidae	Lycopersicon esculentum	adult	F	F	lab	tucson	sample
F38R22	409	Jalysus wickhami	Berytidae	Lycopersicon esculentum	5th		5th	lab	tucson	sample
F50R28	410	Jalysus wickhami	Berytidae	Lycopersicon esculentum	adult	F	F	lab	tucson	sample
F62R34	411	Jalysus wickhami	Berytidae	prairie	adult	F	F	IL.loda	tucson	sample
F74R40	412	exblank	exblank	exblank	exblank	exblank	exblank	blank	tucson	blank
F86R46	413	Jalysus wickhami	Berytidae	Gaura parviflora	4th		4th	Tuc1	tucson	sample
F3R4	414	Jalysus wickhami	Berytidae	Zauschneria californica	5th		5th	Sac3	tucson	sample
F15R10	415	Jalysus wickhami	Berytidae	Zauschneria californica	5th		5th	Sac3	tucson	sample
F27R16	416	Jalysus wickhami	Berytidae	Zauschneria californica	5th		5th	Sac3	tucson	sample
F39R22	417	Jalysus wickhami	Berytidae	Zauschneria californica	5th		5th	Sac3	tucson	sample
F63R34	419	Jalysus wickhami	Berytidae	Zauschneria californica	4th		4th	Sac3	tucson	sample
F87R46	421	Jalysus wickhami	Berytidae	Zauschneria californica	adult	F	F	Dav2	tucson	sample
F4R4	423	Jalysus wickhami	Berytidae	Zauschneria californica	adult	M	M	Dav2	tucson	sample
F16R10	424	Jalysus wickhami	Berytidae	Zauschneria californica	5th		5th	Dav2	tucson	sample
F28R16	425	Jalysus wickhami	Berytidae	Zauschneria californica	5th		5th	Dav2	tucson	sample
F40R22	426	Jalysus wickhami	Berytidae	Zauschneria californica	4th		4th	Dav2	tucson	sample
F5R4	430	Jalysus wickhami	Berytidae	prairie	adult	M	M	IL.loda	tucson	sample
F17R10	431	Jalysus wickhami	Berytidae	prairie	adult	F	F	IL.weston	tucson	sample
F29R16	432	Jalysus wickhami	Berytidae	prairie	adult	M	M	IL.weston	tucson	sample
F41R22	433	Jalysus wickhami	Berytidae	Gaura lindheimeri	3rd		3rd	Dav5	tucson	sample
F65R34	435	Jalysus wickhami	Berytidae	Zauschneria californica	5th		5th	Sac1	tucson	sample
F89R46	437	Jalysus wickhami	Berytidae	Zauschneria californica	4th		4th	Sac1	tucson	sample
F2R5	438	Jalysus wickhami	Berytidae	prairie	adult	M	M	IL.loda	tucson	sample
F14R11	439	Jalysus wickhami	Berytidae	prairie	adult	M	M	IL.loda	tucson	sample
F38R23	441	Jalysus wickhami	Berytidae	Zauschneria californica	adult	M	M	Sac1	tucson	sample
F50R29	442	Jalysus wickhami	Berytidae	Zauschneria californica	5th		5th	Sac1	tucson	sample
F74R41	444	Jalysus wickhami	Berytidae	Zauschneria californica	adult	M	M	Sac2	tucson	sample
F3R5	446	Jalysus wickhami	Berytidae	Zauschneria californica	5th		5th	Sac2	tucson	sample
F15R11	447	Jalysus wickhami	Berytidae	Zauschneria californica	adult	F	F	Dav2	tucson	sample
F27R17	448	Jalysus wickhami	Berytidae	Zauschneria californica	5th		5th	Dav2	tucson	sample
F39R23	449	Jalysus wickhami	Berytidae	Zauschneria californica	4th		4th	Dav2	tucson	sample
F51R29	450	Jalysus wickhami	Berytidae	Zauschneria californica	4th		4th	Dav2	tucson	sample
F63R35	451	Jalysus wickhami	Berytidae	Zauschneria californica	4th		4th	Dav2	tucson	sample
F75R41	452	Jalysus wickhami	Berytidae	Zauschneria californica	4th		4th	Dav2	tucson	sample
F87R47	453	Jalysus wickhami	Berytidae	Zauschneria californica	5th		5th	Sac3	tucson	sample
F16R11	455	Jalysus wickhami	Berytidae	Gaura lindheimeri	adult	F	F	Dav4	tucson	sample
F28R17	456	Jalysus wickhami	Berytidae	Gaura lindheimeri	adult	F	F	Dav4	tucson	sample
F40R23	457	Jalysus wickhami	Berytidae	Zauschneria californica	5th		5th	Dav3	tucson	sample
F52R29	458	Jalysus wickhami	Berytidae	Zauschneria californica	5th		5th	Dav3	tucson	sample
F64R35	459	Jalysus wickhami	Berytidae	Zauschneria californica	5th		5th	Dav3	tucson	sample
F76R41	460	Jalysus wickhami	Berytidae	Zauschneria californica	5th		5th	Dav3	tucson	sample
F88R47	461	Jalysus wickhami	Berytidae	Lycopersicon esculentum	adult	F	F	lab	tucson	sample
F5R5	462	Jalysus wickhami	Berytidae	prairie				IL1	tucson	sample
F17R11	463	Jalysus wickhami	Berytidae	prairie				IL.urbana	tucson	sample
F29R17	464	Jalysus wickhami	Berytidae	prairie				IL.urbana	tucson	sample
F41R23	465	Jalysus wickhami	Berytidae	prairie				IL.urbana	tucson	sample
F53R29	466	Jalysus wickhami	Berytidae	prairie				IL.urbana	tucson	sample
F65R35	467	Jalysus wickhami	Berytidae	prairie				IL.urbana	tucson	sample
F89R47	478	Jalysus wickhami	Berytidae	Gaura parviflora	adult	F	F	Tuc1	tucson	sample
F7R5	479	Jalysus wickhami	Berytidae	Gaura parviflora	adult	M	M	Tuc1	tucson	sample
F30R13	neg2	pcrblank	pcrblank	pcrblank	pcrblank	pcrblank	pcrblank	blank	tucson	blank
F95R45	neg3	pcrblank	pcrblank	pcrblank	pcrblank	pcrblank	pcrblank	blank	tucson	blank
F48R22	neg4	pcrblank	pcrblank	pcrblank	pcrblank	pcrblank	pcrblank	blank	tucson	blank
F19R11	neg5	pcrblank	pcrblank	pcrblank	pcrblank	pcrblank	pcrblank	blank	tucson	blank
F1_R1	S480	Jalysus spinosus	Berytidae	serpentine	adult	F	F	NC3	phoenix	sample
F13_R7	S481	Jalysus spinosus	Berytidae	serpentine	adult	M	M	NC3	phoenix	sample
F25_R13	S482	Jalysus spinosus	Berytidae	serpentine	adult	F	F	NC3	phoenix	sample
F37_R19	S483	Jalysus spinosus	Berytidae	serpentine	adult	M	M	NC3	phoenix	sample
F61_R31	S485	Jalysus spinosus	Berytidae	Tradescantia hirsuticaulis	adult	F	F	SC2	phoenix	sample
F73_R37	S486	Jalysus spinosus	Berytidae	Tradescantia hirsuticaulis	adult	M	M	SC2	phoenix	sample
F85_R43	S487	Jalysus spinosus	Berytidae	Tradescantia hirsuticaulis	5		5	SC2	phoenix	sample
F2_R1	S488	Jalysus wickhami	Berytidae	Oxalis sp.	5		5	SC1	phoenix	sample
F14_R7	S489	Jalysus wickhami	Berytidae	Oxalis sp.	adult	M	M	SC1	phoenix	sample
F26_R13	S490	Jalysus wickhami	Berytidae	Oxalis sp.	adult	F	F	SC1	phoenix	sample
F38_R19	S491	Jalysus wickhami	Berytidae	Oxalis sp.	adult	F	F	SC1	phoenix	sample
F39_R19	S499	exblank	exblank	exblank	exblank	exblank	exblank	blank	phoenix	blank
F4_R1	S504	Jalysus spinosus	Berytidae	serpentine	adult	F	F	NC3	phoenix	sample
F16_R7	S505	Jalysus spinosus	Berytidae	serpentine	adult	M	M	NC3	phoenix	sample
F28_R13	S506	Jalysus spinosus	Berytidae	serpentine	adult	F	F	NC3	phoenix	sample
F40_R19	S507	Jalysus spinosus	Berytidae	serpentine	adult	M	M	NC3	phoenix	sample
F52_R25	S508	Jalysus spinosus	Berytidae	Tradescantia hirsuticaulis	adult	M	M	SC2	phoenix	sample
F64_R31	S509	Jalysus spinosus	Berytidae	Tradescantia hirsuticaulis	adult	F	F	SC2	phoenix	sample
F76_R37	S510	Jalysus spinosus	Berytidae	Tradescantia hirsuticaulis	adult	M	M	SC2	phoenix	sample
F88_R43	S511	Jalysus spinosus	Berytidae	Tradescantia hirsuticaulis	5		5	SC2	phoenix	sample
F5_R1	S512	Jalysus wickhami	Berytidae	Oxalis sp.	5		5	SC1	phoenix	sample
F17_R7	S513	Jalysus wickhami	Berytidae	Oxalis sp.	adult	M	M	SC1	phoenix	sample
F29_R13	S514	Jalysus wickhami	Berytidae	Oxalis sp.	adult	F	F	SC1	phoenix	sample
F41_R19	S515	Jalysus wickhami	Berytidae	Oxalis sp.	adult	F	F	SC1	phoenix	sample
F42_R19	S523	exblank	exblank	exblank	exblank	exblank	exblank	blank	phoenix	blank
F7_R1	S528	Jalysus spinosus	Berytidae	serpentine	adult	F	F	NC3	phoenix	sample
F19_R7	S529	Jalysus spinosus	Berytidae	serpentine	adult	M	M	NC3	phoenix	sample
F31_R13	S530	Jalysus spinosus	Berytidae	serpentine	adult	F	F	NC3	phoenix	sample
F43_R19	S531	Jalysus spinosus	Berytidae	serpentine	adult	M	M	NC3	phoenix	sample
F55_R25	S532	Jalysus spinosus	Berytidae	Tradescantia hirsuticaulis	adult	M	M	SC2	phoenix	sample
F67_R31	S533	Jalysus spinosus	Berytidae	Tradescantia hirsuticaulis	adult	F	F	SC2	phoenix	sample
F79_R37	S534	Jalysus spinosus	Berytidae	Tradescantia hirsuticaulis	adult	M	M	SC2	phoenix	sample
F91_R43	S535	Jalysus spinosus	Berytidae	Tradescantia hirsuticaulis	5		5	SC2	phoenix	sample
F8_R1	S536	Jalysus wickhami	Berytidae	Oxalis sp.	5		5	SC1	phoenix	sample
F20_R7	S537	Jalysus wickhami	Berytidae	Oxalis sp.	adult	M	M	SC1	phoenix	sample
F32_R13	S538	Jalysus wickhami	Berytidae	Oxalis sp.	adult	F	F	SC1	phoenix	sample
F44_R19	S539	Jalysus wickhami	Berytidae	Oxalis sp.	adult	F	F	SC1	phoenix	sample
F45_R19	S547	exblank	exblank	exblank	exblank	exblank	exblank	blank	phoenix	blank
F10_R1	S552	Jalysus spinosus	Berytidae	serpentine	adult	F	F	NC3	phoenix	sample
F22_R7	S553	Jalysus spinosus	Berytidae	serpentine	adult	M	M	NC3	phoenix	sample
F34_R13	S554	Jalysus spinosus	Berytidae	serpentine	adult	F	F	NC3	phoenix	sample
F46_R19	S555	Jalysus spinosus	Berytidae	serpentine	adult	M	M	NC3	phoenix	sample
F58_R25	S556	Jalysus spinosus	Berytidae	Tradescantia hirsuticaulis	adult	M	M	SC2	phoenix	sample
F70_R31	S557	Jalysus spinosus	Berytidae	Tradescantia hirsuticaulis	adult	F	F	SC2	phoenix	sample
F82_R37	S558	Jalysus spinosus	Berytidae	Tradescantia hirsuticaulis	adult	M	M	SC2	phoenix	sample
F11_R1	S560	Jalysus wickhami	Berytidae	Oxalis sp.	5		5	SC1	phoenix	sample
F23_R7	S561	Jalysus wickhami	Berytidae	Oxalis sp.	adult	M	M	SC1	phoenix	sample
F35_R13	S562	Jalysus wickhami	Berytidae	Oxalis sp.	adult	F	F	SC1	phoenix	sample
F47_R19	S563	Jalysus wickhami	Berytidae	Oxalis sp.	adult	F	F	SC1	phoenix	sample
F48_R19	S571	exblank	exblank	exblank	exblank	exblank	exblank	blank	phoenix	blank
F37_R24	S579	Jalysus spinosus	Berytidae	Tradescantia hirsuticaulis	adult	M	M	SC2	phoenix	sample
F49_R30	S580	Jalysus spinosus	Berytidae	Tradescantia hirsuticaulis	adult	F	F	SC2	phoenix	sample
F61_R36	S581	Jalysus spinosus	Berytidae	Tradescantia hirsuticaulis	adult	F	F	SC2	phoenix	sample
F73_R42	S582	Jalysus spinosus	Berytidae	Tradescantia hirsuticaulis	5		5	SC2.otherside	phoenix	sample
F85_R48	S583	Jalysus spinosus	Berytidae	serpentine	adult	M	M	NC3	phoenix	sample
F2_R6	S584	Jalysus spinosus	Berytidae	serpentine	adult	F	F	NC3	phoenix	sample
F14_R12	S585	Jalysus spinosus	Berytidae	serpentine	adult	M	M	NC3	phoenix	sample
F26_R18	S586	Jalysus spinosus	Berytidae	serpentine	adult	M	M	NC3	phoenix	sample
F38_R24	S587	Jalysus spinosus	Berytidae	serpentine	adult	F	F	NC3	phoenix	sample
F50_R30	S588	Jalysus spinosus	Berytidae	serpentine	adult	M	M	NC3	phoenix	sample
F62_R36	S589	Jalysus wickhami	Berytidae	Oxalis sp.	adult	M	M	SC1	phoenix	sample
F74_R42	S590	Jalysus wickhami	Berytidae	Oxalis sp.	adult	F	F	SC1	phoenix	sample
F86_R48	S591	Jalysus wickhami	Berytidae	Oxalis sp.	adult	M	M	SC1	phoenix	sample
F3_R6	S592	Jalysus wickhami	Berytidae	Oxalis sp.	adult	F	F	SC1	phoenix	sample
F15_R12	S593	Jalysus spinosus	Berytidae	Tradescantia ohiensis	adult	M	M	SC2	phoenix	sample
F63_R36	S597	Jalysus wickhami	Berytidae	Antirrhinum sp.	adult	F	F	SC1	phoenix	sample
F75_R42	S598	Jalysus wickhami	Berytidae	Antirrhinum sp.	adult	F	F	SC1	phoenix	sample
F15_R7	S600	Jalysus wickhami	Berytidae	Oxalis sp.	adult	F	F	SC1	phoenix	sample
F27_R13	S601	Jalysus wickhami	Berytidae	Oxalis sp.	adult	F	F	SC1	phoenix	sample
F80_R37	S602	Jalysus wickhami	Berytidae	Geranium sp.	adult	M	M	SC1	phoenix	sample
F92_R43	S603	Jalysus wickhami	Berytidae	Geranium sp.	adult	M	M	SC1	phoenix	sample
F16_R12	S606	Jalysus wickhami	Berytidae	Gaura lindheimeri	adult	F	F	Tuc.mvg	phoenix	sample
F28_R18	S607	Jalysus wickhami	Berytidae	Gaura lindheimeri	adult	F	F	Tuc.mvg	phoenix	sample
F52_R30	S609	exblank	exblank	exblank	exblank	exblank	exblank	blank	phoenix	blank
F64_R36	Sneg2	pcrblank	pcrblank	pcrblank	pcrblank	pcrblank	pcrblank	blank	phoenix	blank
