# Supplementary material for: Continent-Scale Sampling Reveals Fine-Scale Turnover in a Beneficial Bug Symbiont
Source: Front Microbiol. 2020 Jun 19;11:1276. doi: 10.3389/fmicb.2020.01276 (PMC7316890; doi:10.3389/fmicb.2020.01276)
Supplement: Supplementary file 1 [file Data_Sheet_1.zip › Jalysus2020_devtime.csv]

bugid	first	second	third	fourth	fifth	dev	sex	assigned.trtmt	pcr.result	iteration	diet	temp
B01AR	4	3	2	2	4	15	male	sym	sym	1	fly	high
B02AR	3	3	3	4	11	24		sym	apo	1	fly	high
B03AR	NA	NA	NA	NA	NA	NA		sym		1	fly	high
B04AR	4	3	3	4	2	16	female	sym	sym	1	fly	high
B05AR	4	5	6	1	6	22	male	sym	apo	1	fly	high
B06AR	6	2	3	5	9	25	male	sym	apo	1	fly	high
B07AR	5	2	5	3	8	23	female	sym	apo	1	fly	high
B08AR	8	6	5	6	8	33	female	sym	apo	1	fly	high
B09AR	3	3	3	3	5	17	female	sym	sym	1	fly	high
B10AR	7	3	4	6	8	28	female	sym	apo	1	fly	high
B11AR	NA	NA	NA	NA	NA	NA		sym		1	fly	high
B13AR	NA	NA	NA	NA	NA	NA		sym		1	fly	high
B14AR	NA	NA	NA	NA	NA	NA		sym		1	fly	high
B15AR	2	2	3	3	NA	NA		sym	apo	1	fly	high
B16AR	NA	NA	NA	NA	NA	NA		sym		1	fly	high
B17AR	4	NA	NA	NA	NA	NA		sym		1	fly	high
B18AR	4	4	3	4	4	19	male	sym	sym	1	fly	high
B20AR	6	2	4	3	12	27	male	sym	apo	1	fly	high
B21AR	9	8	2	5	12	36	male	sym	apo	1	fly	high
B22AR	18	NA	NA	NA	NA	NA		sym		1	fly	high
B23AR	NA	NA	NA	NA	NA	NA		sym		1	fly	high
B24AR	5	2	4	3	8	22	male	sym	apo	1	fly	high
B25AR	NA	NA	NA	NA	NA	NA		sym		1	fly	high
B27AR	NA	NA	NA	NA	NA	NA		sym		1	fly	high
B28AR	NA	NA	NA	NA	NA	NA		sym		1	fly	high
S01AR	3	3	3	4	9	22	female	apo	apo	1	fly	high
S02AR	4	3	4	3	NA	NA		apo		1	fly	high
S03AR	6	4	5	2	11	28	female	apo	apo	1	fly	high
S04AR	4	3	4	3	9	23	female	apo	apo	1	fly	high
S05AR	6	3	3	5	11	28	female	apo	apo	1	fly	high
S06AR	6	4	4	5	9	28	female	apo	apo	1	fly	high
S07AR	6	4	5	3	10	28	male	apo	apo	1	fly	high
S08AR	6	3	3	6	10	28	male	apo	apo	1	fly	high
S09AR	NA	NA	NA	NA	NA	NA		apo		1	fly	high
S10AR	NA	NA	NA	NA	NA	NA		apo		1	fly	high
S11AR	NA	NA	NA	NA	NA	NA		apo		1	fly	high
S12AR	NA	NA	NA	NA	NA	NA		apo		1	fly	high
S14AR	2	8	4	6	13	33	female	apo	apo	1	fly	high
S15AR	6	5	2	6	9	28	female	apo	apo	1	fly	high
S16AR	NA	NA	NA	NA	NA	NA		apo		1	fly	high
S17AR	7	4	4	6	8	29	male	apo	apo	1	fly	high
S18AR	3	3	2	4	NA	NA		apo	apo	1	fly	high
S19AR	7	4	6	5	NA	NA		apo	apo	1	fly	high
S23AR	5	5	3	4	7	24	female	apo	apo	1	fly	high
S24AR	NA	NA	NA	NA	NA	NA		apo		1	fly	high
S25AR	6	4	6	2	NA	NA		apo	apo	1	fly	high
A01CG	11	7	2	5	7	32	female	apo	apo	2	meat	low
A01DJ	NA	NA	NA	NA	NA	NA		apo		2	meat	low
A01RC	7	2	9	11	8	37	female	apo	apo	2	meat	low
A01SW	NA	NA	NA	NA	NA	NA		apo		2	meat	low
A02CG	7	7	NA	NA	NA	NA		apo		2	meat	low
A02RC	7	7	4	6	NA	NA		apo		2	meat	low
A02SW	8	8	6	4	28	54	male	apo	apo	2	meat	low
A03CG	14	2	5	4	NA	NA		apo	apo	2	meat	low
A03DJ	NA	NA	NA	NA	NA	NA		apo		2	meat	low
A03RC	7	9	7	7	NA	NA		apo		2	meat	low
A03SW	7	6	10	4	NA	NA		apo	apo	2	meat	low
A04CG	9	NA	NA	NA	NA	NA		apo		2	meat	low
A04DJ	7	11	5	5	NA	NA		apo		2	meat	low
A04RC	9	3	NA	NA	NA	NA		apo		2	meat	low
A04SW	5	9	6	5	5	30	male	apo	apo	2	meat	low
A05.1RC	7	NA	NA	NA	NA	NA		apo		2	meat	low
A05DJ	5	7	7	4	14	37	female	apo	apo	2	meat	low
A05SW	12	8	5	5	NA	NA		apo		2	meat	low
A06DJ	9	7	14	NA	NA	NA		apo	apo	2	meat	low
A07DJ	NA	NA	NA	NA	NA	NA		apo		2	meat	low
A08DJ	11	NA	NA	NA	NA	NA		apo		2	meat	low
A09DJ	7	NA	NA	NA	NA	NA		apo		2	meat	low
B01CG	6	2	3	4	NA	NA		sym	apo	2	meat	low
B01RC	7	2	5	4	11	29	female	sym	sym	2	meat	low
B01SW	4	14	6	NA	NA	34	male	sym	sym	2	meat	low
B02.1RC	13	2	5	2	6	28	male	sym	sym	2	meat	low
B02DJ	9	NA	NA	2	16	37	male	sym	sym	2	meat	low
B02RC	NA	NA	NA	NA	NA	NA		sym		2	meat	low
B02SW	3	2	5	6	6	22	female	sym	sym	2	meat	low
B03.1RC	NA	NA	NA	NA	NA	NA		sym		2	meat	low
B03DJ	4	NA	NA	NA	NA	NA		sym		2	meat	low
B03SW	7	4	6	5	3	25	female	sym	sym	2	meat	low
B04CG	9	7	5	16	NA	NA		sym	sym	2	meat	low
B04DJ	NA	NA	NA	NA	NA	NA		sym		2	meat	low
B04RC	7	9	NA	NA	NA	NA		sym		2	meat	low
B04SW	6	5	7	4	7	29	male	sym	sym	2	meat	low
B05CG	7	5	7	7	NA	NA		sym	sym	2	meat	low
B05DJ	10	4	3	9	5	31	male	sym	sym	2	meat	low
B05RC	7	4	14	NA	NA	NA		sym		2	meat	low
B05SW	NA	NA	NA	NA	NA	NA		sym		2	meat	low
B06.1RC	NA	NA	NA	NA	NA	NA		sym		2	meat	low
B06DJ	9	7	5	14	5	40	female	sym	sym	2	meat	low
B07CG	NA	NA	NA	NA	NA	NA		sym		2	meat	low
B07DJ	12	5	7	NA	NA	NA		sym		2	meat	low
B07RC	NA	NA	NA	NA	NA	NA		sym		2	meat	low
B08DJ	NA	NA	NA	NA	NA	NA		sym		2	meat	low
B08RC	NA	NA	NA	NA	NA	NA		sym		2	meat	low
B09DJ	9	14	5	4	NA	NA		sym		2	meat	low
