# Supplementary material for: Continent-Scale Sampling Reveals Fine-Scale Turnover in a Beneficial Bug Symbiont
Source: Front Microbiol. 2020 Jun 19;11:1276. doi: 10.3389/fmicb.2020.01276 (PMC7316890; doi:10.3389/fmicb.2020.01276)
Supplement: Supplementary file 1 [file Data_Sheet_1.zip › Jalysus2020_repset.fasta]

>sv1
TGGGGAATTTTGGACAATGGGGGCAACCCTGATCCAGCAATGCCGCGTGTGTGAAGAAGG
CCTTCGGGTTGTAAAGCACTTTTGTCCGGAAAGAAAACCTACCTGTTAATACCGGGTGGG
GATGACGGTACCGGAAGAATAAGCACCGGCTAACTACGTGCCAGCAGCCGCGGTAATACG
TAGGGTGCGAGCGTTAATCGGAATTACTGGGCGTAAAGCGTGCGCAGGCGGTCTGTTAAG
ACCGATGTGAAATCCCCGGGCTTAACCTGGGAACTGCATTGGTGACTGGCAGGCTAGAGT
ATGGCAGAGGGGGGTAGAATTCCACGTGTAGCAGTGAAATGCGTAGAGATGTGGAGGAAT
ACCGATGGCGAAGGCAGCCCCCTGGGCCAATACTGACGCTCATGCACGAAAGCGTGGGGA
GCAAACA
>sv2
TGGGGAATATTGGACAATGGGCGAAAGCCTGATCCAGCCATGCCGCATGAGTGAAGAAGG
CCTTTGGGTTGTAAAGCTCTTTTAGTGAGGAAGATAATGACGGTACTCACAGAAGAAGTC
CTGGCTAACTCCGTGCCAGCAGCCGCGGTAATACGGAGAGGGCTAGCGTTATTCGGAATT
ATTGGGCGTAAAGGGCGCGTAGGCTGGTTAATAAGTTAAAAGTGAAATCCCGAGGCTTAA
CCTTGGAATTGCTTTTAAAACTATTAATCTAGAGATTGAAAGAGGATAGAGGAATTCCTG
ATGTAGAGGTAAAATTCGTAAATATTAGGAGGAACACCAGTGGCGAAGGCGTCTATCTGG
TTCAAATCTGACGCTGAAGCGCGAAGGCGTGGGGAGCAAACA
>sv3
TGGGGAATATTGGACAATGGGCGAAAGCCTGATCCAGCCATGTCGCATGAGTGAAGAAGG
CCTTTGGGTTGTAAAGCTCTTTTAGTGAGGAAGATAATGACGGTACTCACAGAAGAAGTC
CTGGCTAACTCCGTGCCAGCAGCCGCGGTAATACGGAGAGGGCTAGCGTTATTCGGAATT
ATTGGGCGTAAAGGGCGCGTAGGCTGATTAATAAGTTAAAAGTGAAATCCCGAGGCTTAA
CCTTGGAATTGCTTTTAAAACTATTAATCTAGAGATTGAAAGAGGATAGAGGAATTCCTG
ATGTAGAGGTAAAATTCGTAAATATTAGGAGGAACACCAGTGGCGAAGGCGTCTATCTGG
TTCAAATCTGACGCTGAGGCGCGAAGGCGTGGGGAGCAAACA
>sv4
TGGGGAATATTGGACAATGGGCGCAAGCCTGATCCAGCCATGCCGCGTGAGTGATGAAGG
CCTTAGGGTTGTAAAGCTCTTTCACCGGTGAAGATAATGACGGTAACCGGAGAAGAAGCC
CCGGCTAACTTCGTGCCAGCAGCCGCGGTAATACGAAGGGGGCTAGCGTTGTTCGGATTT
ACTGGGCGTAAAGCGCGCGTAGGCGGACATTTAAGTCAGAGGTGAAATCCCAGGGCTCAA
CCCTGGAACTGCCTTTGATACTGGGTGTCTAGAGTATGGAAGAGGTGAGTGGAATTCTGA
GTGTAGAGGTGAAATTCGTAGATATTCGGAGGAACACCAGTGGCGAAGGCGGCTCACTGG
TCCATTACTGACGTTGAGGTGCGAAAGCGTGGGGAGCAAACA
>sv5
AGGACGATTCATGGAAGATAGCAAGAAAGGCCCGGCTGGCATGACTGCGGAGAAGGGCAA
GGCATTGGCCGCCGCGCTCGCGCAGATCGAAAAGCAATTCGGCAAAGGGTCGATCATGCG
GCTCGGCGCAGGCGAGGTGGTGGAAGACATTCAGGTGGTCTCGACGGGGTCGCTCGGTCT
GGATATCGCGCTTGGCGTCGGCGGCTTGCCGCGCGGCCGTGTCGTGGAAATCTACGGTCC
TGAGTCGTCGGGCAAAACCACGCTCACGCTGCAGGTGATCGCCGAGATGCAAAAGGTCGG
CGGCACGGCGGCGTTTATCGACGCAGAACACGCGCTCGACGTGCAATACGCGCAGAAGCT
CGGCGTGAATGCGCAGGAACTGCTGATCTCGCAACCGGACACGGGCGAGCAGGCACTGGA
AATCGCGGATGCGCTGGTGCGCTCCGGCTCCATCGACATGATCGTCATCGACTCCGTCGC
GGCGCTCGTGCCGAAGGCGGAAATCGAAGGCGAAATGGGC
>sv6
TGGGGAATTTTGGACAATGGGGGCAACCCTGATCCAGCAATGCCGCGTGTGTGAAGAAGG
CCTTCGGGTTGTAAAGCACTTTTGTCAGGAAAGAAAACCTACCTGTTAATACCGGGTGGG
GATGACGGTACCGGAAGAATAAGCACCGGCTAACTACGTGCCAGCAGCCGCGGTAATACG
TAGGGTGCGAGCGTTAATCGGAATTACTGGGCGTAAAGCGTGCGCAGGCGGTTTGCTAAG
ACCGATGTGAAATCCCCGGGCTTAACCTGGGAACTGCATTGGTGACTGGCAGGCTAGAGT
ATGGCAGAGGGGGGTAGAATTCCACGTGTAGCAGTGAAATGCGTAGAGATGTGGAGGAAT
ACCGATGGCGAAGGCAGCCCCCTGGGCCAATACTGACGCTCATGCACGAAAGCGTGGGGA
GCAAACA
>sv7
AGGACGATTCATGGAAGAAAGCAAGAAAGGCCCGGCTGGCATGACTGCGGAGAAGGGCAA
GGCATTGGCCGCCGCGCTCGCGCAGATCGAAAAGCAATTCGGCAAAGGGTCGATCATGCG
GCTCGGCGCAGGCGAGGTGGTGGAAGACATTCAGGTGGTCTCGACGGGGTCGCTCGGTCT
GGATATCGCGCTTGGCGTCGGCGGCTTGCCGCGCGGCCGTGTCGTGGAAATCTACGGTCC
TGAGTCGTCGGGCAAAACCACGCTCACGCTGCAGGTGATCGCCGAGATGCAAAAGGTCGG
CGGCACGGCGGCGTTTATCGACGCAGAACACGCGCTCGACGTGCAATACGCGCAGAAGCT
CGGCGTGAATGCGCAGGAACTGCTGATCTCGCAACCGGACACGGGCGAGCAGGCACTGGA
AATCGCGGATGCGCTGGTGCGCTCCGGCTCCATCGACATGATCGTCATCGACTCCGTCGC
GGCGCTCGTGCCGAAGGCGGAAATCGAAGGCGAAATGGGC
>sv8
TGGGGAATTTTGGACAATGGGGGCAACCCTGATCCAGCAATGCCGCGTGTGTGAAGAAGG
CCTTCGGGTTGTAAAGCACTTTTGTCCGGAAAGAAAACCTGCCTGTTAATACCGGGTGGG
GATGACGGTACCGGAAGAATAAGCACCGGCTAACTACGTGCCAGCAGCCGCGGTAATACG
TAGGGTGCGAGCGTTAATCGGAATTACTGGGCGTAAAGCGTGCGCAGGCGGTCTGTTAAG
ACCGATGTGAAATCCCCGGGCTTAACCTGGGAACTGCATTGGTGACTGGCAGGCTAGAGT
ATGGCAGAGGGGGGTAGAATTCCACGTGTAGCAGTGAAATGCGTAGAGATGTGGAGGAAT
ACCGATGGCGAAGGCAGCCCCCTGGGCCAATACTGACGCTCATGCACGAAAGCGTGGGGA
GCAAACA
>sv9
AGGACGATTCATGGAAGATAGCAAGAAAGGCCCGGCTGGCATGACTGCGGAGAAGGGCAA
GGCATTGGCCGCCGCGCTCGCGCAGATCGAAAAGCAATTCGGCAAAGGGTCGATCATGCG
GCTCGGCGCAGGCGAGGTGGTGGAAGACATTCAGGTGGTCTCGACGGGGTCGCTCGGTCT
GGATATCGCGCTTGGCGTCGGCGGCTTGCCGCGCGGCCGTGTCGTGGAAATCTACGGTCC
TGAGTCGTCGGGCAAAACCACGCTCACGCTGCAGGTGATCGCCGAGATGCAAAAGGTCGG
CGGCACGGCGGCGTTTATCGACGCAGAACACGCGCTCGACGTGCAATACGCGCAGAAGCT
CGGCGTGAATGCGCAGGAACTGCTGATCTCGCAACCGGACACGGGCGAGCAGGCACTGGA
AATCGCGGATGCGCTGGTGCGCTCCGGCTCCATCGACATGATCGTCATCGACTCCGTCGC
GGCGCTCGTGCCGAAGGCGGAAATCGAAGGCGAGATGGGC
>sv10
TGGGGAATATTGGACAATGGGCGAAAGCCTGATCCAGCCATGCCGCATGAGTGAAGAAGG
CCTTTGGGTTGTAAAGCTCTTTCGGTGAGGAAGATAATGACGGTACTCACAGAAGAAGTC
CTGGCTAACTCCGTGCCAGCAGCCGCGGTAATACGGAGAGGGCTAGCGTTATTCGGAATT
ATTGGGCGTAAAGAGCGCGTAGGCTGGTTAGTAAGTTAAAAGTGAAATCCCAAAGCTCAA
CTTTGGAATTGCTTTTAAAACTGCTAACCTAGAGATTGAAAGAGGATAGAGGAATTCCTA
GTGTAGAGGTGAAATTCGTAAATATTAGGAGGAACACCAGTGGCGAAGGCGTCTATCTGG
TTCAAATCTGACGCTGAGGCGCGAAGGCGTGGGGAGCAAACA
>sv11
AGGACGATTCATGGAAGAAAGCAAGAAAGGCCCGGCTGGCATGACTGCGGAGAAGGGCAA
GGCATTGGCCGCCGCGCTCGCGCAGATCGAAAAGCAATTCGGCAAAGGGTCGATCATGCG
GCTCGGCGCAGGCGAGGTGGTGGAAGACATTCAGGTGGTCTCGACGGGGTCGCTCGGTCT
GGATATCGCGCTTGGCGTCGGCGGCTTGCCGCGCGGCCGTGTCGTGGAAATCTACGGTCC
TGAGTCGTCGGGCAAAACCACGCTCACGCTGCAGGTGATCGCCGAGATGCAAAAGGTCGG
CGGCACGGCGGCGTTTATCGACGCAGAACACGCGCTCGACGTGCAATACGCGCAGAAGCT
CGGCGTGAATGCGCAGGAACTGCTGATCTCGCAACCGGACACGGGCGAGCAGGCACTGGA
AATCGCGGATGCGCTGGTGCGCTCCGGCTCCATCGACATGATCGTCATCGACTCCGTCGC
GGCGCTCGTGCCGAAGGCGGAAATCGAAGGCGAGATGGGC
>sv12
GTAATTCCAGCTCTCCAAGTCAGCTCCCAATGCTACACTTAAAACGCTCGTAGTCTGAAC
ACGAAGCTCGCGTAGAGCGTTCACCGTGATTAAATCAGGATGCTTAGAGTAGTTCATAAC
TGAATGACTCAGCGCGGTATGAGATCTTTACCCTGCGAGGGGTCAGATCAAAGAGAGCGA
TCGGGGGTAAATCTATTTCATGGCGAGCGGCGGAATGTGTTGACCCATGAGAGAGAAACA
GATGCGAAGGCATTTACCTAGAGCGTTTCTGTCGATCAAGAGCGAGAGTCGCGGGATCCA
ACC
>sv13
CCGGCTGGCATGACTGCGGAGAAGGGCAAGGCATTGGCCGCCGCGCTCGCGCAGATCGAA
AAGCAATTCGGCAAAGGGTCGATCATGCGGCTCGGCGCAGGCGAGGTGGTGGAAGACATT
CAGGTGGTCTCGACAGGGTCGCTCGGTCTGGATATCGCGCTTGGCGTCGGCGGCTTGCCG
CGCGGCCGTGTCGTGGAAATCTACGGGCCCGAGTCGTCGGGCAAGACCACGCTCACGCTG
CAGGTGATCGCCGAGATGCAAAAGGTCGGCGGCACGGCGGCGTTTATCGACGCGGAACAC
GCGCTCGACGTGCAATACGCGCAGAAGCTCGGCGTGAATGCGCAGGAACTGCTGATCTCG
CAGCCGGACACGGGCGAGCAGGCACTGGAAATCGCGGATGCGCTGGTGCGCTCCGGCTCC
ATCGACATGATCGTCATCGACTCCGTCGCGGCGCTCGTGCCGAAGGCGG
>sv14
TGGGGAATTTTGGACAATGGGGGAAACCCTGATCCAGCAATGCCGCGTGTGTGAAGAAGG
CCTTCGGGTTGTAAAGCACTTTTGTCCGGAAAGAAAACTTCTGCCCTAATACGGTGGGAG
GATGACGGTACCGGAAGAATAAGCACCGGCTAACTACGTGCCAGCAGCCGCGGTAATACG
TAGGGTGCGAGCGTTAATCGGAATTACTGGGCGTAAAGCGTGCGCAGGCGGTTCGTTAAG
ACAGATGTGAAATCCCCGGGCTTAACCTGGGAACTGCATTTGTGACTGGCGAGCTAGAGT
ATGGCAGAGGGGGGTAGAATTCCACGTGTAGCAGTGAAATGCGTAGAGATGTGGAGGAAT
ACCGATGGCGAAGGCAGCCCCCTGGGCCAATACTGACGCTCATGCACGAAAGCGTGGGGA
GCAAACA
>sv15
CCGGGCGGGATGTCTGCGGAAAAGAGCAAGGCGCTGGCCGCCGCGCTGTCGCAGATCGAA
AAGCAATTCGGCAAGGGGTCGATCATGCGACTCGGCGCCGGCGAAGTCATTGAAGACATT
CAAGTGGTGTCTACTGGTTCGCTCGGACTGGATATTGCACTGGGCGTTGGCGGCTTGCCG
CGCGGACGCGTGGTTGAAGTCTACGGTCCGGAATCGTCGGGCAAGACCACGCTGACGCTG
CAGGTTATCGCTGAAATGCAGAAGCTCGGCGGCACGGCAGCGTTTATCGACGCGGAACAT
GCGCTCGACATTGCGTATGCGCAAAAGCTCGGCGTGAATCCATCGGATTTGCTGATCTCG
CAGCCGGATACGGGCGAGCAGGCGCTGGAAATCGCGGATGCGCTGGTGCGCTCGGGTTCC
ATCGACATGATCGTGATTGACTCGGTCGCGGCGCTGGTGCCGAAGGCTG
>sv16
TGGGGAATTTTGGACAATGGGGGCAACCCTGATCCAGCAATGCCGCGTGTGTGAAGAAGG
CCTTCGGGTTGTAAAGCACTTTTGTCCGGAAAGAAAACTTCGTCCCTAATATGGATGGAG
GATGACGGTACCGGAAGAATAAGCACCGGCTAACTACGTGCCAGCAGCCGCGGTAATACG
TAGGGTGCGAGCGTTAATCGGAATTACTGGGCGTAAAGCGTGCGCAGGCGGTCTGTTAAG
ACCGATGTGAAATCCCCGGGCTTAACCTGGGAACTGCATTGGTGACTGGCAGGCTTTGAG
TGTGGCAGAGGGAGGTAGAATTCCACGTGTAGCAGTGAAATGCGTAGAGATGTGGAGGAA
TACCGATGGCGAAGGCAGCCTCCTGGGCCAACACTGACGCTCATGCACGAAAGCGTGGGG
AGCAAACA
>sv17
TGGGGAATTTTGGACAATGGGGGCAACCCTGATCCAGCAATGCCGCGTGTGTGAAGAAGG
CCTTCGGGTTGTAAAGCACTTTTGTCCGGAAAGAAAACTTCGGCCCTAATATGGCAGGAG
GATGACGGTACCGGAAGAATAAGCACCGGCTAACTACGTGCCAGCAGCCGCGGTAATACG
TAGGGTGCGAGCGTTAATCGGAATTACTGGGCGTAAAGCGTGCGCAGGCGGTCTGTTAAG
ACCGATGTGAAATCCCCGGGCTTAACCTGGGAACTGCATTGGTGACTGGCAGGCTTTGAG
TGTGGCAGAGGGAGGTAGAATTCCACGTGTAGCAGTGAAATGCGTAGAGATGTGGAGGAA
TACCGATGGCGAAGGCAGTCTCCTGGGCCAACACTGACGCTCATGCACGAAAGCGTGGGG
AGCAAACA
>sv18
TGGGGAATTTTGGACAATGGGGGCAACCCTGATCCAGCAATGCCGCGTGTGTGAAGAAGG
CCTTCGGGTTGTAAAGCACTTTTGTCCGGAAAGAAAACCTCTTGGTTAATACCTGAGGGG
GATGACGGTACCGGAAGAATAAGCACCGGCTAACTACGTGCCAGCAGCCGCGGTAATACG
TAGGGTGCGAGCGTTAATCGGAATTACTGGGCGTAAAGCGTGCGCAGGCGGTCTGTTAAG
ACCGATGTGAAATCCCCGGGCTTAACCTGGGAACTGCATTGGTGACTGGCAGGCTTTGAG
TGTGGCAGAGGGAGGTAGAATTCCACGTGTAGCAGTGAAATGCGTAGAGATGTGGAGGAA
TACCGATGGCGAAGGCAGCCTCCTGGGCCAACACTGACGCTCATGCACGAAAGCGTGGGG
AGCAAACA
>sv19
GTAATACCAGCTCTCCAAGTCAGCTCCCAATGCTACACTTAAAACGCTCGTAGTCTGAAC
ACGAAGCTCGCGTAGAGCGTTCACCGTGATTAAATCAGGATGCTTAGAGTAGTTCATAAC
TGAATGACTCAGCGCGGTATGAGATCTTTACCCTGCGAGGGGTCAGATCAAAGAGAGCGA
TCGGGGGTAAATCTATTTCATGGCGAGCGGCGGAATGTGTTGACCCATGAGAGAGAAACA
GATGCGAAGGCATTTACCTAGAGCGTTTCTGTCGATCAAGAGCGAGAGTCGCGGGATCCA
ACC
>sv20
CCGGCTGGCATGACTGCGGAGAAGGGCAAGGCATTGGCCGCCGCGCTCGCGCAGATCGAA
AAGCAATTCGGCAAAGGGTCGATCATGCGGCTCGGCGCAGGCGAGGTGGTGGAAGACATT
CAGGTGGTCTCGACAGGGTCGCTCGGTCTGGATATCGCGCTCGGCGTCGGCGGCTTGCCG
CGCGGCCGTGTCGTGGAAATCTACGGGCCTGAGTCGTCGGGCAAGACCACACTCACGCTG
CAGGTGATCGCCGAGATGCAAAAGGTCGGCGGCACGGCGGCGTTTATCGACGCGGAACAC
GCGCTCGACGTGCAATACGCGCAGAAGCTCGGCGTGAATGCGCAGGAACTGCTGATCTCG
CAGCCGGACACGGGCGAGCAGGCACTGGAAATCGCGGATGCGCTGGTGCGCTCCGGCTCC
ATCGACATGATCGTCATCGACTCCGTCGCGGCGCTCGTGCCGAAGGCGG
>sv21
TGGGGAATTTTGGACAATGGGGGCAACCCTGATCCAGCAATGTCGCGTGTGTGAAGAAGG
CCTTCGGGTTGTAAAGCACTTTTGTCCGGAAAGAAAACCTACCTGTTAATACCGGGTGGG
GATGACGGTACCGGAAGAATAAGCACCGGCTAACTACGTGCCAGCAGCCGCGGTAATACG
TAGGGTGCGAGCGTTAATCGGAATTACTGGGCGTAAAGCGTGCGCAGGCGGTCTGTTAAG
ACCGATGTGAAATCCCCGGGCTTAACCTGGGAACTGCATTGGTGACTGGCAGGCTAGAGT
ATGGCAGAGGGGGGTAGAATTCCACGTGTAGCAGTGAAATGCGTAGAGATGTGGAGGAAT
ACCGATGGCGAAGGCAGCCCCCTGGGCCAATACTGACGCTCATGCACGAAAGCGTGGGGA
GCAAACA
>sv22
TGGGGAATTTTGGACAATGGGGGCAACCCTGATCCAGCAATGCCGCGTGTGTGAAGAAGG
CCTTCGGGTTGTAAAGCACTTTTGTCCGGAAAGAAAACTTCGTCCCTAATATGGATGGAG
GATGACGGTACCGGAAGAATAAGCACCGGCTAACTACGTGCCAGCAGCCGCGGTAATACG
TAGGGTGCGAGCGTTAATCGGAATTACTGGGCGTAAAGCGTGCGCAGGCGGTCTGTTAAG
ACCGATGTGAAATCCCCGGGCTTAACCTGGGAACTGCATTGGTGACTGGCAGGCTTTGAG
TGTGGCAGAGGGGGGTAGAATTCCACGTGTAGCAGTGAAATGCGTAGAGATGTGGAGGAA
TACCGATGGCGAAGGCAGCCCCCTGGGCCAACACTGACGCTCATGCACGAAAGCGTGGGG
AGCAAACA
>sv23
TAGGGAATTTTTCACAATGGGCGAAAGCCTGATGGAGCAATGCCGCGTGACTGAAGACGG
TCTTAGGATTGTAAAAGTCTGTTGTAAGGGAAGAACAGTAAGTATAGGAAATGATACTTA
TTTGACGGTACCTTACCAGAAAGCCACGGCTAACTATGTGCCAGCAGCCGCGGTAATACA
TAGGTGGCAAGCGTTATCCGGATTTATTGGGCGTAAAGCGTGCGCAGACGGTTTAACAAG
TTTGGGGTCAAATCCTGGAGCTCAACTCCAGTTCGCCTTGAAAACTGTTAAGCTAGAGTG
TAGGAGAGGTCGATGGAATTCCATGTGTAGCGGTGAAATGCGTAGATATATGGAGGAACA
CCAGTGGCGAAGGCGGTCGACTGGCCTATCACTGACGTTTAGGCACGAAAGCGTAGGGAG
CAAATA
>sv24
TGGGGAATTTTGGACAATGGGGGAAACCCTGATCCAGCAATGCCGCGTGTGTGAAGAAGG
CCTTCGGGTTGTAAAGCACTTTTGTCCGGAAAGAAAACCTTTGCACTAATACTGTGAGGG
GATGACGGTACCGGAAGAATAAGCACCGGCTAACTACGTGCCAGCAGCCGCGGTAATACG
TAGGGTGCGAGCGTTAATCGGAATTACTGGGCGTAAAGCGTGCGCAGGCGGTTCGTTAAG
ACAGATGTGAAATCCCCGGGCTTAACCTGGGAACTGCATTTGTGACTGGCGAGCTAGAGT
ATGGCAGAGGGGGGTAGAATTCCACGTGTAGCAGTGAAATGCGTAGAGATGTGGAGGAAT
ACCGATGGCGAAGGCAGCCCCCTGGGCCAATACTGACGCTCATGCACGAAAGCGTGGGGA
GCAAACA
>sv25
GAATATTGGTCAATGGACGAAAGTCTGAACCAGCCAAATCGCGTGAAGGAAGAAAGTATT
ATGTATTGTAAACTTCTTTTGTAAGGGAGTAAAGTGTACTACGTGTAGTACATTGCAAGT
ACCTTACGAATAAGCATCGGCTAATTCCGTGCCAGCAGCCGCGGTAATACGGAAGATGCG
AGTGTTATCCGGATTTATTGGGTTTAAAGGGTGCGTAGGTGGTTCGATAAGTCAGCGGTG
AAATCTCCTTGCTCAACAAGGAAATTGCCATTGAAACTGTCAAACTCGAGGATGGACGAG
GCAGGCGGAATTCGTAGTGTAGCGGTGAAATGCGTAGATATTACGAAGAACTCCAATAGT
GTAGACTGCTTGCCAGACCATATCTGACACTGAGGCACGAAAGTGTGGGTATCAAACA
>sv26
TAGGGAATTTTTCACAATGGGCGAAAGCCTGATGGAGCAATGCCGCGTGACTGATGAAGG
TCTTCGGATTGTAAAGGTCTGTTGTAAGGGAAGAAGTACTAGAATAGGAAATGATTTTAG
TATCGACCATACCTTACCAGAAAGCCACGGCTAACTATGTGCCAGCAGCCGCGGTAATAC
ATAGGTGGCAAGCGTTATCCGGATTTATTGGGCGTAAAGCGTGCGTAGACGGTTTTGCAA
GTCTGAGGTTAAATTTAGGGGCTCAACCCCTAACCGCCTTGGAAACTACATTACTAGAGT
ATAGGAGAGGTTAGTGGAATTTCATGTGTAGCGGTGGAATGCGTAGATATATGAAGGAAC
ACCAGTGGCGAAGGCGGCTAACTGGCCTATTACTGACGTTGTGGCACGAAAGCGTGGGGA
GCAAATA
>sv27
CCGGCTGGCATGACTGCGGAGAAGGGCAAGGCATTGGCCGCCGCGCTCGCGCAGATCGAA
AAGCAATTCGGCAAAGGGTCGATCATGCGGCTCGGCGCAGGCGAGGTGGTGGAAGACATT
CAGGTGGTCTCGACAGGGTCGCTCGGTCTGGATATCGCGCTTGGCGTCGGCGGCTTGCCG
CGCGGCCGTGTCGTGGAAATCTACGGGCCTGAGTCGTCGGGCAAGACCACGCTCACGCTG
CAGGTGATCGCCGAGATGCAAAAGGTCGGCGGCACGGCGGCGTTTATCGACGCGGAACAC
GCGCTCGACGTGCAATACGCGCAGAAGCTCGGCGTGAATGCGCAGGAACTGCTGATCTCG
CAGCCGGACACGGGCGAGCAGGCACTGGAAATCGCGGATGCGCTGGTGCGCTCCGGCTCC
ATCGACATGATCGTCATCGACTCCGTCGCGGCGCTCGTGCCGAAGGCGG
>sv28
CCGGCTGGCATGACTGCGGAGAAGGGCAAGGCATTGGCCGTCGCGCTCGCGCAGATCGAA
AAGCAATTCGGCAAAGGGTCGATCATGCGGCTCGGCGCAGGCGAGGTGGTGGAAGACATT
CAGGTGGTCTCGACAGGGTCGCTCGGTCTGGATATCGCGCTTGGCGTCGGCGGCTTGCCG
CGCGGCCGTGTCGTGGAAATCTACGGGCCCGAGTCGTCGGGCAAGACCACGCTCACGCTG
CAGGTGATCGCCGAGATGCAAAAGGTCGGCGGCACGGCGGCGTTTATCGACGCAGAACAC
GCGCTCGACGTGCAATACGCGCAGAAGCTCGGCGTGAATGCGCAGGAACTGCTGATCTCG
CAACCGGACACGGGCGAGCAGGCACTGGAAATCGCGGATGCGCTGGTGCGCTCCGGCTCC
ATCGACATGATCGTCATCGACTCCGTCGCGGCGCTCGTGCCGAAGGCGG
>sv29
CCGGCTGGCATGACTGCGGAGAAGGGCAAGGCATTGGCCGCCGCGCTCGCGCAGATCGAA
AAGCAATTCGGCAAAGGGTCGATCATGCGGCTCGGCGCAGGCGAGGTGGTGGAAGACATT
CAGGTGGTCTCGACAGGGTCGCTCGGTCTGGATATCGCGCTTGGCGTCGGCGGCTTGCCG
CGCGGCCGTGTCGTGGAAATCTACGGGCCCGAGTCGTCGGGCAAGACCACGCTCACGCTG
CAGGTGATCGCCGAGATGCAAAAGGTCGGCGGCACGGCGGCGTTTATCGACGCAGAACAC
GCGCTCGACGTGCAATACGCGCAGAAGCTCGGCGTGAATGCGCAGGAACTGCTGATCTCG
CAACCGGACACGGGCGAGCAGGCACTGGAAATCGCGGATGCGCTGGTGCGCTCCGGCTCC
ATCGACATGATCGTCATCGACTCCGTCGCGGCGCTCGTGCCGAAGGCGG
>sv30
CCGGCTGGCATGACTGCGGAGAAGGGCAAGGCATTGGCCGCCGCGCTCGCGCAGATCGAA
AAGCAATTCGGCAAAGGGTCGATCATGCGGCTCGGCGCAGGCGAGGTGGTGGAAGACATT
CAGGTGGTCTCGACAGGGTCGCTCGGTCTGGATATCGCGCTTGGCGTCGGCGGCTTGCCG
CGCGGCCGTGTCGTGGAAATCTACGGTCCTGAGTCGTCGGGCAAAACCACGCTCACGCTG
CAGGTGATCGCCGAGATGCAAAAGGTCGGCGGCACGGCGGCGTTTATCGACGCAGAACAC
GCGCTCGACGTGCAATACGCGCAGAAGCTCGGCGTGAATGCGCAGGAACTGCTGATCTCG
CAACCGGACACGGGCGAGCAGGCACTGGAAATCGCGGATGCGCTGGTGCGCTCCGGCTCC
ATCGACATGATCGTCATCGACTCCGTCGCGGCGCTCGTGCCGAAGGCGG
>sv31
TGGGGAATATTGGACAATGGGCGAAAGCCTGATCCAGCAATGCCGCGTGAGTGATGAAGG
CCTTAGGGTTGTAAAGCTCTTTTACCCGGGATGATAATGACAGTACCGGGAGAATAAGCT
CCGGCTAACTCCGTGCCAGCAGCCGCGGTAATACGGAGGGAGCTAGCGTTATTCGGAATT
ACTGGGCGTAAAGCGCACGTAGGCGGCTTTGTAAGTAAGAGGTGAAAGCCCAGAGCTCAA
CTCTGGAATTGCCTTTTAGACTGCATCGCTTGAATCATGGAGAGGTCAGTGGAATTCCGA
GTGTAGAGGTGAAATTCGTAGATATTCGGAAGAACACCAGTGGCGAAGGCGGCTGACTGG
ACATGTATTGACGCTGAGGTGCGAAAGCGTGGGGAGCAAACA
>sv32
AGGACGATTCATGGAAGATAGCAAGAAAGGCCCGGCTGGCATGACTGCGGAGAAGGGCAA
GGCATTGGCCGCCGCGCTCGCGCAGATCGAAAAGCAATTCGGCAAAGGGTCGATCATGCG
GCTCGGCGCAGGCGAGGTGGTGGAAGACATTCAGGTGGTCTCGACGGGGTCGCTCGGTCT
GGATATCGCGCTTGGCGTCGGCGGCTTGCCGCGCGGCCGTGTCGTGGAAATCTACGGGCC
TGAGTCGTCGGGCAAAACCACGCTCACGCTGCAGGTGATCGCCGAGATGCAAAAAGTCGG
CGGCACGGCGGCGTTTATCGACGCGGAACACGCGCTCGACGTGCAATACGCGCAGAAGCT
CGGCGTGAATGCGCAGGAACTGCTGATCTCGCAGCCGGACACGGGCGAGCAGGCACTGGA
AATCGCGGATGCGCTGGTGCGCTCCGGCTCCATCGACATGATCGTCATCGACTCCGTCGC
GGCGCTCGTGCCGAAGGCGGAAATCGAAGGCGAAATGGGC
>sv33
TGGGGAATCTTGGACAATGGGCGAAAGCCCGATCCAGCAATATCGCGTGAGTGAAGAAGG
GCAATGCCGCTTGTAAAGCTCTTTCGTCGAGTGCGCGATCATGACAGGACTCGAGGAAGA
AGCCCCGGCTAACTCCGTGCCAGCAGCCGCGGTAAGACGGGGGGGGCAAGTGTTCTTCGG
AATGACTGGGCGTAAAGGGCACGTAGGCGGTGAATCGGGTTGAAAGTGAAAGTCGCCAAA
AACTGGCGGAATGCTCTCGAAACCAATTCACTTGAGTGAGACAGAGGAGAGTGGAATTTC
GTGTGTAGGGGTGAAATCCGGAGATCTACGAAGGAACGCCAAAAGCGAAGGCAGCTCTCT
GGGTCCCTACCGACGCTGGGGTGCGAAAGCATGGGGAGCGAACG
>sv34
AGGACGATTCATGGAAGAAAGCAAGAAAGGCCCGGCTGGCATGACTGCGGAGAAGGGCAA
GGCATTGGCCGCCGCGCTCGCGCAGATCGAAAAGCAATTCGGCAAAGGGTCGATCATGCG
GCTCGGCGCAGGCGAGGTGGTGGAAGACATTCAGGTGGTCTCGACGGGGTCGCTCGGTCT
GGATATCGCGCTTGGCGTCGGCGGCTTGCCGCGCGGCCGTGTCGTGGAAATCTACGGGCC
TGAGTCGTCGGGCAAAACCACGCTCACGCTGCAGGTGATCGCCGAGATGCAAAAAGTCGG
CGGCACGGCGGCGTTTATCGACGCGGAACACGCGCTCGACGTGCAATACGCGCAGAAGCT
CGGCGTGAATGCGCAGGAACTGCTGATCTCGCAGCCGGACACGGGCGAGCAGGCACTGGA
AATCGCGGATGCGCTGGTGCGCTCCGGCTCCATCGACATGATCGTCATCGACTCCGTCGC
GGCGCTCGTGCCGAAGGCGGAAATCGAAGGCGAAATGGGC
>sv35
TGGGGAATTTTGGACAATGGGCGCAAGCCTGATCCAGCAATGCCGCGTGTGTGAAGAAGG
CCTTCGGGTTGTAAAGCACTTTTGTCCGGAAAGAAAACGTCTTGGTTAATACCTGAGGCG
GATGACGGTACCGGAAGAATAAGCACCGGCTAACTACGTGCCAGCAGCCGCGGTAATACG
TAGGGTGCGAGCGTTAATCGGAATTACTGGGCGTAAAGCGTGCGCAGGCGGTCTGTTAAG
ACAGATGTGAAATCCCCGGGCTTAACCTGGGAACTGCATTTGTGACTGGCAGGCTAGAGT
ATGGCAGAGGGGGGTAGAATTCCACGTGTAGCAGTGAAATGCGTAGAGATGTGGAGGAAT
ACCGATGGCGAAGGCAGCCCCCTGGGCCAATACTGACGCTCATGCACGAAAGCGTGGGGA
GCAAACA
>sv36
GTAATTCCAGCTCTGCGAGTTTGCTCCCATATTGTTGCAGTTAAAACGCCCGTAGTCAGA
ATTCGTTTAGAAAAGGGTATTCCGTCCACCGCGAATAAAACAGGACGCTTAGGGTATTGA
ATAAGAATGTCTGAGCGCGGTCTGGAGTATTTACTCACACGAGTAAGGTCAAAGAGAGCG
AGTGGTGCTGGTAGTATTCCTGAGCGAGCGGTGGAATGCATTGACCTTAGGGGGACTAAC
GAAAGCGAAGGCAGCCAGCAAGTAGGTTTCTATCGATCAAGGGCGAGAGTAGGGGTAGCG
AACC
>sv37
GTAATTCCAGCTCTGTAAGTGTGCTCCCATATTGTTGCAGTTAAAAAGCCCGTAGTCGGA
TTTCTAATGACTAATTATTCACTGTGAATAAATTAGGACGCTTAAAGTATGGTTGCATGA
ATACTGTAGCGCAGTATGAAAGATTTTGCTCTTGTGGCAAGATCAAAGAGAGCCATTGGG
GGTATTTCTATTTCATGGCGAGCGGTGAAATGCGTTGACCCATGGGAGAGAAACGAAAGC
GAAGGCAAATACCCAAAGGGTTTCTGTCGATCAAGGGCGAGAGTAGGGGGAGCGAACC
>sv38
GAATATTGGTCAATGGACGAAAGTCTGAACCAGCCAAATCGCGTGAAGGAAGAAGGTATT
ATGTATCGTAAACTTCTTTTGTAAGAGAGTAAAGTGCACTACGTGTAGTGTATTGCAAGT
ACCTTACGAATAAGCATCGGCTAATTCCGTGCCAGCAGCCGCGGTAATACGGAAGATGCA
AGTGTTATCCGGATTTATTGGGTTTAAAGGGTGCGTAGGTGGTCTAATAAGTCAGTGGTG
AAATCTCTTTGCTTAACAAGGAAATTGCCATTGAAACTGTTAGACTTGAGAATGGACGAG
GTAGGCGGAATTCGTAGTGTAGCGGTGAAATGCATAGATATTACGAAGAACTCCAATAGT
GTAGACTGCTTACCAGACCATATCTGACACTAAGGCACGAAAGTGTGGGTATCAAACA
>sv39
TGGGGAATATTGGACAATGGGGGGAACCCTGATCCAGCCATGCCGCGTGTGTGAAGAAGG
CCCTCGGGTTGTAAAGCACTTTCAGCGAGGAAGAACGCCTAGTGGTTAATACCCATTAGG
AAAGACATCACTCGCAGAAGAAGCACCGGCTAACTCCGTGCCAGCAGCCGCGGTAATACG
GAGGGTGCAAGCGTTAATCGGAATTACTGGGCGTAAAGCGCGCGTAGGTGGCTTGATAAG
CCGGTTGTGAAAGCCCCGGGCTCAACCTGGGAACGGCATCCGGAACTGTCAGGCTAGAGT
GCAGGAGAGGAAGGTAGAATTCCCGGTGTAGCGGTGAAATGCGTAGAGATCGGGAGGAAT
ACCAGTGGCGAAGGCGGCCTTCTGGACTGACACTGACACTGAGGTGCGAAAGCGTGGGTA
GCAAACA
>sv40
GTAATTCCAGCTCTCCAAGTCTGCTCCCAATGCTACACTTAAAACGCCCGTAGTCTGAGT
AAGAGGCACGCAAGTGCGCTCACGGTGAATAAATCAGAACGCTAAGAGTAAGTCTTAACT
GTTTGACTGAGCACCGTCCGAGGTTTTTACCCGACAGGGTAAGATCAACGAGAGCCACCG
AGGCCGGGAGTAGTCAGTGACGAGCGGCGGAATGTGTTGACTCACTGGCGACTAGCGGAA
GCAAAAGCGCTCGGCAAGGGGGTTTCTGTCGATCAAGGGCGAGAGTCGCAGGATCCAACC
>sv41
TAGGGAATCTTCGGCAATGGACGAAAGTCTGACCGAGCAACGCCGCGTGAGTGAAGAAGG
TTTTCGGATCGTAAAACTCTGTTGTTAGAGAAGAACAAGTAGGAGAGTAACTGCTCTTAC
CTTGACGGTATCTAACCAGAAAGCCACGGCTAACTACGTGCCAGCAGCCGCGGTAATACG
TAGGTGGCAAGCGTTGTCCGGATTTATTGGGCGTAAAGCGAGCGCAGGCGGTTTCTTAAG
TCTGATGTGAAAGCCCCCGGCTCAACCGGGGAGGGTCATTGGAAACTGGGAGACTTGAGT
GCAGAAGAGGAGAGTGGAATTCCATGTGTAGCGGTGAAATGCGTAGATATATGGAGGAAC
ACCAGTGGCGAAGGCGACTCTCTGGTCTGTAACTGACGCTGAGGCTCGAAAGCGTGGGGA
GCAAACA
>sv42
TGGGGAATATTGGACAATGGGCGAAAGCCTGATCCAGCCATGCCGCATGAGTGAAGAAGG
CCTTTGGGTTGTAAAGCTCTTTTAGTGAGGAAGATAATGACGGTACTCACAGAAGAAGTC
CTGGCTAACTCCGTGCCAGCAGCCGCGGTAATACGGAGAGGGCTAGCGTTATTCGGAATT
ATTGGGCGTAAAGGGCGCGTAGGCTGGTTAGTAAGTTAAAAGTGAAATCCCGAGGCTTAA
CCTTGGAACTGCTTTTAAAACTGCTAACCTAGAGATTGAAAGAGGATAGAGGAATTCCTA
GTGTAGAGGTGAAATTCGTAAATATTAGGAGGAACACCAGTGGCGAAGGCGTCTATCTGG
TTCAAATCTGACGCTGAGGCGCGAAGGCGTGGGGAGCAAACA
>sv43
TGGGGAATTTTGGACAATGGGGGCAACCCTGATCCAGCAATGCCGCGTGTGTGAAGAAGG
CCTTCGGGTTGTAAAGCACTTTTGTCCGGAAAGAAAACCGCTGCCCTAATACGGTGGTGG
GATGACGGTACCGGAAGAATAAGCACCGGCTAACTACGTGCCAGCAGCCGCGGTAATACG
TAGGGTGCGAGCGTTAATCGGAATTACTGGGCGTAAAGCGTGCGCAGGCGGTCTGTTAAG
ACCGATGTGAAATCCCCGGGCTTAACCTGGGAACTGCATTGGTGACTGGCAGGCTTTGAG
TGTGGCAGAGGGAGGTAGAATTCCACGTGTAGCAGTGAAATGCGTAGAGATGTGGAGGAA
TACCGATGGCGAAGGCAGCCTCCTGGGCCAACACTGACGCTCATGCACGAAAGCGTGGGG
AGCAAACA
>sv44
CCGGCTGGCATGACTGCGGAGAAGGGCAAGGCATTGGCCGCCGCGCTCGCGCAGATCGAA
AAGCAATTCGGCAAAGGGTCGATCATGCGGCTCGGCGCAGGCGAGGTGGTGGAAGACATT
CAGGTGGTCTCGACAGGGTCGCTCGGTCTGGATATCGCGCTTGGCGTCGGCGGCTTGCCG
CGCGGCCGTGTCGTGGAAATCTACGGGCCTGAGTCGTCGGGCAAGACCACGCTCACGCTG
CAGGTGATCGCCGAGATGCAAAAGGTCGGCGGCACGGCGGCGTTTATCGACGCAGAACAC
GCGCTCGACGTGCAATACGCGCAGAAGCTCGGCGTGAATGCGCAGGAACTGCTGATCTCG
CAGCCGGACACGGGCGAGCAGGCACTGGAAATCGCGGATGCGCTGGTGCGCTCCGGCTCC
ATCGACATGATCGTCATCGACTCCGTCGCGGCGCTCGTGCCGAAGGCGG
>sv45
CCGGCTGGCATGACTGCGGAAAAGAGCAAGGCCCTCGCAGCCGCGCTTTCGCAGATCGAA
AAGCAATTCGGCAAAGGGTCGATCATGCGGCTCGGCGCGGGCGAGGCGGTCGAAGACATT
CAGGTCGTGTCCACCGGCTCGCTCGGACTGGATATCGCGCTCGGCGTGGGCGGACTGCCG
CGCGGCCGCGTCGTCGAGATCTACGGTCCGGAATCGTCGGGCAAGACCACGCTCACGCTG
CAGGTGATCGCCGAAATGCAGAAGATCGGCGGCACGGCGGCATTCATCGACGCGGAACAC
GCGCTCGACGTGCAATACGCGCAGAAGCTCGGCGTGAACGTGCAGGAACTGCTGATCTCG
CAGCCGGACACGGGCGAACAGGCGCTGGAAATCGCGGACGCGCTGGTGCGCTCGGGTTCC
ATCGACATGATCGTGATCGACTCCGTCGCGGCGCTCGTGCCGAAGGCGG
>sv46
GTAATACCAGCTCTCCAAGTCTGCTCCCAATGCTACACTTAAAACGCCCGTAGTCTGAGT
AAGAGGCACGCAAGTGCGCTCACGGTGAATAAATCAGAACGCTAAGAGTAAGTCTTAACT
GTTTGACTGAGCACCGTCCGAGGTTTTTACCCGACAGGGTAAGATCAACGAGAGCCACCG
AGGCCGGGAGTAGTCAGTGACGAGCGGCGGAATGTGTTGACTCACTGGCGACTAGCGGAA
GCAAAAGCGCTCGGCAAGGGGGTTTCTGTCGATCAAGGGCGAGAGTCGCAGGATCCAACC
>sv47
TGGGGAGTTTTGGACAATGGGCGAAAGCCTGATCCAGCAATGCCGCGTGTGTGAAGAAGG
CCTTCGGGTTGTAAAGCACTTTTATCTGGAAAGAAAACATCTAGACTAATACTTTAGATG
AATGACGGTACCGGAAGAATAAGCACCGGCTAACTACGTGCCAGCAGCCGCGGTAATACG
TAGGGTGCAAGCGTTAATCGGAATTATTGGGCGTAAAGCGTGCGCAGGCGGTTTACTAAG
ACAGATGTGAAATCCCCGGGCTTAACCTGGGAACTGCATTTGTGACTGATAAGCTAGAGT
ATGGCAAAGGGGGGTAAAATTCCACATGTAGCAGTGAAATGCGTAGAGATGTGGAGGAAT
ACCGATGGCGAAGGCAGCCCCCTAGGTCAACACTGACGCTCATGTACGAAAGCGTGGGGA
GCAAACA
>sv48
GTAATACCAGCTCTGTAAGTGTGCTCCCATATTGTTGCAGTTAAAAAGCCCGTAGTCGGA
TTTCTAATGACTAATTATTCACTGTGAATAAATTAGGACGCTTAAAGTATGGTTGCATGA
ATACTGTAGCGCAGTATGAAAGATTTTGCTCTTGTGGCAAGATCAAAGAGAGCCATTGGG
GGTATTTCTATTTCATGGCGAGCGGTGAAATGCGTTGACCCATGGGAGAGAAACGAAAGC
GAAGGCAAATACCCAAAGGGTTTCTGTCGATCAAGGGCGAGAGTAGGGGGAGCGAACC
>sv49
TTTTTTTTTTTAATGATACGGCGACCACCGAGATCTACACCAAGGAACTCGTCGGCAGCG
TCAGATGTGTATAAGAGACAGCTTCGGTCATAGATTAAGCCATGCTGGAGGAAGGGCAAG
TCTGGTGCCACTGTCTCTTATACACATCTCCGAGCCCACGAGACAGGTACGAATCTCGTA
TGCCGTCTTCTGCTTGAAAAA
>sv50
GTAATACCAGCTCTGCGAGTTTGCTCCCATATTGTTGCAGTTAAAACGCCCGTAGTCAGA
ATTCGTTTAGAAAAGGGTATTCCGTCCACCGCGAATAAAACAGGACGCTTAGGGTATTGA
ATAAGAATGTCTGAGCGCGGTCTGGAGTATTTACTCACACGAGTAAGGTCAAAGAGAGCG
AGTGGTGCTGGTAGTATTCCTGAGCGAGCGGTGGAATGCATTGACCTTAGGGGGACTAAC
GAAAGCGAAGGCAGCCAGCAAGTAGGTTTCTATCGATCAAGGGCGAGAGTAGGGGTAGCG
AACC
>sv51
CCGGCTGGCATGACTGCGGAGAAGAGCAAGGCCCTGGCCGCCGCGCTCTCGCAGATCGAA
AAGCAATTCGGCAAAGGGTCGATCATGCGGCTCGGCGCAGGTGAGGCGGTCGAAGACATT
CAAGTGGTTTCCACCGGTTCGCTCGGGCTGGACATCGCGCTCGGCGTCGGCGGCTTGCCG
CGCGGTCGTGTCGTGGAAATCTACGGTCCGGAGTCGTCGGGTAAAACCACGCTCACGCTG
CAGGTGATCGCGGAGATGCAGAAGCTCGGCGGCACAGCGGCGTTCATCGACGCGGAACAC
GCGCTCGACGTGCAGTACGCCGGCAAGCTCGGCGTGAACGTGCCCGAACTGCTGATCTCG
CAGCCGGACACGGGCGAGCAGGCGCTCGAAATCGCGGACGCGCTGGTGCGCTCCGGCTCC
ATCGACATGATCGTGATCGACTCGGTCGCGGCGCTCGTGCCGAAGGCGG
>sv52
CCGGCTGGAATGACTGCGGAAAAGAGCAAGGCGCTGGCTGCCGCGCTGTCGCAGATCGAA
AAGCAATTCGGCAAAGGGTCGATCATGCGGCTCGGCGCGGGTGAGGCGGTCGAAGACATT
CAGGTCGTGTCGACTGGTTCGCTCGGACTGGATATCGCGCTCGGCGTGGGCGGCTTGCCG
CGCGGCCGGGTGGTCGAAATTTACGGTCCGGAGTCGTCGGGCAAGACCACGCTCACGCTG
CAGGTGATCGCGGAGATGCAGAAGCTCGGCGGCACGGCGGCGTTCATCGACGCGGAACAC
GCGCTCGACGTTCAATACGCGGGCAAGCTCGGCGTGAATATCCCGGAACTGCTCATTTCG
CAGCCAGACACGGGTGAGCAGGCGCTCGAAATCGCGGATGCGCTGGTGCGCTCCGGTTCC
ATCGACATGATCGTCATCGACTCGGTCGCGGCGCTCGTGCCGAAGGCTG
>sv53
TGGGGAATTTTGGACAATGGGGGCAACCCTGATCCAGCAATGCCGCGTGTGTGAAGAAGG
CCTTCGGGTTGTAAAGCACTTTTGTCCGGAAAGAAAACCATCGCCCTAATATGGTGGTGG
GATGACGGTACCGGAAGAATAAGCACCGGCTAACTACGTGCCAGCAGCCGCGGTAATACG
TAGGGTGCGAGCGTTAATCGGAATTACTGGGCGTAAAGCGTGCGCAGGCGGTCTGTTAAG
ACCGATGTGAAATCCCCGGGCTTAACCTGGGAACTGCATTGGTGACTGGCAGGCTTTGAG
TGTGGCAGAGGGAGGTAGAATTCCACGTGTAGCAGTGAAATGCGTAGAGATGTGGAGGAA
TACCGATGGCGAAGGCAGCCTCCTGGGCCAACACTGACGCTCATGCACGAAAGCGTGGGG
AGCAAACA
>sv54
GTAATTCCAGCTCTGCGAGTTTGCTCCCATATTGTTGCAGTTAAAACGCCCGTAGTCTGA
ACTTTCAAACATGCCTTCGTGGCGTTCACTGCGAACAAATCAGGACGCTTAGAGTATGGT
TTCAAGAATGACTCAGCGCAGTATGATATTTTTACCTACGGTAAGATCAAAGAGAGCGAT
CGGGGATAGACCTATTTCATGGCGAGCGGTGGAATGCGTTGACCCATGAGAGAGGAACTA
CGGCGAAGGCATCTATCCAGCGGGTTTCTGTCGATCAAGGGCGAGAGTAGGAGTATCGAA
CC
>sv55
TGGGGAATTTTGGACAATGGGGGAAACCCTGATCCAGCCATGCCGCGTGAGTGAAGAAGG
CCTTCGGGTTGTAAAGCTCTTTCAGTCGGAAAGAAATGGTTTCGGTGAATATCCGAAGCC
GATGACGGTACCGACAAAAGAAGCACCGGCTAACTACGTGCCAGCAGCCGCGGTAATACG
TAGGGTGCGAGCGTTAATCGAAATTACTGGGCGTAAAGCGTGCGCAGGCGGTTGTGCAAG
ACAGGTGTGAAATCCCCGGGCTTAACCTGGGAACTGCGCTTGTGACTGCACGACTAGAGT
ACGGCAGAGGGGGGTGGAATTCCTGGTGTAGCAGTGAAATGCGTAGATATCAGGAGGAAC
ATCGATGGCGAAGGCAGCCCCCTGGGCCTGTACTGACGCTCATGCACGAAAGCGTGGGGA
GCAAACA
>sv56
TGGGGAATATTGGACAATGGGGGCAACCCTGATCCAGCAATGCCGCGTGTATGAAGAAGG
TCTTCGGATTGTAAAGTACTTTCGGTAGGGACGATGATGACGGTACCTACAGAAGAAGCC
CCGGCTAACTTCGTGCCAGCAGCCGCGGTAATACGAAGGGGGCTAGCGTTGCTCGGAATG
ACTGGGCGTAAAGGGCGCGCAGGCGGTTTAGACAGTCAGATGTGAAATTCCTGGGCTTAA
CCTGGGGTCTGCATTTGATACGTTTAGACTAGAGTGTGAAAGAGGGTTGTGGAATTCCAA
GTGTAGAGGTGAAATTCGTAGATATTTGGAGGAACACCGGTGGCGAAGGCGACGACCTGG
TTCACAACTGACGCTGAGGCGCGAAAGCGTGGGGAGCAAACA
>sv57
TAGGGAATCTTCCGCAATGGACGAAAGTCTGACGGAGCAACGCCGCGTGAGTGATGAAGG
CTTTCGGGTCGTAAAACTCTGTTGTTAGGGAAGAACAAGTGCTAGTTGAATAAGCTGGCA
CCTTGACGGTACCTAACCAGAAAGCCACGGCTAACTACGTGCCAGCAGCCGCGGTAATAC
GTAGGTGGCAAGCGTTATCCGGAATTATTGGGCGTAAAGCGCGCGCAGGTGGTTTCTTAA
GTCTGATGTGAAAGCCCACGGCTCAACCGTGGAGGGTCATTGGAAACTGGGAGACTTGAG
TGCAGAAGAGGAAAGTGGAATTCCATGTGTAGCGGTGAAATGCGTAGAGATATGGAGGAA
CACCAGTGGCGAAGGCGACTTTCTGGTCTGTAACTGACACTGAGGCGCGAAAGCGTGGGG
AGCAAACA
>sv58
TCGGCTGGACTGACTGCTGAAAAGAGCAAGGCGCTCGCCGCCGCACTCGCGCAGATCGAA
AAACAGTTCGGCAAAGGGTCGGTCATGCGGCTCGGCGCAGGTGAGGCGGTTGAAGATATC
CAGGTGGTTTCAACCGGATCGCTCGGCCTTGACATCGCGTTGGGCGTCGGCGGTTTGCCG
CGTGGCCGGGTAGTCGAAATTTACGGTCCGGAGTCGTCGGGTAAAACCACGCTCACGCTG
CAGGTCATCGCCGAAATGCAGAAGATCGGCGGCACCGCAGCGTTTATCGACGCGGAACAT
GCGCTGGACATCCAGTATGCAGGCAAGCTCGGCGTGAACGTGAGCGACCTGCTGGTGTCG
CAGCCGGACACCGGTGAGCAGGCGCTGGAAATTGCCGACGCGCTGGTGCGCTCGGGTTCC
ATCGACATGATCGTGATCGACTCGGTCGCGGCCCTCGTGCCGAAGGCGG
>sv59
GTAATTCCAGCTCTGTAAGTGTGCTCCCATATTGTTGCAGTTAAAAAGCCCGTAGTCGGA
TTTCAATTGACTAATTATTCACTGTGAATAAATTAGGACGCTTAAAGTATGGTTGCATGA
ATACTGTAGCGCAGTATGAAAGATTTTGCTCTTGTGGCAAGATCAAAGAGAGCCATTGGG
GGTATTTCTATTTCATGGCGAGCGGTGAAATGCGTTGACCCATGGGAGAGAAACGAAAGC
GAAGGCAAATACCCAAAGGGTTTCTGTCGATCAAGGGCGAGAGTAGGGGGAGCGAACC
>sv60
GTAATTCCAGCTCTCCAAGTCAGCTCCCAATGCTACACTTAAAACGCTCGTAGTCTGAAC
ACGAAGCTCGCGTAGAGCGTTCACCGTGATTAAATCAGGATGCTTAGAGTAGTTCATAAC
TGAATGACTCAGCGCGGTATGAGATCTTTACCCTGTGAGGGGTCAGATCAAAGAGAGCGA
TCGGGGGTAAATCTATTTCATGGCGAGCGGCGGAATGTGTTGACCCATGAGAGAGAAACA
GATGCGAAGGCATTTACCTAGAGCGTTTCTGTCGATCAAGAGCGAGAGTCGCAGGATCCA
ACC
>sv61
TAGGGAATCTTCGGCAATGGACGAAAGTCTGACCGAGCAACGCCGCGTGAGTGAAGAAGG
TTTTCGGATCGTAAAACTCTGTTGTTAGAGAAGAACAAGGACGTTAGTAACTGAACGTCC
CCTGACGGTATCTAACCAGAAAGCCACGGCTAACTACGTGCCAGCAGCCGCGGTAATACG
TAGGTGGCAAGCGTTGTCCGGATTTATTGGGCGTAAAGCGAGCGCAGGCGGTTTCTTAAG
TCTGATGTGAAAGCCCCCGGCTCAACCGGGGAGGGTCATTGGAAACTGGGAGACTTGAGT
GCAGAAGAGGAGAGTGGAATTCCATGTGTAGCGGTGAAATGCGTAGATATATGGAGGAAC
ACCAGTGGCGAAGGCGGCTCTCTGGTCTGTAACTGACGCTGAGGCTCGAAAGCGTGGGGA
GCAAACA
>sv62
GTAATTCCAGCTCTCCGAGTTTGCTCCCAATGCTACACTTAAAACGCCCGTAGTCGGAGT
GCGAAGCGCGAATAGCGCGTTCACCGTGAATAAATCAGGACGCTTAGGGTAGTTCACAAC
TGAATGACTAAGCGCGGTATGAAATCTTTACCCAGACCAGGGTCAGATCAAAGAGAGCCA
TCGGGGGTAGACCTACCTCGTGGCGAGGGGCGGAATCTATTGACCCATGAGGGAGGAACA
AATGCGAAGGCATCTACCTAGAGGGTATCTGTCGATCAAGGGCGAGAGCCGCAGTAGCCA
ACC
>sv63
TGGGGAATATTGGACAATGGGGGGAACCCTGATCCAGCCATGCCGCGTGTGTGAAGAAGG
TCTTCGGATTGTAAAGCACTTTAAGTTGGGAAGAAGGAGCGTTGGCTAATACCTGACGTT
TTTGACATAACCGACAGAATAAGCACCGGCTAACTTCGTGCCAGCAGCCGCGGTAATACG
AAGGGTGCGAGCGTTAATCGGAATTACTGGGCGTAAAGCGCGCGTAGGTGGTTCTTTAAG
TTGGATGTGAAATCCCCGGGCTCAACCTGGGAACTGCATCCAAAACTGGGGGACTAGAGT
ACGGTAGAGGGTAGTGGAATTTCCTGTGTAGCGGTGAAATGCGTAGATATAGGAAGGAAC
ACCAGTGGCGAAGGCGACTACCTGGACTGATACTGACACTGAGGTGCGAAAGCGTGGGGA
GCAAACA
>sv64
CCGGCTGGCATGACTGCGGAGAAGGGCAAGGCATTGGCCGCCGCGCTCGCGCAGATCGAA
AAGCAATTCGGCAAAGGGTCGATCATGCGGCTCGGCGCAGGCGAGGTGGTGGAAGACATT
CAGGTGGTCTCGACAGGGTCGCTCGGTCTGGATATCGCGCTTGGCGTCGGCGGCTTGCCG
CGCGGCCGTGTCGTGGAAATCTACGGGCCTGAGTCGTCGGGCAAAACCACGCTCACGCTG
CAGGTGATCGCCGAGATGCAAAAGGTCGGCGGCACGGCGGCGTTTATCGACGCGGAACAC
GCGCTCGACGTGCAATACGCGCAGAAGCTCGGCGTGAATGCGCAGGAACTGCTGATCTCG
CAGCCGGACACGGGCGAGCAGGCACTGGAAATCGCGGATGCGCTGGTGCGCTCCGGCTCC
ATCGACATGATCGTCATCGACTCTGTCGCGGCGCTCGTGCCGAAGGCGG
>sv65
TAGGGAATTTTTCTCAATGGGCGAAAGCCTGAAGGAGCAATACCGCGTGAACGATGAAGG
TCTTTGGATTGTAAAGTTCTTTTATGAGGGACGAATAGCAACAGTAGGAAATGATTGTTG
TTTGACTGTACCTCTTGAATAAGTAACGGCAAAATTTGTGCCAGCAGCCGCGGTAATACA
AATGTTACAAGCGTTATCCGGATTTACTGGGCGTAAAGCGAGCGCAGGCTGATTTACAAG
TCTGGTGTGAAAGGCATCTGCTTAACAGGTGTTTGCATTGGAAACTGTAAGTCTAGAGTG
TGATAGAGAGTTTTAGAACTCCATGTGGAGCGGTGGAATGCGTAGATATATGGAAGAATA
CCAGTGGTGAAGACGAAAACTTAGGTCACAACTGACGCTTAGGCTCGAAAGTGTGGGGAG
C
>sv66
AGGACGATTCATGGAAGATAGCAAGAAAGGCCCGGCTGGCATGACTGCGGAGAAGGGCAA
GGCATTGGCCGCCGCGCTCGCGCAGATCGAAAAGCAATTCGGCAAAGGGTCGATCATGCG
GCTCGGCGCAGGCGAGGTGGTGGAAGACATTCAGGTGGTCTCGACGGGGTCGCTCGGTCT
GGATATCGCGCTTGGCGTCGGCGGCTTGCCGCGCGGCCGTGTCGTGGAAATCTACGGGCC
TGAGTCGTCGGGCAAAACCACGCTCACGCTGCAGGTGATCGCCGAGATGCAAAAAGTCGG
CGGCACGGCGGCGTTTATCGACGCGGAACACGCGCTCGACGTGCAATACGCGCAGAAGCT
CGGCGTGAATGCGCAGGAACTGCTGATCTCGCAGCCGGACACGGGCGAGCAGGCACTGGA
AATCGCGGATGCGCTGGTGCGCTCCGGCTCCATCGACATGATCGTCATCGACTCCGTCGC
GGCGCTCGTGCCGAAGGCGGAAATCGAAGGCGAGATGGGC
>sv67
CCGGCTGGCATGACTGCGGAGAAGGGCAAGGCATTGGCCGCCGCGCTCGCGCAGATCGAA
AAGCAATTCGGCAAAGGGTCGATCATGCGGCTCGGCGCAGGCGAGGTGGTGGAAGACATT
CAGGTGGTCTCGACAGGGTCGCTCGGTCTAGATATCGCGCTTGGCGTCGGCGGCTTGCCG
CGCGGCCGTGTCGTGGAAATCTACGGGCCCGAGTCGTCGGGCAAGACCACGCTCACGCTG
CAGGTGATCGCCGAGATGCAAAAGGTCGGCGGCACGGCGGCGTTTATCGACGCGGAACAC
GCGCTCGACGTGCAATACGCGCAGAAGCTCGGCGTGAATGCGCAGGAACTGCTGATCTCG
CAGCCGGACACGGGCGAGCAGGCACTGGAAATCGCGGATGCGCTGGTGCGCTCCGGCTCC
ATCGACATGATCGTCATCGACTCCGTCGCGGCGCTCGTGCCGAAGGCGG
>sv68
CCGGCTGGCATGACTGCGGAGAAGGGCAAGGCATTGGCCGCCGCGCTCGCGCAGATCGAA
AAGCAATTCGGCAAAGGGTCGATCATGCGGCTCGGCGCAGGCGAGGTGGTGGAAGACATT
CAGGTGGTCTCGACAGGGTCGCTCGGTCTGGATATCGCGCTCGGCGTCGGCGGCTTGCCG
CGCGGCCGTGTCGTGGAAATCTACGGTCCTGAGTCGTCGGGCAAGACCACACTCACGCTG
CAGGTGATCGCCGAGATGCAAAAGGTCGGCGGCACGGCGGCGTTTATCGACGCGGAACAC
GCGCTCGACGTGCAATACGCGCAGAAGCTCGGCGTGAATGCGCAGGAACTGCTGATCTCG
CAGCCGGACACGGGCGAGCAGGCACTGGAAATCGCGGATGCGCTGGTGCGCTCCGGCTCC
ATCGACATGATCGTCATCGACTCCGTCGCGGCGCTCGTGCCGAAGGCGG
>sv69
TGGGGAATATTGGACAATGGGCGAAAGCCTGATCCAGCCATGCCGCATGAGTGAAGAAGG
CCTTTGGGTTGTAAAGCTCTTTTAGTGAGGAAGATAATGACGGTACTCACAGAAGAAGTC
CTGGCTAACTCCGTGCCAGCAGCCGCGGTAATACGGAGAGGGCTAGCGTTATTCGGAATT
ATTGGGCGTAAAGGGCGCCTAGGCTGGTTAATAAGTTAAAAGTGAAATCCCGAGGCTTAA
CCTTGGAATTGCTTTTAAAACTATTAATCTAGAGATTGAAAGAGGATAGAGGAATTCCTG
ATGTAGAGGTAAAATTCGTAAATATTAGGAGGAACACCAGTGGCGAAGGCGTCTATCTGG
TTCAAATCTGACGCTGAAGCGCGAAGGCGTGGGGAGCAAACA
>sv70
ACACGACTAGAGTCGTCGGCAGCGTCAGATGTGTATAAGAGACAGCTTCGGTCATAGATT
AAGCCATGCCGTCTCACATAAAATCCCCCTCCAGGGCAAGTCTGGTGCCACTGTCTCTTA
TACACATCTCCGAGCCCACGAGACTGCACATGATCTCGTATGCCGTCTTCTGCTTGAAAA
>sv71
CCGGCTGGCATGACTGCGGAGAAGGGCAAGGCATTGGCCGCCGCGCTCGCGCAGATCGAA
AAGCAATTCGGCAAAGGGTCGATCATGCGGCTCGGCGCAGGCGAGGTGGTGGAAGACATT
CAGGTGGTCTCGACAGGGTCGCTCGGTCTGGATATCGCGCTTGGCGTCGGCGGCTTGCCG
CGCGGCCGTGTCGTGGAAATCTACGGTCCTGAGTCGTCGGGCAAAACCACGCTCACGCTG
CAGGTGATCGCCGAGATGCAAAAGGTCGGCGGCACGGCGGCGTTTATCGACGCGGAACAC
GCGCTCGACGTGCAATACGCGCAGAAGCTCGGCGTGAATGCGCAGGAACTGCTGATCTCG
CAGCCGGACACGGGCGAGCAGGCACTGGAAATCGCGGATGCGCTGGTGCGCTCCGGCTCC
ATCGACATGATCGTCATCGACTCCGTCGCGGCGCTCGTGCCGAAGGCGG
>sv72
AGGACGATTCATGGAAGATAGCAAGAAAGGCCCGGCTGGCATGACTGCGGAAAAGAGCAA
GGCCCTCGCAGCCGCGCTTTCGCAGATCGAAAAGCAATTCGGCAAAGGGTCGATCATGCG
GCTCGGCGCGGGCGAGGCGGTCGAAGACATTCAGGTCGTGTCCACCGGCTCGCTCGGACT
GGATATCGCGCTCGGCGTGGGCGGACTGCCGCGCGGCCGCGTCGTCGAGATCTACGGTCC
GGAATCGTCGGGCAAGACCACGCTCACGCTGCAGGTGATCGCCGAAATGCAGAAGATCGG
CGGCACGGCGGCATTCATCGACGCGGAACACGCGCTCGACGTGCAATACGCGCAGAAGCT
CGGCGTGAACGTGCAGGAACTGCTGATCTCGCAGCCGGACACGGGCGAACAGGCGCTGGA
AATCGCGGACGCGCTGGTGCGCTCGGGTTCCATCGACATGATCGTGATCGACTCCGTCGC
GGCGCTCGTGCCGAAGGCGGAAATCGAAGGCGAAATGGGC
>sv73
CCGGCTGGAATGACTGCGGAAAAGAGCAAGGCGCTGGCTGCCGCGCTGTCGCAGATCGAA
AAGCAATTCGGCAAAGGGTCGATCATGCGGCTCGGCGCGGGTGAGGCGGTCGAAGACATT
CAGGTCGTGTCGACTGGTTCGCTCGGACTGGATATCGCGCTCGGCGTGGGCGGCTTGCCG
CGCGGCCGGGTGGTCGAAATCTATGGTCCGGAGTCGTCGGGCAAGACCACGCTCACGCTG
CAGGTGATCGCGGAGATGCAGAAGCTCGGCGGCACGGCGGCGTTCATCGACGCGGAACAC
GCGCTCGACGTTCAATACGCGGGCAAGCTCGGCGTGAATATCCCGGAACTGCTCATTTCG
CAGCCAGACACGGGTGAGCAGGCGCTCGAAATCGCGGATGCGCTGGTGCGCTCCGGTTCC
ATCGACATGATCGTCATCGACTCGGTCGCGGCGCTCGTGCCGAAGGCTG
>sv74
TGGGGAATTTTGGACAATGGGGGCAACCCTGATCCAGCAATGCCGCGTGTGTGAAGAAGG
CCTTCGGGTTGTAAAGCACTTTTGTCCGGAAAGAAAACTTCGAGGTGAATACCCTTGGAG
GATGACGGTACCGGAAGAATAAGCACCGGCTAACTACGTGCCAGCAGCCGCGGTAATACG
TAGGGTGCGAGCGTTAATCGGAATTACTGGGCGTAAAGCGTGCGCAGGCGGTCTGTTAAG
ACCGATGTGAAATCCCCGGGCTTAACCTGGGAACTGCATTGGTGACTGGCAGGCTTTGAG
TGTGGCAGAGGGGGGTAGAATTCCACGTGTAGCAGTGAAATGCGTAGAGATGTGGAGGAA
TACCGATGGCGAAGGCAGCCCCCTGGGCCAACACTGACGCTCATGCACGAAAGCGTGGGG
AGCAAACA
>sv75
AGGACGATTCATGGAAGAAAGCAAGAAAGGCCCGGCTGGCATGACTGCGGAGAAGGGCAA
GGCATTGGCCGCCGCGCTCGCGCAGATCGAAAAGCAATTCGGCAAAGGGTCGATCATGCG
GCTCGGCGCAGGCGAGGTGGTGGAAGACATTCAGGTGGTCTCGACGGGGTCGCTCGGTCT
GGATATCGCGCTTGGCGTCGGCGGCTTGCCGCGCGGCCGTGTCGTGGAAATCTACGGGCC
TGAGTCGTCGGGCAAAACCACGCTCACGCTGCAGGTGATCGCCGAGATGCAAAAAGTCGG
CGGCACGGCGGCGTTTATCGACGCGGAACACGCGCTCGACGTGCAATACGCGCAGAAGCT
CGGCGTGAATGCGCAGGAACTGCTGATCTCGCAGCCGGACACGGGCGAGCAGGCACTGGA
AATCGCGGATGCGCTGGTGCGCTCCGGCTCCATCGACATGATCGTCATCGACTCCGTCGC
GGCGCTCGTGCCGAAGGCGGAAATCGAAGGCGAGATGGGC
>sv76
GTAATTCCAGCTCTGCGAGTTTGCTCCCATATTGTTGCAGTTAAAACGCCCGTAGTCAGA
GCTCTAGGAAAGGATAGGTTCTACCGTCCACCGCGAATAAAACAGGACGCTTAGGGTATT
TTATAAGAATGATAGAGCGCGGTCTGGAGTATTTACTCAACTCGAGTAAGGTCAAGGAGA
GCGAGTGGTGCTGGTAGTATTCCTAAGCGAGCGGTGGAATGCATTGACCTTAGGGAGACT
AACGAAAGCGAAGGCAGCCAGCAAGTAGGTTTCTATCGATCAAGGGCGAGAGTAGGGGTA
GCGAACC
>sv77
GTAATACCAGCTCTGTAAGTGTGCTCCCATATTGTTGCAGTTAAAAAGCCCGTAGTCGGA
TTTCAATTGACTAATTATTCACTGTGAATAAATTAGGACGCTTAAAGTATGGTTGCATGA
ATACTGTAGCGCAGTATGAAAGATTTTGCTCTTGTGGCAAGATCAAAGAGAGCCATTGGG
GGTATTTCTATTTCATGGCGAGCGGTGAAATGCGTTGACCCATGGGAGAGAAACGAAAGC
GAAGGCAAATACCCAAAGGGTTTCTGTCGATCAAGGGCGAGAGTAGGGGGAGCGAACC
>sv78
GTAATACCAGCTCTGCGAGTTTGCTCCCATATTGTTGCAGTTAAAACGCCCGTAGTCTGA
ACTTTCAAACATGCCTTCGTGGCGTTCACTGCGAACAAATCAGGACGCTTAGAGTATGGT
TTCAAGAATGACTCAGCGCAGTATGATATTTTTACCTACGGTAAGATCAAAGAGAGCGAT
CGGGGATAGACCTATTTCATGGCGAGCGGTGGAATGCGTTGACCCATGAGAGAGGAACTA
CGGCGAAGGCATCTATCCAGCGGGTTTCTGTCGATCAAGGGCGAGAGTAGGAGTATCGAA
CC
>sv79
GTAATTCCAGCTCTGCGAGTTTGCTCCCATATTGTTGCAGTTAAAACGCCCGTAGTCAGA
GTTCTAGTTTAGTATAGGTTTTCCCGTCCACCGCGAATAAAACAGGACGCTTAGGGTATT
TTTAAAGAATGTACGAGCGCGGTCTGGAGTATTTACTCCACGAGAGTAAGGTCAAAGAGA
GCGAGTGGTGCTGGTAGTATTCCTGAGCGAGCGGTGGAATGCATTGACCTTAGGGAGACT
AACGAAAGCGAAGGCAGCCAGCAAGTAGGTTTCTATCGATCAAGGGCGAGAGTAGGGGTA
GCGAACC
>sv80
TTTTTTTTTTTAATGATACGGCGACCACCGAGATCTACACAGACGACATCGTCGGCAGCG
TCAGATGTGTATAAGAGACAGTCTTAGTTGGTGGAGTGGTTTGTCGGAAGGAGAAGTCGT
AACAAGGTTCTGTCTCTTATACACATCTCCGAGCCCACGAGACCTCTCACAATCTCGTAT
GCCGTCTTCTGCTTGAAAA
>sv81
TAGGGAATCTTCGGCAATGGACGAAAGTCTGACCGAGCAACGCCGCGTGAGTGAAGAAGG
TTTTCGGATCGTAAAACTCTGTTGGTAGAGAAGAACGTTGGTGAGAGTGGAAAGCTCATC
AAGTGACGGTAACTACCCAGAAAGGGACGGCTAACTACGTGCCAGCAGCCGCGGTAATAC
GTAGGTCCCGAGCGTTGTCCGGATTTATTGGGCGTAAAGCGAGCGCAGGTGGTTTATTAA
GTCTGGTGTAAAAGGCAGTGGCTCAACCATTGTATGCATTGGAAACTGGTAGACTTGAGT
GCAGGAGAGGAGAGTGGAATTCCATGTGTAGCGGTGAAATGCGTAGATATATGGAGGAAC
ACCGGTGGCGAAAGCGGCTCTCTGGCCTGTAACTGACACTGAGGCTCGAAAGCGTGGGGA
GCAAACA
>sv82
TGGGGAATTTTCCGCAATGGGCGAAAGCCTGACGGAGCAATGCCGCGTGGAGGTAGAAGG
CCCACGGGTCGTGAACTTCTTTTCCCGGAGAAGAAGCAATGACGGTATCCGGGGAATAAG
CATCGGCTAACTCTGTGCCAGCAGCCGCGGTAAGACAGAGGATGCAAGCGTTATCCGGAA
TGATTGGGCGTAAAGCGTCTGTAGGTGGCTTTTTAAGTCCGCCGTCAAATCCCAGGGCTC
AACCCTGGACAGGCGGTGGAAACTACCAAGCTGGAGTACGGTAGGGGCAGAGGGAATTTC
CGGTGGAGCGGTGAAATGCGTAGAGATCGGAAAGAACACCAACGGCGAAAGCACTCTGCT
GGGCCGACACTGACACTGAGAGACGAAAGCTAGGGGAGCGAATG
>sv83
TGGGGAATATTGGACAATGGGCGAAAGCCTGATCCAGCGACGTCGCGTGAGTGAAGAAGG
CCTTCGGGTTGTAAAGCTCTTTCAGTAGGAAAGATAATGACGGTACCTACAAAAGAAGCT
CCGGCTAACTTCGTGCCAGCAGCCGCGGTAATACGAAGGGAGCTAGCGTTACTCGGAATT
ATTGGGCGTAAAGCGTACGTAGGCGGCTTAGTAAGTTGGAAGTGAAATCCTTGGGCTTAA
CTCAAGAATTGCTTTCAAAACTACTAAGCTAGAGTATCAGAGAGGATGGCGGAATTCCTA
GTGTAGAGGTGAAATTCGTAGATATTAGGAGGAACACCGGTGGCGAAAGCGGCCATCTGG
CTGATTACTGACGCTGTTGTACGAAAGCGTGGGGAGCAAACA
>sv84
AGGACGATTCATGGAAGATAGCAAGAAAGGCCCGGCTGGCATGACTGCGGAGAAGGGCAA
GGCATTGGCCGCCGCGCTCGCGCAGATCGAAAAGCAATTCGGCAAAGGGTCGATCATGCG
GCTCGGCGCAGGCGAGGTGGTGGAAGACATTCAGGTGGTCTCGACAGGGTCGCTCGGTCT
GGATATCGCGCTTGGCGTCGGCGGCTTGCCGCGCGGCCGTGTCGTGGAAATCTACGGTCC
TGAGTCGTCGGGCAAAACCACGCTCACGCTGCAGGTGATCGCCGAGATGCAAAAGGTCGG
CGGCACGGCGGCGTTTATCGACGCGGAACACGCGCTCGACGTGCAATACGCGCAGAAGCT
CGGCGTGAATGCGCAGGAACTGCTGATCTCGCAGCCGGACACGGGCGAGCAGGCACTGGA
AATCGCGGATGCGCTGGTGCGCTCCGGCTCCATCGACATGATCGTCATCGACTCCGTCGC
GGCGCTCGTGCCGAAGGCGGAAATCGAAGGCGAAATGGGC
>sv85
TGGGGAATATTGCACAATGGGCGCAAGCCTGATGCAGCCATGCCGCGTGTATGAAGAAGG
CCTTCGGGTTGTAAAGTACTTTCAGTGGGGAGGAAGGCGAAGAGGTTAATAACCTTTTCG
ATTGACGTTACCCGCAGAAGAAGCACCGGCTAACTCCGTGCCAGCAGCCGCGGTAATACG
GAGGGTGCAAGCGTTAATCGGAATTACTGGGCGTAAAGCGCACGCAGGCGGTCTGTCAAG
TCGGATGTGAAATCCCCGGGCTCAACCTGGGAACTGCATTCGAAACTGGCAGGCTAGAGT
CTTGTAGAGGGGGGTAGAATTCCAGGTGTAGCGGTGAAATGCGTAGAGATCTGGAGGAAT
ACCGGTGGCGAAGGCGGCCCCCTGGACAAAGACTGACGCTCAGGTGCGAAAGCGTGGGGA
GCAAACA
>sv86
TTTTTTTTTTTTAATGATACGGCGACCACCGAGATCTACACGTGTACTGTCGTCGGCAGC
GTCAGATGTGTATAAGAGACAGTCTTAGTTGGTGGAGTGGTTTGTCGGAAGGAGAAGTCG
TAACAAGGTTCTGTCTCTTATACACATCTCCGAGCCCACGAGACTGCTGTAGATCTCGTA
TGCCGTCTTCTGCTTGAAAA
>sv87
GTAATACCAGCTCTCCAAGTCAGCTCCCAATGCTACACTTAAAACGCTCGTAGTCTGAAC
ACGAAGCTCGCGTAGAGCGTTCACCGTGATTAAATCAGGATGCTTAGAGTAGTTCATAAC
TGAATGACTCAGCGCGGTATGAGATCTTTACCCTGTGAGGGGTCAGATCAAAGAGAGCGA
TCGGGGGTAAATCTATTTCATGGCGAGCGGCGGAATGTGTTGACCCATGAGAGAGAAACA
GATGCGAAGGCATTTACCTAGAGCGTTTCTGTCGATCAAGAGCGAGAGTCGCAGGATCCA
ACC
>sv88
CCGGCTGGAATGACTGCGGAAAAGAGCAAGGCCCTGGCCGCCGCGCTCTCGCAGATCGAA
AAGCAATTCGGCAAAGGGTCGATCATGCGGCTCGGCGCAGGTGAGGCGGTCGAAGACATT
CAGGTGGTTTCCACCGGTTCGCTCGGACTGGACATTGCGCTCGGCGTCGGCGGCTTGCCG
CGCGGCCGTGTCGTGGAAATCTACGGTCCGGAGTCGTCGGGCAAGACCACGCTCACGCTG
CAGGTGATCGCGGAGATGCAGAAGCTCGGCGGCACGGCAGCGTTCATCGACGCAGAACAC
GCGCTCGACGTGCAATACGCGCAAAAGCTCGGCGTGAACGCGCAGGATCTGCTGATCTCG
CAGCCGGACACGGGCGAGCAGGCGCTGGAAATCGCGGATGCGCTGGTGCGCTCCGGCTCC
ATCGACATGATCGTCATCGACTCGGTCGCGGCGCTCGTGCCGAAGGCGG
>sv89
TAGGGAATTTTTCACAATGGGCGAAAGCCTGATGGAGCAATGCCGCGTGACTGATGAAGG
TCTTCGGATTGTAAAGGTCTGTTGTAAGGGAAGAAGTACTAGAATAGGAAATGATTTTAG
TATCGACCATACCTTACCAGAAAGCCACGGCTAACTATGTGCCAGCAGTCGCGGTAATAC
ATAGGTGGCAAGCGTTATCCGGATTTATTGGGCGTAAAGCGTGCGTAGACGGTTTTGCAA
GTCTGAGGTTAAATTTAGGGGCTCAACCCCTAACCGCCTTGGAAACTACATTACTAGAGT
ATAGGAGAGGTTAGTGGAATTTCATGTGTAGCGGTGGAATGCGTAGATATATGAAGGAAC
ACCAGTGGCGAAGGCGGCTAACTGGCCTATTACTGACGTTGTGGCACGAAAGCGTGGGGA
GCAAATA
>sv90
GCGCGAAACCTCCGCAATGCGAGCAATCGCGACGGGGGGACCCCAAGTGCCACTCTTAAC
GGGGTGGCTTTTCTGAAGTGTAAAAAGCTTTAGGAATAAGGGCTGGGCAAGACCGGTGCC
AGCCGCCGCGGTAACACCGGCAGCTCAAGTGGTGGCCATTTTTATTGGGCCTAAAGCGTT
CGTAGCCGGTTTGATAAGTCTCTGGTGAAATCCCGCAGCTTAACTGTGGGACTTGCTGGA
GATACTATTAGACTTGAGGTCGGGAGAGGTTAGGGGTACTCCCAGGGTAGGGGTGAAATC
CTATAATCCTGGGAGGACCACCTGTGGCGAAGGCGCCTAACTGGAACGAACCTGACGGTG
AGTAACGAAAGCCAGGGGCGCGAACC
>sv91
CCGGCTGGCATGACTGCGGAGAAGGGCAAGGCATTGGCCGCCGCGCTCGCGCAGATCGAA
AAGCAATTCGGCAAAGGGTCGATCATGCGGCTCGGCGCAGGCGAGGTGGTGGAAGACATT
CAGGTGGTCTCGACAGGGTCGCTCGGTCTGGATATCGCGCTTGGCGTCGGCGGCTTGCCG
CGCGGCCGTGTCGTGGAAATCTACGGGCCTGAGTCGTCGGGCAAGACCACTCTCACGCTG
CAGGTGATCGCCGAGATGCAAAAGGTCGGCGGCACGGCGGCGTTTATCGACGCGGAACAC
GCGCTCGACGTGCAATACGCGCAGAAGCTCGGCGTGAATGCGCAGGAACTGCTGATCTCG
CAGCCGGACACGGGCGAGCAGGCACTGGAAATCGCGGATGCGCTGGTGCGCTCCGGCTCC
ATCGACATGATCGTCATCGACTCCGTCGCGGCGCTCGTGCCGAAGGCGG
>sv92
AGGACGATTCATGGAAGAAAGCAAGAAAGGCCCGGCTGGCATGACTGCGGAAAAGAGCAA
GGCCCTCGCAGCCGCGCTTTCGCAGATCGAAAAGCAATTCGGCAAAGGGTCGATCATGCG
GCTCGGCGCGGGCGAGGCGGTCGAAGACATTCAGGTCGTGTCCACCGGCTCGCTCGGACT
GGATATCGCGCTCGGCGTGGGCGGACTGCCGCGCGGCCGCGTCGTCGAGATCTACGGTCC
GGAATCGTCGGGCAAGACCACGCTCACGCTGCAGGTGATCGCCGAAATGCAGAAGATCGG
CGGCACGGCGGCATTCATCGACGCGGAACACGCGCTCGACGTGCAATACGCGCAGAAGCT
CGGCGTGAACGTGCAGGAACTGCTGATCTCGCAGCCGGACACGGGCGAACAGGCGCTGGA
AATCGCGGACGCGCTGGTGCGCTCGGGTTCCATCGACATGATCGTGATCGACTCCGTCGC
GGCGCTCGTGCCGAAGGCGGAAATCGAAGGCGAAATGGGC
>sv93
CCGGCTGGAATGACTGCGGAAAAGAGCAAGGCCCTGGTCGCCGCGCTCTCGCAGATCGAA
AAGCAATTCGGCAAAGGGTCGATCATGCGGCTCGGCGCAGGTGAGGCGGTCGAAGACATT
CAGGTGGTCTCGACCGGTTCGCTGGGTCTGGATATCGCGCTCGGCGTCGGCGGCTTGCCG
CGCGGCCGCGTCGTGGAAATCTACGGACCGGAATCGTCGGGTAAGACCACGCTCACGCTG
CAGGTGATCGCGGAAATGCAAAAGCTCGGCGGAACGGCCGCGTTCATCGACGCGGAACAC
GCGCTCGACGTGCAGTACGCGGGCAAACTCGGCGTGAATATTCCGGAACTGCTGATCTCG
CAACCGGATACGGGCGAGCAGGCACTGGAAATCACGGACGCGCTGGTCCGCTCCGGCTCC
ATCGACATGATCGTCATCGACTCGGTCGCGGCGCTCGTGCCGAAGGCGG
>sv94
AGGACGATTCATGGAAGATAGCAAGAAAGGCCCGGCTGGCATGACTGCGGAGAAGGGCAA
GGCATTGGCCGCCGCGCTCGCGCAGATCGAAAAGCAATTCGGCAAAGGGTCGATCATGCG
GCTCGGCGCAGGCGAGGTGGTGGAAGACATTCAGGTGGTCTCGACAGGGTCGCTCGGTCT
GGATATCGCGCTCGGCGTCGGCGGCTTGCCGCGCGGCCGTGTCGTGGAAATCTACGGGCC
TGAGTCGTCGGGCAAGACCACACTCACGCTGCAGGTGATCGCCGAGATGCAAAAGGTCGG
CGGCACGGCGGCGTTTATCGACGCGGAACACGCGCTCGACGTGCAATACGCGCAGAAGCT
CGGCGTGAATGCGCAGGAACTGCTGATCTCGCAGCCGGACACGGGCGAGCAGGCACTGGA
AATCGCGGATGCGCTGGTGCGCTCCGGCTCCATCGACATGATCGTCATCGACTCCGTCGC
GGCGCTCGTGCCGAAGGCGGAAATCGAAGGCGAAATGGGC
>sv95
CCGGCTGGAATGACTGCGGAGAAGAGCAAGGCCCTGGCCGCCGCGCTCTCGCAGATCGAA
AAGCAATTCGGCAAAGGGTCGATCATGCGGCTCGGCGCAGGTGAGGCGGTCGAAGACATT
CAGGTGGTCTCCACCGGTTCACTCGGACTGGACATCGCGCTCGGCGTCGGCGGTTTGCCG
CGTGGGCGTGTCGTGGAAATCTACGGTCCCGAGTCGTCGGGCAAGACCACGCTCACGCTG
CAGGTCATCGCGGAGATGCAGAAGCTCGGCGGCACCGCGGCATTTATCGACGCGGAACAC
GCGCTCGACGTGCAATACGCCGGCAAGCTCGGCGTGAACGTGCCGGACCTGCTGATCTCG
CAGCCGGACACGGGCGAGCAGGCGCTGGAAATCACGGACGCGCTCGTGCGCTCCGGCTCC
ATCGACATGATCGTCATCGACTCCGTGGCGGCGCTCGTGCCGAAGGCGG
>sv96
TTTTTTTTTTTAATGATACGGCGACCACCGAGATCTACACATCGGCATTCGTCGGCAGCG
TCAGATGTGTATAAGAGACAGTCTTAGTTGGTGGGGTGGTTTGTCTGGAAGGAGAAGTCG
TAACAAGGTTCTGTCTCTTATACACATCTCCGAGCCCACGAGACGACTACACATCTCGTA
TGCCGTCTTCTGCTTGAAAAA
>sv97
TTTTTTTTTTTAATGATACGGCGACCACCGAGATCTACACAGGTGTTCTCGTCGGCAGCG
TCAGATGTGTATAAGAGACAGTCTTAGTTGGTGGAGTGGTTTGTCGGAAGGAGAAGTCGT
AACAAGGTTCTGTCTCTTATACACATCTCCGAGCCCACGAGACTGGTTCCTATCTCGTAT
GCCGTCTTCTGCTTGAAAA
>sv98
AGGACGATTCATGGAAGAAAGCAAGAAAGGCCCGGCTGGCATGACTGCGGAGAAGGGCAA
GGCATTGGCCGCCGCGCTCGCGCAGATCGAAAAGCAATTCGGCAAAGGGTCGATCATGCG
GCTCGGCGCAGGCGAGGTGGTGGAAGACATTCAGGTGGTCTCGACAGGGTCGCTCGGTCT
GGATATCGCGCTTGGCGTCGGCGGCTTGCCGCGCGGCCGTGTCGTGGAAATCTACGGTCC
TGAGTCGTCGGGCAAAACCACGCTCACGCTGCAGGTGATCGCCGAGATGCAAAAGGTCGG
CGGCACGGCGGCGTTTATCGACGCGGAACACGCGCTCGACGTGCAATACGCGCAGAAGCT
CGGCGTGAATGCGCAGGAACTGCTGATCTCGCAGCCGGACACGGGCGAGCAGGCACTGGA
AATCGCGGATGCGCTGGTGCGCTCCGGCTCCATCGACATGATCGTCATCGACTCCGTCGC
GGCGCTCGTGCCGAAGGCGGAAATCGAAGGCGAAATGGGC
>sv99
TCGGCTGGACTGACGGCTGAAAAGAGCAAGGCACTCGCTGCCGCACTCGCACAGATCGAA
AAGCAGTTCGGCAAAGGGTCGGTCATGCGGCTCGGCGCAGGTGAGGCGGTCGAAGATATT
CAGGTGGTCTCAACCGGATCGCTCGGCCTCGACATCGCGTTGGGCGTCGGCGGTTTGCCG
CGTGGCCGTGTGGTCGAAATTTATGGTCCGGAATCGTCCGGTAAAACCACGCTGACGTTG
CAGGTCGTCGCCGAAATGCAGAAGCTCGGCGGCACGGCAGCGTTTATCGACGCGGAACAC
GCGCTGGATATCCAGTACGCGGGCAAGCTCGGCGTGAACGTGAACGAGTTGCTGGTTTCG
CAGCCGGATACCGGCGAGCAGGCGCTCGAAATCGCCGACGCACTCGTGCGCTCGGGCTCG
ATCGACATGATCGTGATCGACTCGGTCGCGGCACTCGTGCCGAAGGCTG
>sv100
TGGGGAATTTTGGACAATGGGGGCAACCCTGATCCAGCAATGCCGCGTGTGTGAAGAAGG
CCTTCGGGTTGTAAAGCACTTTTGTCCGGAAAGAAAACTTCGGCCCTAATATGGCTGGAG
GATGACGGTACCGGAAGAATAAGCACCGGCTAACTACGTGCCAGCAGCCGCGGTAATACG
TAGGGTGCGAGCGTTAATCGGAATTACTGGGCGTAAAGCGTGCGCAGGCGGTCTGTTAAG
ACCGATGTGAAATCCCCGGGCTTAACCTGGGAACTGCATTGGTGACTGGCAGGCTTTGAG
TGTGGCAGAGGGAGGTAGAATTCCACGTGTAGCAGTGAAATGCGTAGAGATGTGGAGGAA
TACCGATGGCGAAGGCAGCCTCCTGGGCCAACACTGACGCTCATGCACGAAAGCGTGGGG
AGCAAACA
>sv101
GTAATACCAGCTCTCCGAGTTTGCTCCCAATGCTACACTTAAAACGCCCGTAGTCGGAGT
GCGAAGCGCGAATAGCGCGTTCACCGTGAATAAATCAGGACGCTTAGGGTAGTTCACAAC
TGAATGACTAAGCGCGGTATGAAATCTTTACCCAGACCAGGGTCAGATCAAAGAGAGCCA
TCGGGGGTAGACCTACCTCGTGGCGAGGGGCGGAATCTATTGACCCATGAGGGAGGAACA
AATGCGAAGGCATCTACCTAGAGGGTATCTGTCGATCAAGGGCGAGAGCCGCAGTAGCCA
ACC
>sv102
GTAATTCCAGCTCTGCGAGTTTGCTCCCATATTGTTGCAGTTAAAACGCCCGTAGTCTGA
ATTACTAGATTATGCTCCTTTCAGGGGCGTTCACTGTGAACAAATCAGGACGCTTAAAGT
AGGGTTAACATGAATGACTTAGCGCAGTATGATATTTTTACCTTTGGTAAGATCAAAGAG
AGCCACCGGGGATAGATCTATTTCATGGCGAGCGGTGGAATGCTCTGACCCATGAGAGAG
>sv103
GTAATACCAGCTCTGCGAGTTTGCTCCCATATTGTTGCAGTTAAAACGCCCGTAGTCAGA
GTTCTAGTTTAGTATAGGTTTTCCCGTCCACCGCGAATAAAACAGGACGCTTAGGGTATT
TTTAAAGAATGTACGAGCGCGGTCTGGAGTATTTACTCCACGAGAGTAAGGTCAAAGAGA
GCGAGTGGTGCTGGTAGTATTCCTGAGCGAGCGGTGGAATGCATTGACCTTAGGGAGACT
AACGAAAGCGAAGGCAGCCAGCAAGTAGGTTTCTATCGATCAAGGGCGAGAGTAGGGGTA
GCGAACC
>sv104
AGGACGATTCATGGAAGAAAGCAAGAAAGGCCCGGCTGGCATGACTGCGGAGAAGGGCAA
GGCATTGGCCGCCGCGCTCGCGCAGATCGAAAAGCAATTCGGCAAAGGGTCGATCATGCG
GCTCGGCGCAGGCGAGGTGGTGGAAGACATTCAGGTGGTCTCGACAGGGTCGCTCGGTCT
GGATATCGCGCTCGGCGTCGGCGGCTTGCCGCGCGGCCGTGTCGTGGAAATCTACGGGCC
TGAGTCGTCGGGCAAGACCACACTCACGCTGCAGGTGATCGCCGAGATGCAAAAGGTCGG
CGGCACGGCGGCGTTTATCGACGCGGAACACGCGCTCGACGTGCAATACGCGCAGAAGCT
CGGCGTGAATGCGCAGGAACTGCTGATCTCGCAGCCGGACACGGGCGAGCAGGCACTGGA
AATCGCGGATGCGCTGGTGCGCTCCGGCTCCATCGACATGATCGTCATCGACTCCGTCGC
GGCGCTCGTGCCGAAGGCGGAAATCGAAGGCGAAATGGGC
>sv105
CCGGCTGGCATGACTGCGGAGAAGAGCAAGGCCCTGGCCGCCGCGCTCTCGCAGATCGAA
AAGCAATTCGGCAAAGGGTCGATCATGCGGCTCGGCGCAGGTGAGGCGGTCGAAGACATT
CAAGTGGTTTCCACCGGTTCGCTCGGGCTGGACATCGCGCTCGGCGTCGGCGGCTTGCCG
CGCGGTCGTGTCGTGGAAATCTACGGTCCGGAGTCGTCGGGTAAAACCACGCTCACGCTG
CAGGTGATCGCGGAGATGCAGAAGCTCGGCGGCACGGCGGCGTTCATCGACGCGGAACAC
GCGCTCGACGTGCAGTACGCCGGCAAGCTCGGCGTGAACGTGCCCGAACTGCTGATCTCG
CAGCCGGACACGGGCGAGCAGGCGCTCGAAATCGCGGACGCGCTGGTGCGCTCCGGCTCC
ATCGACATGATCGTGATCGACTCGGTCGCGGCGCTCGTGCCGAAGGCGG
>sv106
GTAATTCCAGCTCTCCGAGTTTGCTCCCAATGCTACACTTAAAACGCCCGTAGTCTGAGT
GAGAAGCGCGAGTAGCGCGTTCACCGTGAATAAATCAGGATGCTTAGCGTAGTTCTCAAC
TGAATGACTAAGCGCGGTATGGATTCTTTACCCGCATGGGTGAGATCAATGAGAGCCATC
GGGGCCCGACCTACCTGGCGGCGAGGGGCGGAATCTGTTGACCCGCCGGGGAGGAACGAA
TGCGAAGGCATCGGGCTAGAGGGTATCTGTCGATCAAGGGCGAGAGCCGCAGTAGCCAAC
C
>sv107
GTAATTCCAGCTCTGCGAGTTTGCTCCCATATTGTTGCAGTTAAAACGCCCGTAGTCAGA
GCTCTAGGAAAGGATAGGTTCTACCGTCCACCGCGAATAAAACAGGACGCTTAGGGTATT
TTATAAGAATGATAGAGCGCGGTCTGGAGTATTTACTCAACTCGAGTAAGGTCAAAGAGA
GCGAGTGGTGCTGGTAGTATTCCTAAGCGAGCGGTGGAATGCATTGACCTTAGGGAGACT
AACGAAAGCGAAGGCAGCCAGCAAGTAGGTTTCTATCGATCAAGGGCGAGAGTAGGGGTA
GCGAACC
>sv108
TTTTTTTTTTTAATGATACGGCGACCACCGAGATCTACACAGGTGTTCTCGTCGGCAGCG
TCAGATGTGTATAAGAGACAGTCTTAGTTGGTGGGGTGGTTTGTCTGAAGGAGAAGTCGT
AACAAGGTTCTGTCTCTTATACACATCTCCGAGCCCACGAGACTGGTTCCTATCTCGTAT
GCCGTCTTCTGCTTGAAAA
>sv109
CCGGCTGGAATGACTGCGGAAAAGAGCAAGGCCCTGGTCGCCGCGCTCTCGCAGATCGAA
AAGCAATTCGGCAAAGGGTCGATCATGCGGCTCGGCGCAGGTGAGGCGGTCGAAGACATT
CAGGTGGTCTCGACCGGTTCGCTGGGTCTGGATATCGCGCTCGGCGTCGGCGGTTTGCCG
CGCGGCCGCGTCGTGGAAATCTACGGACCGGAATCGTCGGGTAAGACCACGCTCACGCTG
CAGGTGATCGCGGAAATGCAAAAGCTCGGCGGGACGGCCGCGTTCATCGACGCGGAACAC
GCGCTCGACGTGCAGTACGCGGGCAAGCTCGGCGTGAATATTCCGGAACTGCTGATCTCG
CAACCGGATACGGGCGAGCAGGCACTGGAAATCACGGACGCGCTGGTCCGCTCCGGCTCC
ATCGACATGATCGTCATCGACTCGGTCGCGGCGCTCGTGCCGAAGGCGG
>sv110
CCGGCTGGCATGACTGCGGAGAAGGGCAAGGCATTGGCCGCCGCGCTCGCGCAGATCGAA
AAGCAATTCGGCAAAGGGTCGATCATGCGGCTCGGCGCAGGCGAGGTGGTGGAAGACATT
CAGGTGGTCTCGACAGGGTCGCTCGGTCTGGATATCGCGCTTGGCGTCGGCGGCTTGCCG
CGCGGCCGTGTCGTGGAAATCTACGGGCCTGAGTCGTCGGGCAAAACCACGCTCACGCTG
CAGGTGATCGCCGAGATGCAAAAGGTCGGCGGCACGGCGGCGTTTATCGACGCGGAACAC
GCGCTCGACGTGCAATACGCGCAGAAGCTCGGCGTGAATGCGCAGGAACTGCTGATCTCG
CAGCCGGACACGGGCGAGCAGGCACTGGAAATCGCGGATGCGCTGGTGCGCTCCGGTTCC
ATCGACATGATCGTCATCGACTCCGTCGCGGCGCTCGTGCCGAAGGCGG
>sv111
GAATATTGGTCAATGGACGAGAGTCTGAACCAGCCAAGTCGCGTGAAGGAAGAGAGTATT
ATGTATTGTAAACTTCTTTTGCAGGGGGGTAAAAAGCGGGACGTGTCCCGTCTTGCAAGT
ACCCTGCGAATAAGCATCGGCTAACTCCGTGCCAGCAGCCGCGGTAATACGGAGGATGCG
AGCGTTATCCGGATTTATTGGGTTTAAAGGGTGCGTAGGTTGGTCTGCAAGTCAGCGGTG
AAATGTTCCTGCTTAACAGGGAAACTGCCGATGAAACTGCGGGTCTTGAGTGTAAACGGG
GCAGGCGGAATTCGTAAAGTAGCGGTGAAATGCATAGATATTACGAAGAACACCGAAAGC
GCAGGCAGTCTGCCAGGCTACAACTGACACTGAGGCACGAAAGTGTGGGTATCAAACA
>sv112
TTTTTTTTTTAATGATACGGCGACCACCGAGATCTACACTTCGATGGTCGTCGGCAGCGT
CAGATGTGTATAAGAGACAGCTTCGGTCATAGATTAAGCCATGCAGCGTCCTGTTACATA
CGTACATTGCACATTGCTGTCACTGATACATAAGAGGTCTGTCCGGAAAGTAATGAGAAT
GGAATTCCTACGCTCCCTACGGCCGTGGGAGGGGAAGGGCAAGTCTGGTGCCACTGTCTC
TTATACACATCTCCGAGCCCACGAGACATGGATCCATCTCGTATGCCGTCTTCTGCTTGA
AAA
>sv113
CCGGCTGGCATGACTGCGGAGAAGAGCAAGGCCCTCGCTGCCGCGCTCTCGCAGATCGAA
AAGCAATTCGGCAAAGGGTCGATCATGCGGCTCGGCGCGGGTGAGGCGGTCGAAGACATT
CAAGTCGTGTCCACCGGCTCGCTCGGACTGGATATCGCGCTCGGCGTGGGCGGCCTGCCG
CGCGGCCGCGTCGTCGAGATCTACGGTCCGGAATCGTCGGGCAAGACCACGCTCACGCTG
CAGGTGATCGCCGAAATGCAGAAGATCGGCGGCACGGCGGCATTCATCGACGCGGAACAC
GCGCTCGACGTGCAATACGCGCAGAAGCTCGGCGTGAACGTGCAGGAACTGCTGATCTCG
CAGCCGGACACGGGCGAACAGGCGCTGGAAATCGCGGACGCGCTGGTGCGCTCGGGTTCC
ATCGACATGATCGTGATCGACTCCGTCGCGGCGCTCGTGCCGAAGGCGG
>sv114
TTTTTTTTTTAATGATACGGCGACCACCGAGATCTACACCAACTGCATCGTCGGCAGCGT
CAGATGTGTATAAGAGACAGCTTCGGTCATAGATTAAGCCATGCCGACGCCTATAGAGAA
GGGCAAGTCTGGTGCCACTGTCTCTTATACACATCTCCGAGCCCACGAGACTAGGAACGA
TCTCGTATGCCGTCTTCTGCTTGAAAA
>sv115
TGGGGAATTTTGGACAATGGGGGAAACCCTGATCCAGCAATGCCGCGTGTGTGAAGAAGG
CCTTCGGGTTGTAAAGCACTTTTGTCCGGAAAGAAAACTTCGGGGCTAATACCTCTGGAG
GATGACGGTACCGGAAGAATAAGCACCGGCTAACTACGTGCCAGCAGCCGCGGTAATACG
TAGGGTGCGAGCGTTAATCGGAATTACTGGGCGTAAAGCGTGCGCAGGCGGTCTGTTAAG
ACAGATGTGAAATCCCCGGGCTTAACCTGGGAACTGCATTTGTGACTGGCAGGCTAGAGT
ATGGCAGAGGGGGGTAGAATTCCACGTGTAGCAGTGAAATGCGTAGAGATGTGGAGGAAT
ACCGATGGCGAAGGCAGCCCCCTGGGCCAATACTGACGCTCATGCACGAAAGCGTGGGGA
GCAAACA
>sv116
TGGGGAATTTTGGACAATGGGGGCAACCCTGATCCAGCAATGCCGCGTGTGTGAAGAAGG
CCTTCGGGTTGTAAAGCACTTTTGTCCGGAAAGAAAACCTATCTGTTAATACCGGGTGGG
GATGACGGTACCGGAAGAATAAGCACCGGCTAACTACGTGCCAGCAGCCGCGGTAATACG
TAGGGTGCGAGCGTTAATCGGAATTACTGGGCGTAAAGCGTGCGCAGGCGGTCTGTTAAG
ACCGATGTGAAATCCCCGGGCTTAACCTGGGAACTGCATTGGTGACTGGCAGGCTAGAGT
ATGGCAGAGGGGGGTAGAATTCCACGTGTAGCAGTGAAATGCGTAGAGATGTGGAGGAAT
ACCGATGGCGAAGGCAGCCCCCTGGGCCAATACTGACGCTCATGCACGAAAGCGTGGGGA
GCAAACA
>sv117
TTTTTTTTTTTAATGATACGGCGACCACCGAGATCTACACTCTCAGAGTCGTCGGCAGCG
TCAGATGTGTATAAGAGACAGTCTTAGTTGGTGGAGTGGTTTGTCTGGAAGGAGAAGTCG
TAACAAGGTTCTGTCTCTTATACACATCTCCGAGCCCACGAGACCTCTCACAATCTCGTA
TGCCGTCTTCTGCTTGAAAAA
>sv118
CCGGCTGGCATGACTGCGGAGAAGGGCAAGGCATTGGCCGCCGCGCTCGCGCAGATCGAA
AAGCAATTCGGCAAAGGGTCGATCATGCGGCTCGGCGCAGGCGAGGTGGTGGAAGACATT
CAGGTGGTCTCGACAGGGTCGCTCGGTCTGGATATCGCGCTTGGCGTCGGCGGCTTGCCG
CGCGGCCGTGTCGTGGAAATCTACGGGCCCGAGTCGTCGGGCAAGACCACGCTCACGCTG
CAGGTGATCGCCGAGATGCAAAAGGTCGGCGGCACGGCGGCGTTTATCGACGCGGAACAC
GCGCTCGACGTGCAATACGCGCAGAAGCTCGGCGTGAATGCGCAGGAACTGCTGATCTCG
CAGCCGGATACGGGCGAGCAGGCACTGGAAATCGCGGATGCGCTGGTGCGCTCCGGCTCC
ATCGACATGATCGTCATCGACTCCGTCGCGGCGCTCGTGCCGAAGGCGG
>sv119
TATAGCTGCTTTGAAAGCAGATAAGAACCAGGCTTTAGCAATTGCTCTCGCACAAATCGA
GAAGCAATTTGGTAAAGGTTCAATAATGCGTCTTGGTGAACATAGAAAAATCGAAGACAT
TCAAATAGTATCGACAGGCTCACTTGGGTTAGATATCGCATTAGGAATTGGTGGATTACC
ACGTGGGAGAGTGGTAGAAATCTATGGGCCTGAATCGTCTGGTAAAACCACATTAACATT
ACAAGTTATTGCTGAAATGCAGAAAAAAGGAGGAATTTGTGCATTTATAGATGCAGAACA
TGCACTTGATGTGCAATATGCCTCAAGGTTAGGAGTAAAAGTATCGGATCTATTAATTTC
ACAACCTGATACAGGTGAGCAAGCGCTTGAAATTGCAGATGCGCTAGTACGCTCTGGTTC
AATTGATATGATAGTTATCGATTCAGTTGCTGCTTTGGTACCTAAAGCAG
>sv120
TTTTTTTTTTAATGATACGGCGACCACCGAGATCTACACAGAGCAGTTCGTCGGCAGCGT
CAGATGTGTATAAGAGACAGCTTCGGTCATAGATTAAGCCATGCACTGGGAAAAAGTAGA
GGTGATGGTCAGTTTCAGAAAAGAAGCATTTCTCAGCACGATATAAACGGTCTGGGTGCT
GTTTTGGAGGGCAAGTCTGGTGCCACTGTCTCTTATACACATCTCCGAGCCCACGAGACG
TGACAGAATCTCGTATGCCGTCTTCTGCTTGAAAA
>sv121
GTAATACCAGCTCTGCGAGTTTGCTCCCATATTGTTGCAGTTAAAACGCCCGTAGTCAGA
GCTCTAGGAAAGGATAGGTTCTACCGTCCACCGCGAATAAAACAGGACGCTTAGGGTATT
TTATAAGAATGATAGAGCGCGGTCTGGAGTATTTACTCAACTCGAGTAAGGTCAAAGAGA
GCGAGTGGTGCTGGTAGTATTCCTAAGCGAGCGGTGGAATGCATTGACCTTAGGGAGACT
AACGAAAGCGAAGGCAGCCAGCAAGTAGGTTTCTATCGATCAAGGGCGAGAGTAGGGGTA
GCGAACC
>sv122
TGGGGAATATTGCACAATGGGCGCAAGCCTGATGCAGCCATGCCGCGTGTGTGAAGAAGG
CCTTCGGGTTGTAAAGCACTTTCAGCGAGGAGGAAGGTGGTGAACTTAATACGTTCATCA
ATTGACGTTACTCGCAGAAGAAGCACCGGCTAACTCCGTGCCAGCAGCCGCGGTAATACG
GAGGGTGCAAGCGTTAATCGGAATTACTGGGCGTAAAGCGCACGCAGGCGGTTTGTTAAG
TCAGATGTGAAATCCCCGGGCTCAACCTGGGAACTGCATTTGAAACTGGCAAGCTAGAGT
CTCGTAGAGGGGGGTAGAATTCCAGGTGTAGCGGTGAAATGCGTAGAGATCTGGAGGAAT
ACCGGTGGCGAAGGCGGCCCCCTGGACGAAGACTGACGCTCAGGTGCGAAAGCGTGGGGA
GCAAACA
>sv123
TAGGGAATCTTCGGCAATGGGGGGAACCCTGACCGAGCAACGCCGCGTGAGTGAAGAAGG
TTTTCGGATCGTAAAACTCTGTTGTTAGAGAAGAACGGATGGGAGAGTAACTGCTCTCAT
TGTGACGGTATCTAACCAGAAAGCCACGGCTAACTACGTGCCAGCAGCCGCGGTAATACG
TAGGTGGCAAGCGTTGTCCGGATTTATTGGGCGTAAAGCGAGCGCAGGCGGGATCATAAG
TCTGATGTGAAAGCCCCCGGCTTAACCGGGGAGGGTCATTGGAAACTGTGGTTCTTGAGT
ACAGAAGAGGAGAGTGGAATTCCATGTGTAGCGGTGAAATGCGTAGATATATGGAGGAAC
ACCAGTGGCGAAAGCGGCTCTCTGGTCTGTTACTGACGCTGAGGCTCGAAAGCGTGGGGA
GCAAACA
>sv124
TTTTTTTTTTAATGATACGGCGACCACCGAGATCTACACAGACGTCTTCGTCGGCAGCGT
CAGATGTGTATAAGAGACAGCTTCGGTCATAGATTAAGCCATGCAGGGCAAGTCTGGTGC
CACTGTCTCTTATACACATCTCCGAGCCCACGAGACGGAACGATATCTCGTATGCCGTCT
TCTGCTTGAAAA
>sv125
CCGGCTGGCATGACTGCGGAGAAGGGCAAGGCATTGGCCGCCGCGCTCGCGCAGATCGAA
AAGCAATTCGGCAAAGGGTCGATCATGCGGCTCGGCGCAGGCGAGGTGGTGGAAGACATT
CAGGTGGTCTCGACGGGGTCGCTCGGTCTGGATATCGCGCTTGGCGTCGGCGGCTTGCCG
CGCGGCCGTGTCGTGGAAATCTACGGTCCTGAGTCGTCGGGCAAAACCACGCTCACGCTG
CAGGTGATCGCCGAGATGCAAAAGGTCGGCGGCACGGCGGCGTTTATCGACGCAGAACAC
GCGCTCGACGTGCAATACGCGCAGAAGCTCGGCGTGAATGCGCAGGAACTGCTGATCTCG
CAACCGGACACGGGCGAGCAGGCACTGGAAATCGCGGATGCGCTGGTGCGCTCCGGCTCC
ATCGACATGATCGTCATCGACTCCGTCGCGGCGCTCGTGCCGAAGGCGG
>sv126
TTTTTTTTTTTAATGATACGGCGACCACCGAGATCTACACAGACGACATCGTCGGCAGCG
TCAGATGTGTATAAGAGACAGTCTTAGTTGGTGGGGTGGTTTGTCGGAAGGAGAAGTCGT
AACAAGGTTCTGTCTCTTATACACATCTCCGAGCCCACGAGACCTCTCACAATCTCGTAT
GCCGTCTTCTGCTTGAAAA
>sv127
GTAATACCAGCTCTGCGAGTTTGCTCCCATATTGTTGCAGTTAAAACGCCCGTAGTCAGA
GCTCTAGGAAAGGATAGGTTCTACCGTCCACCGCGAATAAAACAGGACGCTTAGGGTATT
TTATAAGAATGATAGAGCGCGGTCTGGAGTATTTACTCAACTCGAGTAAGGTCAAGGAGA
GCGAGTGGTGCTGGTAGTATTCCTAAGCGAGCGGTGGAATGCATTGACCTTAGGGAGACT
AACGAAAGCGAAGGCAGCCAGCAAGTAGGTTTCTATCGATCAAGGGCGAGAGTAGGGGTA
GCGAACC
>sv128
TGGGGAATATTGCACAATGGGGGAAACCCTGATGCAGCAACGCCGCGTGGAGGATGACGC
ATTTCGGTGTGTAAACTCCTTTTATTTGGGAAGATAATGACGGTACCAAATGAATAAGCA
CCGGCTAACTCCGTGCCAGCAGCCGCGGTAATACGGAGGGTGCAAGCGTTACTCGGAATT
ACTGGGCGTAAAGGGTGCGTAGGCGGGTTGTCAAGTCTTAAGTGAAATCCGACAGCTTAA
CTGTCGAACTGCTTAGGAAACTGGCAGCCTAGAGTAGGGGAGAGGTAGATGGAATTGGTG
GTGTAGGGGTAAAATCCGTAGATATCACCAGGAATACTCATTGCGAAGGCGATCTACTGG
AACTTAACTGACGCTGAGGCACGAAAGCGTGGGGAGCAAACA
>sv129
CCGGCTGGCATGACTGCGGAGAAGAGCAAGGCATTGACCGCCGCGCTCTCGCAGATCGAA
AAGCAATTCGGCAAAGGGTCGATCATGCGGCTCGGCGCAGGTGAGGCGGTCGAAGACATT
CAGGTGGTCTCCACCGGCTCGCTCGGACTGGACATCGCGCTCGGCGTCGGCGGCTTGCCG
CGCGGCCGTGTCGTGGAAATCTACGGTCCGGAGTCGTCGGGCAAGACCACGCTGACGCTG
CAGGTCATCGCCGAAATGCAGAAGCTCGGCGGCACGGCGGCGTTCATCGACGCGGAACAC
GCGCTCGACGTGCAGTACGCCGGCAAGCTCGGCGTGAACGTGCCGGAATTGCTGATCTCG
CAGCCGGACACCGGCGAGCAGGCGCTGGAAATCACCGACGCGCTGGTGCGCTCGGGTTCC
ATCGACATGATCGTCATCGACTCCGTGGCGGCGCTCGTGCCGAAGGCGG
>sv130
TGGGGAATTTTGGACAATGGGGGCAACCCTGATCCAGCAATGCCGCGTGTGTGAAGAAGG
CCTTCGGGTTGTAAAGCACTTTTGTCCGGAAAGAAAACCTACCTGTTAATACCGGGTAGG
GATGACGGTACCGGAAGAATAAGCACCGGCTAACTACGTGCCAGCAGCCGCGGTAATACG
TAGGGTGCGAGCGTTAATCGGAATTACTGGGCGTAAAGCGTGCGCAGGCGGTCTGTTAAG
ACCGATGTGAAATCCCCGGGCTTAACCTGGGAACTGCATTGGTGACTGGCAGGCTAGAGT
ATGGCAGAGGGGGGTAGAATTCCACGTGTAGCAGTGAAATGCGTAGAGATGTGGAGGAAT
ACCGATGGCGAAGGCAGCCCCCTGGGCCAATACTGACGCTCATGCACGAAAGCGTGGGGA
GCAAACA
>sv131
CCGGCTGGCATGACTGCGGAGAAGAGCAAGGCCCTCGCTGCCGCGCTCTCGCAGATCGAG
AAGCAATTCGGCAAAGGGTCGATCATGCGGCTCGGCGCAGGCGAGGCGGTCGAAGACATT
CAGGTGGTGTCCACCGGTTCGCTCGGACTGGATATCGCGCTCGGCGTGGGCGGACTGCCG
CGCGGCCGCGTCGTCGAGATCTACGGTCCGGAATCGTCGGGCAAGACCACACTCACGCTG
CAGGTGATCGCCGAAATGCAGAAGATCGGCGGCACGGCGGCATTCATCGACGCGGAGCAC
GCGCTCGACGTGCAATACGCGCAGAAGCTCGGCGTGAACGTGCAGGAACTGCTGATCTCG
CAGCCTGATACGGGCGAGCAGGCGCTGGAAATCGCGGACGCGCTGGTGCGCTCGGGTTCC
ATCGACATGATCGTGATCGACTCCGTCGCGGCGCTCGTGCCGAAGGCGG
>sv132
TGGGGAATTTTGGACAATGGGGGAAACCCTGATCCAGCAATGCCGCGTGTGTGAAGAAGG
CCTTCGGGTTGTAAAGCACTTTTGTCCGGAAAGAAAACCTTTGCACTAATACTGTGGGGG
GATGACGGTACCGGAAGAATAAGCACCGGCTAACTACGTGCCAGCAGCCGCGGTAATACG
TAGGGTGCGAGCGTTAATCGGAATTACTGGGCGTAAAGCGTGCGCAGGCGGTTCGTTAAG
ACAGATGTGAAATCCCCGGGCTTAACCTGGGAACTGCATTTGTGACTGGCGAGCTAGAGT
ATGGCAGAGGGGGGTAGAATTCCACGTGTAGCAGTGAAATGCGTAGAGATGTGGAGGAAT
ACCGATGGCGAAGGCAGCCCCCTGGGCCAATACTGACGCTCATGCACGAAAGCGTGGGGA
GCAAACA
>sv133
TTTTTTTTTTTAATGATACGGCGACCACCGAGATCTACACTGAGGACATCGTCGGCAGCG
TCAGATGTGTATAAGAGACAGTCTTAGTTGGTGGGGTGGTTTGTCTGAAGGAGAAGTCGT
AACAAGGTTCTGTCTCTTATACACATCTCCGAGCCCACGAGACGTGACAGAATCTCGTAT
GCCGTCTTCTGCTTGAAAA
>sv134
GTAATACCAGCTCTCCGAGTTTGCTCCCAATGCTACACTTAAAACGCCCGTAGTCTGAGT
GAGAAGCGCGAGTAGCGCGTTCACCGTGAATAAATCAGGATGCTTAGCGTAGTTCTCAAC
TGAATGACTAAGCGCGGTATGGATTCTTTACCCGCATGGGTGAGATCAATGAGAGCCATC
GGGGCCCGACCTACCTGGCGGCGAGGGGCGGAATCTGTTGACCCGCCGGGGAGGAACGAA
TGCGAAGGCATCGGGCTAGAGGGTATCTGTCGATCAAGGGCGAGAGCCGCAGTAGCCAAC
C
>sv135
TTTTTTTTTTTTAATGATACGGCGACCACCGAGATCTACACGTGTACTGTCGTCGGCAGC
GTCAGATGTGTATAAGAGACAGTCTTAGTTGGTGGAGTGATTTGTCGGAAGGAGAAGTCG
TAACAAGGTTCTGTCTCTTATACACATCTCCGAGCCCACGAGACTGCTGTAGATCTCGTA
TGCCGTCTTCTGCTTGAAAA
>sv136
GAATATTGGTCAATGGACGAGAGTCTGAACCAGCCAAGTCGCGTGAAGGAAGAGAGTATT
ATGTATTGTAAACTTCTTTTGCAGGGGAGTAAAAAGCGGGACGTGTCCCGTCTTGCAAGT
ACCCTGCGAATAAGCATCGGCTAACTCCGTGCCAGCAGCCGCGGTAATACGGAGGATGCG
AGCGTTATCCGGATTTATTGGGTTTAAAGGGTGCGTAGGTTGGTCTGCAAGTCAGCGGTG
AAATGTTCCTGCTTAACAGGGAAACTGCCGATGAAACTGCGGGTCTTGAGTGTAAACGGG
GCAGGCGGAATTCGTAAAGTAGCGGTGAAATGCATAGATATTACGAAGAACACCGAAAGC
GCAGGCAGTCTGCCAGGCTACAACTGACACTGAGGCACGAAAGTGTGGGTATCAAACA
>sv137
CCGGCTGGCATGACTGCGGAGAAGGGCAAGGCATTGGCCGCCGCGCTCGCGCAGATCGAA
AAGCAATTCGGCAAAGGGTCGATCATGCGGCTCGGCGCAGGCGAGGTGGTGGAAGACATT
CAGGTGGTCTCGACAGGGTCGCTCGGTCTGGATATCGCGCTTGGCGTCGGCGGCTTGCCG
CGCGGCCGTGTCGTGGAAATCTACGGGCCTGAGTCGTCGGGCAAGACCACACTCACGCTG
CAGGTGATCGCCGAGATGCAAAAGGTCGGCGGCACGGCGGCGTTTATCGACGCGGAACAC
GCGCTCGACGTGCAATACGCGCAGAAGCTCGGCGTGAATGCGCAGGAACTGCTGATCTCG
CAGCCGGACACGGGCGAGCAGGCACTGGAAATCGCGGATGCGCTGGTGCGCTCCGGCTCC
ATCGACATGATCGTCATCGACTCCGTCGCGGCGCTCGTGCCGAAGGCGG
>sv138
TGGGGAATTTTGGACAATGGGGGCAACCCTGATCCAGCAATGCCGCGTGTGTGAAGAAGG
CCTTCGGGTTGTAAAGCACTTTTGTCCGGAAAGAAAACTTCGCCGCTAATATCGGTGGAG
GATGACGGTACCGGAAGAATAAGCACCGGCTAACTACGTGCCAGCAGCCGCGGTAATACG
TAGGGTGCGAGCGTTAATCGGAATTACTGGGCGTAAAGCGTGCGCAGGCGGTCTGTTAAG
ACCGATGTGAAATCCCCGGGCTTAACCTGGGAACTGCATTGGTGACTGGCAGGCTTTGAG
TGTGGCAGAGGGAGGTAGAATTCCACGTGTAGCAGTGAAATGCGTAGAGATGTGGAGGAA
TACCGATGGCGAAGGCAGCCTCCTGGGCCAACACTGACGCTCATGCACGAAAGCGTGGGG
AGCAAACA
>sv139
TGGGGAATATTGGACAATGGGCGAAAGCCTGATCCAGCCATGCCGCATGAGTGAAGAAGG
CCTTTGGGTTGTAAAGCTCTTTCGGTGAGGGAGATAATGACGGTACTCACAGAAGAAGTC
CTGGCTAACTCCGTGCCAGCAGCCGCGGTAATACGGAGAGGGCTAGCGTTATTCGGAATT
ATTGGGCGTAAAGAGCGCGTAGGCTGGTTAGTAAGTTAAAAGTGAAATCCCAAAGCTCAA
CTTTGGAATTGCTTTTAAAACTGCTAACCTAGAGATTGAAAGAGGATAGAGGAATTCCTA
GTGTAGAGGTGAAATTCGTAAATATTAGGAGGAACACCAGTGGCGAAGGCATCTATCTGG
TTCAAATCTGACGCTGAGGCGCGAAGGCGTGGGGAGCAAACA
>sv140
TTTTTTTTTTTAATGATACGGCGACCACCGAGATCTACACATCGGCATTCGTCGGCAGCG
TCAGATGTGTATAAGAGACAGTCTTAGTTGGTGGAGTGGTTTGTCTGGAAGGAGAAGTCG
TAACAAGGTTCTGTCTCTTATACACATCTCCGAGCCCACGAGACGACTACACATCTCGTA
TGCCGTCTTCTGCTTGAAAAA
>sv141
TGGGGAATTTTGGACAATGGGGGAAACCCTGATCCAGCAATGCCGCGTGTGTGAAGAAGG
CCTTCGGGTTGTAAAGCACTTTTGTCCGGAAAGAAAACTTTTGCCCTAATACGGTGGGAG
GATGACGGTACCGGAAGAATAAGCACCGGCTAACTACGTGCCAGCAGCCGCGGTAATACG
TAGGGTGCGAGCGTTAATCGGAATTACTGGGCGTAAAGCGTGCGCAGGCGGTTCGTTAAG
ACAGATGTGAAATCCCCGGGCTTAACCTGGGAACTGCATTTGTGACTGGCGAGCTAGAGT
ATGGCAGAGGGGGGTAGAATTCCACGTGTAGCAGTGAAATGCGTAGAGATGTGGAGGAAT
ACCGATGGCGAAGGCAGCCCCCTGGGCCAATACTGACGCTCATGCACGAAAGCGTGGGGA
GCAAACA
>sv142
TTTTTTTTTTAATGATACGGCGACCACCGAGATCTACACCAAGGAACTCGTCGGCAGCGT
CAGATGTGTATAAGAGACAGCTTCGGTCATAGATTAAGCCATGCAGCACCTGTGTAGGGC
AAGTCTGGTGCCACTGTCTCTTATACACATCTCCGAGCCCACGAGACAGGTACGAATCTC
GTATGCCGTCTTCTGCTTGAAAA
>sv143
TTTTTTTTTTTAATGATACGGCGACCACCGAGATCTACACCAAGGAACTCGTCGGCAGCG
TCAGATGTGTATAAGAGACAGCTTCGGTCATAGATTAAGCCATGCGACACGTCGCACACG
GTTCGTTTACACAGGGCAAGTCTGGTGCCACTGTCTCTTATACACATCTCCGAGCCCACG
AGACAGGTACGAATCTCGTATGCCGTCTTCTGCTTGAAAA
>sv144
TGGGGAATATTGCACAATGGGCGCAAGCCTGATGCAGCCATGCCGCGTGTATGAAGAAGG
CCCTAGGGTTGTAAAGTACTTTCAGTCGGGAGGAAGGCGTTGATGCTAATATCATCAACG
ATTGACGTTACCGACAGAAGAAGCACCGGCTAACTCCGTGCCAGCAGCCGCGGTAATACG
GAGGGTGCAAGCGTTAATCGGAATTACTGGGCGTAAAGCGCACGCAGGCGGTTGATTAAG
TTAGATGTGAAATCCCCGGGCTTAACCTGGGAATGGCATCTAAGACTGGTCAGCTAGAGT
CTTGTAGAGGGGGGTAGAATTCCATGTGTAGCGGTGAAATGCGTAGAGATGTGGAGGAAT
ACCGGTGGCGAAGGCGGCCCCCTGGACAAAGACTGACGCTCAGGTGCGAAAGCGTGGGGA
GCAAACA
>sv145
TGGGGAATATTGGACAATGGGCGAAAGCCTGATCCAGCCATGCCGCATGAGTGAAGAAGG
CCTTTGGGTTGTAAAGCTCTTTTAGTGAGGAAGATAATGACGGTACTCACAGAAGAAGTC
CTGGCTAACTCCGTGCCAGCAGCCGCGGTAATACGGAGAGGGCTAGCGTTATTCGGAATT
ATTGGGCGTAAAGGGCGCGTAGGCTGATTAATAAGTTAAAAGTGAAATCCCGAGGCTTAA
CCTTGGAATTGCTTTTAAAACTATTAATCTAGAGATTGAAAGAGGATAGAGGAATTCCTG
ATGTAGAGGTAAAATTCGTAAATATTAGGAGGAACACCAGTGGCGAAGGCGTCTATCTGG
TTCAAATCTGACGCTGAGGCGCGAAGGCGTGGGGAGCAAACA
>sv146
TGGGGAATTTTGGACAATGGGGGCAACCCTGATCCAGCAATGCCGCGTGTGTGAAGAAGG
CCTTCGGGTTGTAAAGCACTTTTGTCCGGAAAGAAAACGTCTTGGTTAATACCCGAGGCG
GATGACGGTACCGGAAGAATAAGCACCGGCTAACTACGTGCCAGCAGCCGCGGTAATACG
TAGGGTGCGAGCGTTAATCGGAATTACTGGGCGTAAAGCGTGCGCAGGCGGTCTGTTAAG
ACCGATGTGAAATCCCCGGGCTTAACCTGGGAACTGCATTGGTGACTGGCAGGCTTTGAG
TGTGGCAGAGGGAGGTAGAATTCCACGTGTAGCAGTGAAATGCGTAGAGATGTGGAGGAA
TACCGATGGCGAAGGCAGCCTCCTGGGCCAACACTGACGCTCATGCACGAAAGCGTGGGG
AGCAAACA
>sv147
GTAATTCCAGCTCTCCAAGTCAGCTCCCAATGCTACACTTAAAACGCTCGTAGTCTGAAC
ACGAAGCTCGCGTAGAGCGTTCACCGTGATTAAATCAGGATGCTTAGAGTAGTTCATAAC
TGAATGACTCAGCGCGGTATGAGATCTTTACCCTGTGAGGGGTCAGATCAAAGAGAGCGA
TCGGGGGTAAATCTATTTCATGGCGAGCGGCGGAATGTGTTGACCCATGAGAGAGAAACA
GATGCGAAGGCATTTACCTAGAGCGTTTCTGTCGATCAAGAGCGAGAGTCGCGGGATCCA
ACC
>sv148
TTTTTTTTTTTAATGATACGGCGACCACCGAGATCTACACAGTGGTGATCGTCGGCAGCG
TCAGATGTGTATAAGAGACAGTCTTAGTTGGTGGAGTGGTTTGTCGGAAGGAGAAGTCGT
AACAAGGTTCTGTCTCTTATACACATCTCCGAGCCCACGAGACGTGACAGAATCTCGTAT
GCCGTCTTCTGCTTGAAAA
>sv149
CCGGGCGGGATGTCTGCGGAAAAGAGCAAGGCGCTGGCCGCCGCGCTGTCGCAGATCGAA
AAGCAATTCGGCAAGGGGTCGATCATGCGACTCGGCGCCGGCGAAGTCATTGAAGACATT
CAAGTGGTGTCTACGGGTTCGCTCGGACTGGATATTGCACTGGGCGTTGGCGGCTTGCCG
CGCGGACGCGTTGTTGAAGTCTATGGTCCGGAATCGTCGGGCAAGACCACGCTGACGCTG
CAGGTTATCGCTGAAATGCAGAAGCTCGGCGGCACGGCAGCGTTTATCGACGCGGAACAT
GCGCTTGACATTGCGTATGCGCAAAAGCTCGGCGTGAATCCTTCGGATTTGCTGATCTCG
CAGCCGGATACGGGCGAGCAGGCGCTGGAAATCGCGGATGCGCTGGTGCGCTCGGGTTCC
ATCGACATGATCGTGATCGACTCGGTCGCGGCGCTGGTGCCGAAGGCTG
>sv150
GTAATTCCAGCTCTGCGAGTTTGCTCCCATATTGTTGCAGTTAAAACGCCCGTAGTCAGA
GTTCTAGTTTAGCATAGGAATTTCCGTCCACCGCGAATAAAACAGGACGCTTAGGGTATT
TTTAAAGAATGTAGGAGCGCGGTCTGGAGTATTTACTCCACGAGAGTAAGGTCAAAGAGA
GCGAGTGGTGCTGGTAGTATTCCTGAGCGAGCGGTGGAATGCATTGACCTTAGGGAGACT
AACGAAAGCGAAGGCAGCCAGCAAGTAGGTTTCTATCGATCAAGGGCGAGAGTAGGGGTA
GCGAACC
>sv151
TTTTTTTTTTTAATGATACGGCGACCACCGAGATCTACACAGACGACATCGTCGGCAGCG
TCAGATGTGTATAAGAGACAGTCTTAGTTGGTGGAGTGATTTGTCGGAAGGAGAAGTCGT
AACAAGGTTCTGTCTCTTATACACATCTCCGAGCCCACGAGACCTCTCACAATCTCGTAT
GCCGTCTTCTGCTTGAAAA
>sv152
CCGCGGTAATACGTAGGGTGCGAGCGTTAATCGAAATTACTGGGCGTAAAGCGTGCGCAG
GCGGTTGTGCAAGACAGGTGTGAAATCCCCGGGCTTAACCTGGGAACTGCGCTTGTGACT
GCACGACTAGAGTACGGCAGAGGGGGGTGGAATTCCTGGTGTAGCAGTGAAATGCGTAGA
TATCAGGAGGAACATCGATGGCGAAGGCAGCCCCCTGGGCCTGTACTGACGCTCATGCAC
GAAAGCGTGGGGAGCAAACA
>sv153
TTTTTTTTTTTAATGATACGGCGACCACCGAGATCTACACTGAGGACATCGTCGGCAGCG
TCAGATGTGTATAAGAGACAGTCTTAGTTGGTGGAGTGGTTTGTCGGAAGGAGAAGTCGT
AACAAGGTTCTGTCTCTTATACACATCTCCGAGCCCACGAGACGTGACAGAATCTCGTAT
GCCGTCTTCTGCTTGAAAA
>sv154
CCACCGAGATCTACACAACGATCCTCGTCGGCAGCGTCAGATGTGTATAAGAGACAGCTT
CGGTCATAGATTAAGCCATGCAGCGTCCTGTTACATACGTACATTGCACATTGCTGTCAC
TGATACATAAGAGGTCTGTCCGGAAAGTAATGAGAATGGAATTCCTACGCTCCCTACGGC
CGTGGGAGGGGAAGGGCAAGTCTGGTGCCACTGTCTCTTATACACATCTCCGAGCCCACG
AGACGGTAGCAAATCTCGTATGCCGTCTTCTGCTTGAAAA
>sv155
TTTTTTTTTTTAATGATACGGCGACCACCGAGATCTACACCATGACGTTCGTCGGCAGCG
TCAGATGTGTATAAGAGACAGTCTTAGTTGGTGGAGTGGTTTGTCTGGAAGGAGAAGTCG
TAACAAGGTTCTGTCTCTTATACACATCTCCGAGCCCACGAGACGGTTGGTTATCTCGTA
TGCCGTCTTCTGCTTGAAAAA
>sv156
TGGGGAATTTTGGACAATGGGGGAAACCCTGATCCAGCAATGCCGCGTGTGTGAAGAAGG
CCTTCGGGTTGTAAAGCACTTTTGTCCGGAAAGAAAACCTCTTGGCTAATATCTGAGGGG
GATGACGGTACCGGAAGAATAAGCACCGGCTAACTACGTGCCAGCAGCCGCGGTAATACG
TAGGGTGCGAGCGTTAATCGGAATTACTGGGCGTAAAGCGTGCGCAGGCGGTTTGTTAAG
ACAGATGTGAAATCCCCGGGCTTAACCTGGGAACTGCATTTGTGACTGGCAAGCTAGAGT
ATGGCAGAGGGGGGTAGAATTCCACGTGTAGCAGTGAAATGCGTAGAGATGTGGAGGAAT
ACCGATGGCGAAGGCAGCCCCCTGGGCCAATACTGACGCTCATGCACGAAAGCGTGGGGA
GCAAACA
>sv157
CCGGCTGGAATGACTGCGGAAAAGAGCAAAGCCCTGGCCGCCGCGCTCTCGCAGATCGAA
AAGCAATTCGGCAAAGGGTCGATCATGCGGCTCGGCGCAGGTGAGGCGGTCGAAGACATT
CAGGTGGTCTCCACCGGTTCGCTCGGACTGGACATCGCGCTCGGCGTCGGCGGTCTGCCG
CGCGGCCGTGTCGTGGAAATCTACGGCCCGGAGTCCTCGGGTAAAACTACGCTCACGCTG
CAGGTGATCGCGGAGATGCAGAAGCTCGGCGGCACGGCGGCGTTCATCGACGCGGAACAC
GCGCTGGACGTGCAATACGCGCAAAAGCTCGGCGTGAACGCGCAGGATCTGCTGATCTCG
CAGCCGGACACGGGCGAGCAGGCGCTGGAAATCGCGGATGCGCTGGTGCGCTCCGGCTCC
ATCGACATGATCGTCATCGACTCGGTCGCGGCGCTCGTGCCGAAGGCGG
>sv158
TTTTTTTTTTTAATGATACGGCGACCACCGAGATCTACACTATTGCGGTCGTCGGCAGCG
TCAGATGTGTATAAGAGACAGTCTTAGTTGGTGGGGTGGTTTGTCTGGAAGGAGAAGTCG
TAACAAGGTTCTGTCTCTTATACACATCTCCGAGCCCACGAGACTGCTGTAGATCTCGTA
TGCCGTCTTCTGCTTGAAAAA
>sv159
TGGGGAATATTGCACAATGGGGGGAACCCTGATGCAGCCATGCCGCGTGTATGAAGAAGG
CCTTCGGGTTGTAAAGTACTTTCGGTAGCGAGGAAGGAGTGATATCTAATAGGTGTCACT
ATTGACGTTAACTACAGAAGAAGCACCGGCTAACTCCGTGCCAGCAGCCGCGGTAATACG
GAGGGTGCGAGCGTTAATCGGAATGACTGGGCGTAAAGGGCATGTAGGCGGATAGTTAAG
TTAGATGTGAAAGCCCCGGGCTCAACCTGGGAATTGCATTTAAAACTGGTTATCTGGAGT
ATTGTAGAGGAAGGTAGAATTCCATGTGTAGCGGTGAAATGCGTAGAGATGTGGAGGAAT
ACCGGTGGCGAAGGCGGCCTTCTGGACAGATACTGACGCTGAGATGCGAAAGCGTGGGGA
GCAAACA
>sv160
TTTTTTTTTTTAATGATACGGCGACCACCGAGATCTACACTCTCAGAGTCGTCGGCAGCG
TCAGATGTGTATAAGAGACAGTCTTAGTTGGTGGGGTGGTTTGTCTGGAAGGAGAAGTCG
TAACAAGGTTCTGTCTCTTATACACATCTCCGAGCCCACGAGACCTCTCACAATCTCGTA
TGCCGTCTTCTGCTTGAAAAA
>sv161
TTTTTTTTTTTAATGATACGGCGACCACCGAGATCTACACTGAGGACATCGTCGGCAGCG
TCAGATGTGTATAAGAGACAGTCTTAGTTGGTGGAGTGATTTGTCGGAAGGAGAAGTCGT
AACAAGGTTCTGTCTCTTATACACATCTCCGAGCCCACGAGACGTGACAGAATCTCGTAT
GCCGTCTTCTGCTTGAAAA
>sv162
TAGGGAATCTTCGGCAATGGACGAAAGTCTGACCGAGCAACGCCGCGTGAGTGAAGAAGG
TTTTCGGATCGTAAAACTCTGTTGTTAGAGAAGAACAAGGACGTAAGTAACTGTACGTCC
CCTGACGGTATCTAACCAGAAAGCCACGGCTAACTACGTGCCAGCAGCCGCGGTAATACG
TAGGTGGCAAGCGTTGTCCGGATTTATTGGGCGTAAAGCGAGCGCAGGCGGTTTCTTAAG
TCTGATGTGAAAGCCCCCGGCTCAACCGGGGAGGGTCATTGGAAACTGGGAGACTTGAGT
GCAGAAGAGGAGAGTGGAATTCCATGTGTAGCGGTGAAATGCGTAGATATATGGAGGAAC
ACCAGTGGCGAAGGCGGCTCTCTGGTCTGTAACTGACGCTGAGGCTCGAAAGCGTGGGGA
GCAAACA
>sv163
TGGGGAATATTGCACAATGGGCGCAAGCCTGATGCAGCCATGCCGCGTGTGTGAAGAAGG
CCTTCGGGTTGTAAAGCACTTTCAGCGAGGAGGAAGGTGGTGAGCTTAATACGCTCATCA
ATTGACGTTACTCGCAGAAGAAGCACCGGCTAACTCCGTGCCAGCAGCCGCGGTAATACG
GAGGGTGCAAGCGTTAATCGGAATTACTGGGCGTAAAGCGCACGCAGGCGGTTTGTTAAG
TCAGATGTGAAATCCCCGGGCTCAACCTGGGAACTGCATTTGAAACTGGCAAGCTAGAGT
CTCGTAGAGGGGGGTAGAATTCCAGGTGTAGCGGTGAAATGCGTAGAGATCTGGAGGAAT
ACCGGTGGCGAAGGCGGCCCCCTGGACGAAGACTGACGCTCAGGTGCGAAAGCGTGGGGA
GCAAACA
>sv164
AGGACGATTCATGGAAGATAGCAAGAAAGGCCCGGCTGGCATGACTGCGGAGAAGGGCAA
GGCATTGGCCGCCGCGCTCGCGCAGATCGAAAAGCAATTCGGCAAAGGGTCGATCATGCG
GCTCGGCGCAGGCGAGGTGGTGGAAGACATTCAGGTGGTCTCGACAGGGTCGCTCGGTCT
GGATATCGCGCTTGGCGTCGGCGGCTTGCCGCGCGGCCGTGTCGTGGAAATCTACGGGCC
CGAGTCGTCGGGCAAGACCACGCTCACGCTGCAGGTGATCGCCGAGATGCAAAAGGTCGG
CGGCACGGCGGCGTTTATCGACGCAGAACACGCGCTCGACGTGCAATACGCGCAGAAGCT
CGGCGTGAATGCGCAGGAACTGCTGATCTCGCAACCGGACACGGGCGAGCAGGCACTGGA
AATCGCGGATGCGCTGGTGCGCTCCGGCTCCATCGACATGATCGTCATCGACTCCGTCGC
GGCGCTCGTGCCGAAGGCGGAAATCGAAGGCGAAATGGGC
>sv165
CCGGCTGGCATGACTGCGGAGAAGGGCAAGGCATTGGCCGCCGCGCTCGCGCAGATCGAA
AAGCAATTCGGCAAAGGGTCGATCATGCGGCTCGGCGCAGGCGAGGTGGTGGAAGACATT
CAGGTGGTCTCGACAGGGTCGCTCGGTCTGGATATCGCGCTTGGCGTCGGCGGCTTGCCG
CGCGGCCGTGTCGTGGAAATCTACGGGCCTGAGTCGTCGGGCAAGACCACGCTCACGCTG
CAGGTGATCGCCGAGATGCAAAAGGTCGGCGGCACGGCGGCGTTTATCGACGCGGAACAC
GCGCTCGACGTGCAATACGCGCAGAAGCTCGGCGTGAATGCGCAGGAACTGCTGATCTCG
CAGCCGGACACGGGCGAGCAGGCACTGGAAATCGCGGATGCGCTGGTGCGCTCCGGCTCC
ATCGACATGATCGTCATCGACTCTGTCGCGGCGCTCGTGCCGAAGGCGG
>sv166
GTAATTCCAGCTCTGCGAGTTTGCTCCCATATTGTTGCAGTTAAAACGCCCGTAGTCTAT
TTTCCGTATAGATGATGTGTCCACACAGTCCAACGCGAATAAATCAGGACGCTTAGTGTT
TTTCACAAGAATGACAGAGCGCGAAATGGATTCTTTACCCACTCGGGTAATTATAAAGAG
AGCGGGTGGTGCTGGTAGTATTCCTGAGCGAGCGGTGGAATGCATTGACCTTAGGGAGAC
TAACGAAAGCGAAGGCAGCCAGCAAGTAGGTCTCTGTCGATCAAGGGCGAGAGTAGGGGG
AGC
>sv167
CCGGGCGGCATGTCTGCAGAGAAGAGCAAGGCGCTGGCCGCCGCGCTGTCGCAGATCGAA
AAGCAATTCGGCAAAGGGTCGATCATGCGGCTCGGCGCGGGGGAAGTCGTCGAAGACATT
CAGGTGGTGTCCACGGGTTCGCTCGGGCTGGATATCGCGCTCGGCGTCGGCGGATTGCCG
CGCGGGCGCGTGGTGGAAATCTACGGTCCGGAGTCGTCGGGCAAGACCACGCTCACGCTG
CAGGTGATCGCCGAGATGCAGAAGATCGGCGGCACGGCGGCGTTTATCGACGCGGAACAC
GCGCTCGACGTGCAATACGCGCAAAAGCTCGGCGTGAACGCGTCGGACTTGCTGATCTCG
CAGCCGGACACGGGCGAGCAGGCGCTGGAAATCGCGGACGCGCTGGTGCGCTCCGGTTCC
ATCGACATGATCGTGATCGACTCGGTGGCGGCGCTCGTGCCGAAGGCCG
>sv168
TGGGGAATTTTCCGCAATGGGCGAAAGCCTGACGGAGCAATGCCGCGTGGAGGTAGAAGG
CCCACGGGTCGTGAACTTCTTTTCCCGGAGAAGAAGCAATGACGGTATCTGGGGAATAAG
CATCGGCTAACTCTGTGCCAGCAGCCGCGGTAATACAGAGGATGCAAGCGTTATCCGGAA
TGATTGGGCGTAAAGCGTCTGTAGGTGGCTTTTTAAGTCCGCCGTCAAATCCCAGGGCTC
AACCCTGGACAGGCGGTGGAAACTACCAAGCTGGAGTACGGTAGGGGCAGAGGGAATTTC
CGGTGGAGCGGTGAAATGCGTAGAGATCGGAAAGAACACCAACGGCGAAAGCACTCTGCT
GGGCCGACACTGACACTGAGAGACGAAAGCTAGGGGAGCGAATG
>sv169
TTTTTTTTTTTAATGATACGGCGACCACCGAGATCTACACAGACGACATCGTCGGCAGCG
TCAGATGTGTATAAGAGACAGTCTTAGTTGGTGGAGTGGTTTGTCTGAAGGAGAAGTCGT
AACAAGGTTCTGTCTCTTATACACATCTCCGAGCCCACGAGACCTCTCACAATCTCGTAT
GCCGTCTTCTGCTTGAAAA
>sv170
TGGGGAATTTTGGACAATGGGGGCAACCCTGATCCAGCAATGCCGCGTGTGTGAAGAAGG
CCTTCGGGTTGTAAAGCACTTTTGTCCGGAAAGAAAGCCATCGCCCTAATATGGTGGTGG
GATGACGGTACCGGAAGAATAAGCACCGGCTAACTACGTGCCAGCAGCCGCGGTAATACG
TAGGGTGCGAGCGTTAATCGGAATTACTGGGCGTAAAGCGTGCGCAGGCGGTCTGTTAAG
ACCGATGTGAAATCCCCGGGCTTAACCTGGGAACTGCATTGGTGACTGGCAGGCTTTGAG
TGTGGCAGAGGGAGGTAGAATTCCACGTGTAGCAGTGAAATGCGTAGAGATGTGGAGGAA
TACCGATGGCGAAGGCAGCCTCCTGGGCCAACACTGACGCTCATGCACGAAAGCGTGGGG
AGCAAACA
>sv171
TTTTTTTTTTTTTAATGATACGGCGACCACCGAGATCTACACGTGTTCTCTCGTCGGCAG
CGTCAGATGTGTATAAGAGACAGTCTTAGTTGGTGGAGTGGTTTGTCGGAAGGAGAAGTC
GTAACAAGGTTCTGTCTCTTATACACATCTCCGAGCCCACGAGACGTGACAGAATCTCGT
ATGCCGTCTTCTGCTTGAAAA
>sv172
GCCGCGGTAATACCAGCTCTCCAAGTCAGCTCCCAATGCTACACTTAAAACGCTCGTAGT
CTGAACACGAAGCTCGCGTAGAGCGTTCACCGTGATTAAATCAGGATGCTTAGAGTAGTT
CATAACTGAATGACTCAGCGCGGTATGAGATCTTTACCCTGCGAGGGGTCAGATCAAAGA
GAGCGATCGGGGGTAAATCTATTTCATGGCGAGCGGCGGAATGTGTTGACCCATGAGAGA
GAAACAGATGCGAAGGCATTTACCTAGAGCGTTTCTGTCGATCAAGAGCGAGAGTCGCGG
GATCCAACC
>sv173
TGGGGAATTTTGGACAATGGGGGCAACCCTGATCCAGCAATGCCGCGTGTGTGAAGAAGG
CCTTCGGGTTGTAAAGCACTTTTGTCCGGAAAGAAAACTTCGTCCCTAATATGGATGGAG
GATGACGGTACCGGAAGAATAAGCACCGGCTAACTACGTGCCAGCAGCCGCGGTAATACG
TAGGGTGCGAGCGTTAATCGGAATTACTGGGCGTAAAGCGTGCGCAGGCGGTTTGTTAAG
ACCGATGTGAAATCCCCGGGCTCAACCTGGGAACTGCATTGGTGACTGGCAAGCTTTGAG
TATGGCAGAGGGGGGTAGAATTCCACGTGTAGCAGTGAAATGCGTAGAGATGTGGAGGAA
TACCGATGGCGAAGGCAGCCCCCTGGGCCAATACTGACGCTCATGCACGAAAGCGTGGGG
AGCAAACA
>sv174
TCTTAGTTGGTGGGGTGGTTTGTCTGGTTAATTCCGATAACGAACGAGACTCTAGCCTGC
TAAATAGTCGCATCCGGTATCCTCTGCGCTACCGGCGACTCTTAATCTTCTTAGAGGGAC
AGGCGGCTTCTAGCCGCACGAGATTGAGCAATAACAGGTCTGTGATGCCCTTAGATGTTC
TGGGCCGCACGCGCGCTACACTGAAGGAATCAGCGTGTCCTCCCTGGCCGAAAGGTCCGG
GTAACCAGCTGAACCTCCTTCGTGCTAGGGATTGGGGCTTGCAATTGTTCCCCATGAACG
AGGAATTCCCAGTAAGCGCGAGTCATAAGCTCGCGTTGATTACGTCCCTGCCCTTTGTAC
ACACCGCCCGTCGCTACTACCGATTGAATGATTTAGTGAGGTCTTCGGACCGGTGGGCGC
GGGGGTCCGCCCCTTCGATTCCACCGGGAAGATGCCCGAACTTGATCATTTAGAGGAAGG
AGAAGTCGTAACAAGGTT
>sv175
TGGGGAATATTGCACAATGGGGGAAACCCTGATGCAGCCATGCCGCGTGTGTGAAGAAGG
CCTTCGGGTTGTAAAGCACTTTCAGCGGGGAGGAAAGCGGTGGCGTAAATAGCGCTATCG
ATTGACGTTACCCGCAGAAGAAGCACCGGCTAACTCCGTGCCAGCAGCCGCGGTAATACG
GAGGGTGCGAGCGTTAATCGGAATTACTGGGCGTAAAGCGTACGCAGGCGGTCTGTTAAG
TCAGATGTGAAATCCCCGGGCTCAACCTGGGAACTGCATTTGAAACTGGCAGGCTAGAGT
CTCGTAGAGGGGGGTAGAATTCCAGGTGTAGCGGTGAAATGCGTAGAGATCTGGAGGAAT
ACCGGTGGCGAAGGCGGCCCCCTGGACGAAGACTGACGCTCAGGTACGAAAGCGTGGGGA
GCAAACA
>sv176
TTTTTTTTTTTAATGATACGGCGACCACCGAGATCTACACAGACGACATCGTCGGCAGCG
TCAGATGTGTATAAGAGACAGTCTTAGTTGGTGGAGTGGCTTGTCGGAAGGAGAAGTCGT
AACAAGGTTCTGTCTCTTATACACATCTCCGAGCCCACGAGACCTCTCACAATCTCGTAT
GCCGTCTTCTGCTTGAAAA
>sv177
TTTTTTTTTTTAATGATACGGCGACCACCGAGATCTACACCGCGATTATCGTCGGCAGCG
TCAGATGTGTATAAGAGACAGTCTTAGTTGGTGGAGTGATTTGTCTGGAAGGAGAAGTCG
TAACAAGGTTCTGTCTCTTATACACATCTCCGAGCCCACGAGACCTCTCACAATCTCGTA
TGCCGTCTTCTGCTTGAAAAA
>sv178
CCGGCTGGCATGACTGCGGAGAAGGGCAAGGCATTGGCCGCCGCGCTCGCGCAGATCGAA
AAGCAATTCGGCAAAGGGTCGATCATGCGGCTCGGCGCAGGGGAGGTGGTGGAAGACATT
CAGGTGGTCTCGACAGGGTCGCTCGGTCTGGATATCGCGCTTGGCGTCGGCGGCTTGCCG
CGCGGCCGTGTCGTGGAAATCTACGGGCCCGAGTCGTCGGGCAAGACCACGCTCACGCTG
CAGGTGATCGCCGAGATGCAAAAGGTCGGCGGCACGGCGGCGTTTATCGACGCGGAACAC
GCGCTCGACGTGCAATACGCGCAGAAGCTCGGCGTGAATGCGCAGGAACTGCTGATCTCG
CAGCCGGACACGGGCGAGCAGGCACTGGAAATCGCGGATGCGCTGGTGCGCTCCGGCTCC
ATCGACATGATCGTCATCGACTCCGTCGCGGCGCTCGTGCCGAAGGCGG
>sv179
GTAATACCAGCTCTGCGAGTTTGCTCCCATATTGTTGCAGTTAAAACGCCCGTAGTCTGA
ATTACTAGATTATGCTCCTTTCAGGGGCGTTCACTGTGAACAAATCAGGACGCTTAAAGT
AGGGTTAACATGAATGACTTAGCGCAGTATGATATTTTTACCTTTGGTAAGATCAAAGAG
AGCCACCGGGGATAGATCTATTTCATGGCGAGCGGTGGAATGCTCTGACCCATGAGAGAG
>sv180
CCGGGCGGAATGTCTGCAGAGAAGAGCAAGGCGCTGGCCGCCGCGCTGTCGCAGATCGAA
AAGCAGTTCGGCAAAGGGTCGATCATGCGTCTCGGCGCGGGCGAGGTGGTCGAAGACATT
CAGGTGGTGTCCACCGGTTCGCTCGGACTGGATATCGCGCTGGGCGTCGGCGGTTTGCCG
CGCGGGCGCGTGGTCGAAATCTACGGCCCGGAATCGTCGGGCAAGACCACGCTGACGCTG
CAGGTGATCGCGGAAATGCAGAAGATCGGCGGCACGGCGGCGTTCATCGACGCGGAGCAC
GCGCTCGACGTCCAGTATGCGCAAAAGCTCGGCGTGAACGCGTCCGACCTGCTGATCTCG
CAGCCGGACACCGGCGAGCAGGCACTGGAAATCGCCGACGCGCTCGTGCGCTCGGGCTCG
ATCGACATGATCGTGATCGACTCGGTGGCGGCGCTCGTGCCGAAGGCCG
>sv181
TTTTTTTTTTTAATGATACGGCGACCACCGAGATCTACACTGAGGACATCGTCGGCAGCG
TCAGATGTGTATAAGAGACAGTCTTAGTTGGTGGAGTGGTTTGTCTGAAGGAGAAGTCGT
AACAAGGTTCTGTCTCTTATACACATCTCCGAGCCCACGAGACGTGACAGAATCTCGTAT
GCCGTCTTCTGCTTGAAAA
>sv182
GTAATACCAGCTCTCCAAGTCAGCTCCCAATGCTACACTTAAAACGCTCGTAGTCTGAAC
ACGAAGCTCGCGTAGAGCGTTCACCGTGATTAAATCAGGATGCTTAGAGTAGTTCATAAC
TGAATGACTCAGCGCGGTATGAGATCTTTACCCTGTGAGGGGTCAGATCAAAGAGAGCGA
TCGGGGGTAAATCTATTTCATGGCGAGCGGCGGAATGTGTTGACCCATGAGAGAGAAACA
GATGCGAAGGCATTTACCTAGAGCGTTTCTGTCGATCAAGAGCGAGAGTCGCGGGATCCA
ACC
>sv183
TCTTAGTTGGTGGAGTGGTTTGTCTGGTTAATTCCGATAACGAACGAGACTCTAGCCTGC
TAAATAGTCGCATCCGGTATCCTCTGCGCTACCGGCGACTCTTAATCTTCTTAGAGGGAC
AGGCGGCTTCTAGCCGCACGAGATTGAGCAATAACAGGTCTGTGATGCCCTTAGATGTTC
TGGGCCGCACGCGCGCTACACTGAAGGAATCAGCGTGTCCTCCCTGGCCGAAAGGTCCGG
GTAACCAGCTGAACCTCCTTCGTGCTAGGGATTGGGGCTTGCAATTGTTCCCCATGAACG
AGGAATTCCCAGTAAGCGCGAGTCATAAGCTCGCGTTGATTACGTCCCTGCCCTTTGTAC
ACACCGCCCGTCGCTACTACCGATTGAATGATTTAGTGAGGTCTTCGGACCGGTGGGCGC
GGGGGTCCGCCCCTTCGATTCCACCGGGAAGATGCCCGAACTTGATCATTTAGAGGAAGG
AGAAGTCGTAACAAGGTT
>sv184
GTAATTCCAGCTCTCCGAGTTTGCTCCCATTGTTACGTTTAAAACGCCCGTAGTTTGAGG
TTTAAGCTCGGATAGAGCGTTCACCGTGACCAAATCAGAATGCTTAAAGTAGTTCAAAAC
TGAATGACTCAGCACGGTATGAGATTTTTACCCCTTCGGGGGTCAGATCAAAGAGAGCCA
TCGGGGGTAGATCTATTTCATGGCGAGCGGCGGAATGTGTTGACCCATGAGAGAGAAACG
AATGCGAAAGCATCTACCTAGAGGGTTTCTGTCGATCAAGGGCGAGAGCCGCAGGATCCA
ACC
>sv185
AGGACGATTCATGGAAGATAGCAAGAAAGGCCCGGCTGGCATGACTGCGGAGAAGGGCAA
GGCATTGGCCGCCGCGCTCGCGCAGATCGAAAAGCAATTCGGCAAAGGGTCGATCATGCG
GCTCGGCGCAGGCGAGGTGGTGGAAGACATTCAGGTGGTCTCGACAGGGTCGCTCGGTCT
GGATATCGCGCTTGGCGTCGGCGGCTTGCCGCGCGGCCGTGTCGTGGAAATCTACGGGCC
TGAGTCGTCGGGCAAGACCACGCTCACGCTGCAGGTGATCGCCGAGATGCAAAAGGTCGG
CGGCACGGCGGCGTTTATCGACGCGGAACACGCGCTCGACGTGCAATACGCGCAGAAGCT
CGGCGTGAATGCGCAGGAACTGCTGATCTCGCAGCCGGACACGGGCGAGCAGGCACTGGA
AATCGCGGATGCGCTGGTGCGCTCCGGCTCCATCGACATGATCGTCATCGACTCCGTCGC
GGCGCTCGTGCCGAAGGCGGAAATCGAAGGCGAAATGGGC
>sv186
CCGGGCGGGATGTCTGCGGAAAAGAGCAAGGCGCTGGCCGCCGCGCTGTCGCAGATCGAA
AAGCAATTCGGCAAGGGGTCGATCATGCGACTCGGCGCCGGCGAAGTCATTGAAGACATT
CAAGTGGTGTCTACGGGTTCGCTCGGACTGGATATTGCACTGGGCGTTGGCGGCTTGCCG
CGCGGACGCGTTGTTGAAGTCTATGGTCCGGAATCGTCGGGCAAGACCACGCTGACGCTG
CAGGTTATCGCTGAAATGCAGAAGCTCGGCGGCACGGCGGCGTTTATCGACGCGGAACAT
GCGCTTGACATTGCGTATGCGCAAAAGCTCGGCGTGAATCCTTCGGATTTGCTGATCTCG
CAGCCGGATACGGGTGAGCAGGCGCTGGAAATCGCGGATGCGCTGGTGCGCTCGGGTTCC
ATCGACATGATCGTGATTGACTCGGTCGCGGCGCTGGTGCCGAAGGCTG
>sv187
TTTTTTTTTTTAATGATACGGCGACCACCGAGATCTACACTATAGCGCTCGTCGGCAGCG
TCAGATGTGTATAAGAGACAGTCTTAGTTGGTGGAGTGGTTTGTCGGAAGGAGAAGTCGT
AACAAGGTTCTGTCTCTTATACACATCTCCGAGCCCACGAGACGACTACACATCTCGTAT
GCCGTCTTCTGCTTGAAAA
>sv188
TTTTTTTTTTTAATGATACGGCGACCACCGAGATCTACACTGAGGACATCGTCGGCAGCG
TCAGATGTGTATAAGAGACAGTCTTAGTTGGTGGAGTGGCTTGTCGGAAGGAGAAGTCGT
AACAAGGTTCTGTCTCTTATACACATCTCCGAGCCCACGAGACGTGACAGAATCTCGTAT
GCCGTCTTCTGCTTGAAAA
>sv189
AGGACGATTCATGGAAGAAAGCAAGAAAGGCCCGGCTGGCATGACTGCGGAGAAGGGCAA
GGCATTGGCCGCCGCGCTCGCGCAGATCGAAAAGCAATTCGGCAAAGGGTCGATCATGCG
GCTCGGCGCAGGCGAGGTGGTGGAAGACATTCAGGTGGTCTCGACAGGGTCGCTCGGTCT
GGATATCGCGCTTGGCGTCGGCGGCTTGCCGCGCGGCCGTGTCGTGGAAATCTACGGGCC
CGAGTCGTCGGGCAAGACCACGCTCACGCTGCAGGTGATCGCCGAGATGCAAAAGGTCGG
CGGCACGGCGGCGTTTATCGACGCAGAACACGCGCTCGACGTGCAATACGCGCAGAAGCT
CGGCGTGAATGCGCAGGAACTGCTGATCTCGCAACCGGACACGGGCGAGCAGGCACTGGA
AATCGCGGATGCGCTGGTGCGCTCCGGCTCCATCGACATGATCGTCATCGACTCCGTCGC
GGCGCTCGTGCCGAAGGCGGAAATCGAAGGCGAAATGGGC
>sv190
TTTTTTTTTTTTAATGATACGGCGACCACCGAGATCTACACGTGTACTGTCGTCGGCAGC
GTCAGATGTGTATAAGAGACAGTCTTAGTTGGTGGGGTGATTTGTCTGAAGGAGAAGTCG
TAACAAGGTTCTGTCTCTTATACACATCTCCGAGCCCACGAGACTGCTGTAGATCTCGTA
TGCCGTCTTCTGCTTGAAAA
>sv191
TTTTTTTTTTTTAATGATACGGCGACCACCGAGATCTACACGTGTACTGTCGTCGGCAGC
GTCAGATGTGTATAAGAGACAGTCTTAGTTGGTGGAGTGGCTTGTCGGAAGGAGAAGTCG
TAACAAGGTTCTGTCTCTTATACACATCTCCGAGCCCACGAGACTGCTGTAGATCTCGTA
TGCCGTCTTCTGCTTGAAAA
>sv192
TTTTTTTTTTTAATGATACGGCGACCACCGAGATCTACACTGCTACCTTCGTCGGCAGCG
TCAGATGTGTATAAGAGACAGTCTTAGTTGGTGGAGTGGTTTGTCGGAAGGAGAAGTCGT
AACAAGGTTCTGTCTCTTATACACATCTCCGAGCCCACGAGACTGCTGTAGATCTCGTAT
GCCGTCTTCTGCTTGAAAA
>sv193
CCGGCTGGCATGACTGCGGAGAAGGGCAAGGCATTGGCCGCCGCGCTCGCGCAGATCGAA
AAGCAATTCGGCAAAGGGTCGATCATGCGGCTCGGCGCAGGCGAGGTGGTGGAAGACATT
CAGGTGGTCTCGACAGGGTCGCTCGGTCTAGATATCGCGCTTGGCGTCGGCGGCTTGCCG
CGCGGCCGTGTCGTGGAAATCTACGGGCCTGAGTCGTCGGGCAAGACCACGCTCACGCTG
CAGGTGATCGCCGAGATGCAAAAGGTCGGCGGCACGGCGGCGTTTATCGACGCGGAACAC
GCGCTCGACGTGCAATACGCGCAGAAGCTCGGCGTGAATGCGCAGGAACTGCTGATCTCG
CAGCCGGACACGGGCGAGCAGGCACTGGAAATCGCGGATGCGCTGGTGCGCTCCGGCTCC
ATCGACATGATCGTCATCGACTCTGTCGCGGCGCTCGTGCCGAAGGCGG
>sv194
TTTTTTTTTTTAATGATACGGCGACCACCGAGATCTACACAGACGACATCGTCGGCAGCG
TCAGATGTGTATAAGAGACAGTCTTAGTTGGTGGGGTGGCTTGTCGGAAGGAGAAGTCGT
AACAAGGTTCTGTCTCTTATACACATCTCCGAGCCCACGAGACCTCTCACAATCTCGTAT
GCCGTCTTCTGCTTGAAAA
>sv195
AGGACGATTCATGGAAGATAGCAAGAAAGGCCCGGCTGGCATGACTGCGGAGAAGGGCAA
GGCATTGGCCGCCGCGCTCGCGCAGATCGAAAAGCAATTCGGCAAAGGGTCGATCATGCG
GCTCGGCGCAGGCGAGGTGGTGGAAGACATTCAGGTGGTCTCGACAGGGTCGCTCGGTCT
GGATATCGCGCTTGGCGTCGGCGGCTTGCCGCGCGGCCGTGTCGTGGAAATCTACGGTCC
TGAGTCGTCGGGCAAAACCACGCTCACGCTGCAGGTGATCGCCGAGATGCAAAAGGTCGG
CGGCACGGCGGCGTTTATCGACGCAGAACACGCGCTCGACGTGCAATACGCGCAGAAGCT
CGGCGTGAATGCGCAGGAACTGCTGATCTCGCAACCGGACACGGGCGAGCAGGCACTGGA
AATCGCGGATGCGCTGGTGCGCTCCGGCTCCATCGACATGATCGTCATCGACTCCGTCGC
GGCGCTCGTGCCGAAGGCGGAAATCGAAGGCGAAATGGGC
>sv196
TTTTTTTTTTTTAATGATACGGCGACCACCGAGATCTACACGTGTACTGTCGTCGGCAGC
GTCAGATGTGTATAAGAGACAGTCTTAGTTGGTGGGGTGGCTTGTCGGAAGGAGAAGTCG
TAACAAGGTTCTGTCTCTTATACACATCTCCGAGCCCACGAGACTGCTGTAGATCTCGTA
TGCCGTCTTCTGCTTGAAAA
>sv197
CCGGGCGGGATGTCTGCGGAAAAGAGCAAGGCGCTGGCCGCCGCGCTGTCGCAGATCGAA
AAGCAATTCGGCAAGGGGTCGATCATGCGACTCGGCGCCGGCGAAGTCATTGAAGACATT
CAAGTGGTGTCTACGGGTTCGCTCGGACTGGATATTGCACTGGGCGTTGGCGGCTTGCCG
CGCGGACGCGTGGTTGAAGTCTACGGTCCGGAATCGTCGGGCAAGACCACGCTGACGCTG
CAGGTTATCGCTGAAATGCAAAAGCTCGGCGGCACGGCAGCGTTTATCGACGCGGAACAT
GCGCTTGACATTGCGTATGCGCAAAAGCTCGGCGTGAATCCGTCGGATTTGCTGATCTCG
CAGCCGGATACGGGCGAGCAGGCGCTGGAAATCGCGGATGCGCTGGTGCGCTCGGGTTCC
ATCGACATGATCGTGATTGACTCGGTCGCGGCGCTGGTGCCGAAGGCTG
>sv198
TTTTTTTTTTTAATGATACGGCGACCACCGAGATCTACACTCTCAGAGTCGTCGGCAGCG
TCAGATGTGTATAAGAGACAGTCTTAGTTGGTGGAGTGATTTGTCTGGAAGGAGAAGTCG
TAACAAGGTTCTGTCTCTTATACACATCTCCGAGCCCACGAGACCTCTCACAATCTCGTA
TGCCGTCTTCTGCTTGAAAAA
>sv199
TGGGGAATATTGCACAATGGGCGCAAGCCTGATGCAGCCATGCCGCGTGTATGAAGAAGG
CCTTCGGGTTGTAAAGTACTTTCAGCGGGGAGGAAGGCGATGTGGTTAATAACCGCGTCG
ATTGACGTTACCCGCAGAAGAAGCACCGGCTAACTCCGTGCCAGCAGCCGCGGTAATACG
GAGGGTGCAAGCGTTAATCGGAATTACTGGGCGTAAAGCGCACGCAGGCGGTCTGTTAAG
TCAGATGTGAAATCCCCGGGCTTAACCTGGGAACTGCATTTGAAACTGGCAGGCTTGAGT
CTTGTAGAGGGGGGTAGAATTCCAGGTGTAGCGGTGAAATGCGTAGAGATCTGGAGGAAT
ACCGGTGGCGAAGGCGGCCCCCTGGACAAAGACTGACGCTCAGGTGCGAAAGCGTGGGGA
GCAAACA
>sv200
TGGGGAATATTGGACAATGGGCGAAAGCCTGATCCAGCCATGCCGCGTGTGTGAAGAAGG
TCTTCGGATTGTAAAGCACTTTAAGTTGGGAGGAAGGGTTGTAGATTAATACTCTGCAAT
TTTGACGTTACCGACAGAATAAGCACCGGCTAACTCTGTGCCAGCAGCCGCGGTAATACA
GAGGGTGCAAGCGTTAATCGGAATTACTGGGCGTAAAGCGCGCGTAGGTGGTTTGTTAAG
TTGGATGTGAAATCCCCGGGCTCAACCTGGGAACTGCATTCAAAACTGACTGACTAGAGT
ATGGTAGAGGGTGGTGGAATTTCCTGTGTAGCGGTGAAATGCGTAGATATAGGAAGGAAC
ACCAGTGGCGAAGGCGACCACCTGGACTAATACTGACACTGAGGTGCGAAAGCGTGGGGA
GCAAACA
>sv201
TTTTTTTTTTTAATGATACGGCGACCACCGAGATCTACACAGACGACATCGTCGGCAGCG
TCAGATGTGTATAAGAGACAGTCTTAGTTGGTGGGGTGGTTTGTCTGAAGGAGAAGTCGT
AACAAGGTTCTGTCTCTTATACACATCTCCGAGCCCACGAGACCTCTCACAATCTCGTAT
GCCGTCTTCTGCTTGAAAA
>sv202
TTTTTTTTTTTAATGATACGGCGACCACCGAGATCTACACCGCGATTATCGTCGGCAGCG
TCAGATGTGTATAAGAGACAGTCTTAGTTGGTGGAGTGGCTTGTCTGGAAGGAGAAGTCG
TAACAAGGTTCTGTCTCTTATACACATCTCCGAGCCCACGAGACCTCTCACAATCTCGTA
TGCCGTCTTCTGCTTGAAAAA
>sv203
GAATATTGGTCAATGGGCGCGAGCCTGAACCAGCCAAGTCGCGTGAAGGATGAAGGATCT
ATGGTTCGTAAACTTCTTTTAGAGGGGAATAAAGTTTGGCACGTGTGCCATTTTGCATGT
ACCCTGTTGAAAAAGCATCGGCTAACTCCGTGCCAGCAGCCGCGGTAATACGGAGGATGC
GAGCGTTATCCGGATTTATTGGGTTTAAAGGGTGCGTAGGTTGTAGATTAAGTCAGCGGT
GAAAGTTTGTCGCTCAACGATAAAATTGCCGTTGAAACTGTTTTACTTGAGAATAGTTGA
AGTAGGCGGAATGCGTGGTGTAGCGGTGAAATGCATAGATATCCCGCAGAACTCCGATTG
CGAAGGCAGCTTACTAAGTTATAACTGACACTGAAGCACGAAAGCGTGGGTATCAAACA
>sv204
CCGGGCGGCATGTCTGCAGAGAAGAGCAAGGCGCTGGCCGCCGCGCTGTCGCAGATCGAA
AAGCAATTCGGCAAAGGGTCGATCATGCGGCTCGGCGCGGGGGAAGTGGTCGAAGACATT
CAGGTGGTGTCCACGGGTTCGCTCGGGCTGGATATCGCGCTCGGCGTCGGCGGATTGCCG
CGCGGCCGTGTGGTGGAAATCTACGGTCCGGAGTCGTCGGGCAAGACCACGCTTACGCTG
CAGGTGATCGCCGAGATGCAGAAGATCGGCGGCACGGCGGCGTTTATCGACGCGGAACAT
GCACTCGACGTGCAGTACGCGCAAAAGCTCGGCGTGAACGCGTCGGACTTGCTGATCTCG
CAACCGGACACGGGCGAACAGGCGCTGGAAATCGCGGACGCGCTGGTGCGCTCCGGTTCC
ATCGACATGATCGTGATCGACTCGGTGGCGGCGCTCGTGCCGAAGGCCG
>sv205
GTAATTCCAGCTCTGCGAGTTTGCTCCCATATTGTTGCAGTTAAAACGCCCGTAGTCAGA
TGTCGAAATCAACAGTTGTGGTTCAAACCGTCCACCGCGAATAAAACAGAACGCTTAGGG
TATTATTAAAGAATGATAGAGCGCGGTATGGAGTATTTACCTCTTCTAGGGTAAGGTCAA
AGAGAGCGAGTGGTGCTGGTAGTATTCCTGAGCGAGCGGTGGAATGCATTGACCTTAGGG
AGACTAACAAAAGCGAAGGCAGCCAGCAAGTAGGTTTCTATCGATCAAGGGCGAGAGTAG
GGGTAGCGAACC
>sv206
TGGGGAATATTGCACAATGGGCGCAAGCCTGATGCAGCGACGCCGCGTGGGGGATGACGG
CCTTCGGGTTGTAAACTCCTTTCGTCAGGGACGAAGCGAAAGTGACGGTACCTGGATAAG
AAGCACCGGCTAACTACGTGCCAGCAGCCGCGGTAATACGTAGGGTGCGAGCGTTGTCCG
GAATTACTGGGCGTAAAGAGCTCGTAGGTGGTTTGTCGCGTCGTTTGTGGAATACCGCAG
CTTAACTGTGGGGTTGCAGGCGATACGGGCATAACTTGAGTGCTGTAGGGGAGACTGGAA
TTCCTGGTGTAGCGGTGGAATGCGCAGATATCAGGAGGAACACCGATGGCGAAGGCAGGT
CTCTGGGCAGTAACTGACGCTGAGGAGCGAAAGCATGGGTAGCGAACA
>sv207
TGGGGAATTTTGGACAATGGGGGCAACCCTGATCCAGCAATGCCGCGTGTGTGAAGAAGG
CCTTCGGGTTGTAAAGCACTTTTGTCCGGAAAGAAAACTTCGTCCCTAATATGGATGGAG
GATGACGGTACCGGAAGAATAAGCACCGGCTAACTACGTGCCAGCAGCCGCGGTAATACG
TAGGGTGCGAGCGTTAATCGGAATTACTGGGCGTAAAGCGTGCGCAGGCGGTCTGTTAAG
ACCGATGTGAAATCCCCGGGCTTAACCTGGGAACTGCATTGGTGACTGGCAGGCTAGAGT
ATGGCAGAGGGGGGTAGAATTCCACGTGTAGCAGTGAAATGCGTAGAGATGTGGAGGAAT
ACCGATGGCGAAGGCAGCCCCCTGGGCCAATACTGACGCTCATGCACGAAAGCGTGGGGA
GCAAACA
>sv208
AGGACGATTCATGGAAGATAGCAAGAAAGGCCCGGCTGGCATGACTGCGGAGAAGGGCAA
GGCATTGGCCGCCGCGCTCGCGCAGATCGAAAAGCAATTCGGCAAAGGGTCGATCATGCG
GCTCGGCGCAGGCGAGGTGGTGGAAGACATTCAGGTGGTCTCGACAGGGTCGCTCGGTCT
GGATATCGCGCTTGGCGTCGGCGGCTTGCCGCGCGGCCGTGTCGTGGAAATCTACGGGCC
CGAATCGTCGGGCAAGACCACGCTCACGCTGCAGGTGATCGCCGAGATGCAAAAGGTCGG
CGGCACGGCGGCGTTTATCGACGCGGAACACGCGCTCGACGTGCAATACGCGCAGAAGCT
CGGCGTGAATGCGCAGGAACTGCTGATCTCGCAGCCGGACACGGGCGAGCAGGCACTGGA
AATCGCGGATGCGCTGGTGCGCTCCGGCTCCATCGACATGATCGTCATCGACTCCGTCGC
GGCGCTCGTGCCGAAGGCGGAAATCGAAGGCGAGATGGGC
>sv209
TTTTTTTTTTTAATGATACGGCGACCACCGAGATCTACACTGCTACCTTCGTCGGCAGCG
TCAGATGTGTATAAGAGACAGTCTTAGTTGGTGGGGTGGTTTGTCTGAAGGAGAAGTCGT
AACAAGGTTCTGTCTCTTATACACATCTCCGAGCCCACGAGACTGCTGTAGATCTCGTAT
GCCGTCTTCTGCTTGAAAA
>sv210
TGGGGAATATTGCACAATGGGCGCAAGCCTGATGCAGCCATGCCGCGTGTATGAAGAAGG
CCTTCGGGTTGTAAAGTACTTTCAGCGGGGAGGAAGGTGTTGTGGTTAATAACCGCAGCA
ATTGACGTTACCCGCAGAAGAAGCACCGGCTAACTCCGTGCCAGCAGCCGCGGTAATACG
GAGGGTGCAAGCGTTAATCGGAATTACTGGGCGTAAAGCGCACGCAGGCGGTCTGTCAAG
TCGGATGTGAAATCCCCGGGCTCAACCTGGGAACTGCATTCGAAACTGGCAGGCTAGAGT
CTTGTAGAGGGGGGTAGAATTCCAGGTGTAGCGGTGAAATGCGTAGAGATCTGGAGGAAT
ACCGGTGGCGAAGGCGGCCCCCTGGACAAAGACTGACGCTCAGGTGCGAAAGCGTGGGGA
GCAAACA
>sv211
TGGGGAATATTGGACAATGGGCGAAAGCCTGATCCAGCAATGCCGCGTGAGTGATGAAGG
CCTTAGGGTTGTAAAGCTCTTTTACCCGGGATGATAATGACAGTACCGGGAGAATAAGCT
CCGGCTAACTCCGTGCCAGCAGCCGCGGTAATACGGAGGGAGCTAGCGTTGTTCGGAATT
ACTGGGCGTAAAGCGCACGTAGGCGGCTTTGTAAGTTAGAGGTGAAAGCCTGGAGCTCAA
CTCCAGAATTGCCTTTAAGACTGCATCGCTTGAATCCAGGAGAGGTGAGTGGAATTCCGA
GTGTAGAGGTGAAATTCGTAGATATTCGGAAGAACACCAGTGGCGAAGGCGGCTCACTGG
ACTGGTATTGACGCTGAGGTGCGAAAGCGTGGGGAGCAAACA
>sv212
TGGGGAATATTGCGCAATGGACGAAAGTCTGACGCAGCGACGCCGCGTGAGGGATGAAGG
CCTTCGGGTTGTAAACCTCTGTCAGGAGGGAAGAAGTGTGATCGTGCTAATCAGCGGTCA
TTTGACGGTACCTCCAAAGGAAGCACCGGCTAACTCCGTGCCAGCAGCCGCGGTAATACG
GAGGGTGCAAGCGTTAATCGGAATCACTGGGCGTAAAGCGCGCGTAGGCGGCAAAGTAAG
TCAGGGGTGAAATCCCACGGCTCAACCGTGGAACTGCCTTTGATACTGCTTAGCTTGAGT
TTGTGAGAGGATGGCGGAATTCCAGGTGTAGGAGTGAAATCCGTAGAGATCTGGAGGAAC
ATCAGTGGCGAAGGCGGCCATCTGGCACAATACTGACGCTGAGGTGCGAAAGCGTGGGGA
GCAAACA
>sv213
GTAATACCAGCTCTGCGAGTTTGCTCCCATATTGTTGCAGTTAAAACGCCCGTAGTCAGA
TGTCGAAATCAACAGTTGTGGTTCAAACCGTCCACCGCGAATAAAACAGAACGCTTAGGG
TATTATTAAAGAATGATAGAGCGCGGTATGGAGTATTTACCTCTTCTAGGGTAAGGTCAA
AGAGAGCGAGTGGTGCTGGTAGTATTCCTGAGCGAGCGGTGGAATGCATTGACCTTAGGG
AGACTAACAAAAGCGAAGGCAGCCAGCAAGTAGGTTTCTATCGATCAAGGGCGAGAGTAG
GGGTAGCGAACC
>sv214
TTTTTTTTTTTAATGATACGGCGACCACCGAGATCTACACAGGTGTTCTCGTCGGCAGCG
TCAGATGTGTATAAGAGACAGTCTTAGTTGGTGGAGTGGCTTGTCGGAAGGAGAAGTCGT
AACAAGGTTCTGTCTCTTATACACATCTCCGAGCCCACGAGACTGGTTCCTATCTCGTAT
GCCGTCTTCTGCTTGAAAA
>sv215
TGGGGAATATTGGACAATGGGCGAAAGCCTGATCCAGCCATGCCGCATGAGTGAAGAAGG
CCTTTGGGTTGTAAAGCTCTTTCGGTGAGGGAGATAATGACGGTACTCACAGAAGAAGTC
CTGGCTAACTCCGTGCCAGCAGCCGCGGTAATACGGAGAGGGCTAGCGTTATTCGGAATT
ATTGGGCGTAAAGAGCGCGTAGGCTGGTTAGTAAGTTAAAAGTGAAATCCCAAAGCTCAA
CTTTGGAATTGCTTTTAAAACTGCTAACCTAGAGATTGAAAGAGGATAGAGGAATTCCTA
GTGTAGAGGTGAAATTCGTAAATATTAGGAGGAACACCAGTGGCGAAGGCATCTATCTGG
TTCAGATCTGACGCTGAGGCGCGAAGGCGTGGGGAGCAAACA
>sv216
CCGGGCGGCATGTCTGCAGAGAAGAGCAAGGCGCTGGCCGCCGCGCTGTCGCAGATCGAA
AAGCAATTCGGCAAAGGGTCGATCATGCGGCTCGGCGCGGGGGAAGTCGTCGAAGACATT
CAGGTGGTGTCCACGGGTTCGCTCGGGCTGGATATCGCGCTCGGCGTCGGCGGATTGCCG
CGCGGCCGTGTGGTGGAAATCTACGGTCCGGAATCGTCGGGCAAGACCACGCTCACGCTG
CAGGTGATCGCCGAGATGCAGAAGATCGGCGGCACGGCGGCGTTTATCGACGCGGAACAC
GCGCTCGACGTGCAGTACGCGCAAAAGCTCGGCGTGAACGCGTCGGACCTGCTGATCTCG
CAACCGGACACGGGCGAGCAGGCGCTGGAAATCGCGGACGCGCTGGTGCGCTCCGGTTCC
ATCGACATGATCGTGATCGACTCGGTGGCGGCGCTCGTGCCGAAGGCCG
>sv217
AGGACGATTCATGGAAGAAAGCAAGAAAGGCCCGGCTGGCATGACTGCGGAGAAGGGCAA
GGCATTGGCCGCCGCGCTCGCGCAGATCGAAAAGCAATTCGGCAAAGGGTCGATCATGCG
GCTCGGCGCAGGCGAGGTGGTGGAAGACATTCAGGTGGTCTCGACAGGGTCGCTCGGTCT
GGATATCGCGCTTGGCGTCGGCGGCTTGCCGCGCGGCCGTGTCGTGGAAATCTACGGGCC
TGAGTCGTCGGGCAAGACCACGCTCACGCTGCAGGTGATCGCCGAGATGCAAAAGGTCGG
CGGCACGGCGGCGTTTATCGACGCGGAACACGCGCTCGACGTGCAATACGCGCAGAAGCT
CGGCGTGAATGCGCAGGAACTGCTGATCTCGCAGCCGGACACGGGCGAGCAGGCACTGGA
AATCGCGGATGCGCTGGTGCGCTCCGGCTCCATCGACATGATCGTCATCGACTCCGTCGC
GGCGCTCGTGCCGAAGGCGGAAATCGAAGGCGAAATGGGC
>sv218
TTTTTTTTTTTAATGATACGGCGACCACCGAGATCTACACTATTGCGGTCGTCGGCAGCG
TCAGATGTGTATAAGAGACAGTCTTAGTTGGTGGAGTGGTTTGTCTGGAAGGAGAAGTCG
TAACAAGGTTCTGTCTCTTATACACATCTCCGAGCCCACGAGACTGCTGTAGATCTCGTA
TGCCGTCTTCTGCTTGAAAAA
>sv219
GTAATACCAGCTCTGCGAGTTTGCTCCCATATTGTTGCAGTTAAAACGCCCGTAGTCTAT
TTTCCGTATAGATGATGTGTCCACACAGTCCAACGCGAATAAATCAGGACGCTTAGTGTT
TTTCACAAGAATGACAGAGCGCGAAATGGATTCTTTACCCACTCGGGTAATTATAAAGAG
AGCGGGTGGTGCTGGTAGTATTCCTGAGCGAGCGGTGGAATGCATTGACCTTAGGGAGAC
TAACGAAAGCGAAGGCAGCCAGCAAGTAGGTCTCTGTCGATCAAGGGCGAGAGTAGGGGG
AGC
>sv220
TTTTTTTTTTTAATGATACGGCGACCACCGAGATCTACACTGAGGACATCGTCGGCAGCG
TCAGATGTGTATAAGAGACAGTCTTAGTTGGTGGGGTGGTTTGTCGGAAGGAGAAGTCGT
AACAAGGTTCTGTCTCTTATACACATCTCCGAGCCCACGAGACGTGACAGAATCTCGTAT
GCCGTCTTCTGCTTGAAAA
>sv221
TTTTTTTTTTTAATGATACGGCGACCACCGAGATCTACACAGTGGTGATCGTCGGCAGCG
TCAGATGTGTATAAGAGACAGTCTTAGTTGGTGGGGTGGTTTGTCGGAAGGAGAAGTCGT
AACAAGGTTCTGTCTCTTATACACATCTCCGAGCCCACGAGACGTGACAGAATCTCGTAT
GCCGTCTTCTGCTTGAAAA
>sv222
TTTTTTTTTTAATGATACGGCGACCACCGAGATCTACACCAGTCTCTTCGTCGGCAGCGT
CAGATGTGTATAAGAGACAGCTTCGGTCATAGATTAAGCCATGCATGTCTCAGTGCAAGC
CACATTAAGGTGAAACCGCGAATGGCTCATTAAATCAGTTATGGTTCCTTAGATGGTGGA
CATTGGAGGGCAAGTCTGGTGCCACTGTCTCTTATACACATCTCCGAGCCCACGAGACCA
ACTCCTATCTCGTATGCCGTCTTCTGCTTGAAAA
>sv223
TTTTTTTTTTTTAATGATACGGCGACCACCGAGATCTACACGTGTACTGTCGTCGGCAGC
GTCAGATGTGTATAAGAGACAGTCTTAGTTGGTGGGGTGGTTTGTCTGAAGGAGAAGTCG
TAACAAGGTTCTGTCTCTTATACACATCTCCGAGCCCACGAGACTGCTGTAGATCTCGTA
TGCCGTCTTCTGCTTGAAAA
>sv224
AGGACGATTCATGGAAGATAGCAAGAAAGGCCCGGCTGGCATGACTGCGGAGAAGGGCAA
GGCATTGGCCGCCGCGCTCGCGCAGATCGAAAAGCAATTCGGCAAAGGGTCGATCATGCG
GCTCGGCGCAGGCGAGGTGGTGGAAGACATTCAGGTGGTCTCGACAGGGTCGCTCGGTCT
GGATATCGCGCTTGGCGTCGGCGGCTTGCCGCGCGGCCGTGTCGTGGAAATCTACGGGCC
TGAGTCGTCGGGCAAAACCACGCTCACGCTGCAGGTGATCGCCGAGATGCAAAAGGTCGG
CGGCACGGCGGCGTTTATCGACGCAGAACACGCGCTCGACGTGCAATACGCGCAGAAGCT
CGGCGTGAATGCGCAGGAACTGCTGATCTCGCAACCGGACACGGGCGAGCAGGCACTGGA
AATCGCAGATGCGCTGGTGCGCTCCGGCTCCATCGACATGATCGTCATCGACTCCGTCGC
GGCGCTCGTGCCGAAGGCGGAAATCGAAGGCGAAATGGGC
>sv225
GTAATTCCAGCTCTAATAGCGTATATTAAAGTTGTTGCAGTTAAAAAGCTCGTAGTTGGA
CCTTGGACCTGGACAGGCGGTCCGCCTCACGGCGAGTACTGTCTTGCTGGGTCTTTCCTC
TTGGTGATCTGTTGTTTCGGCAGCAGGGAACCAGGACCTTTACTTTGAAAAAATTAGAGT
GTTCAAAGCAGGCTCGACGCCGGAATATATTAGCATGGAATAATAAAATAGGACGTGCGG
TTCTATTTTGTTGGTTTTTGGAATCGCCGTAATGATTAATAGGGACAGTCGGGGGCATTA
GTACTCACATGCTAGAGGTGAAATTCTTGGATTTTGTGAAGACTAACTTCTGCGAAAGCA
TTTGCCAAGGATGTTTTCATTAATCAAGAACGAAGGTTAGGGTATCG
>sv226
TTTTTTTTTTTAATGATACGGCGACCACCGAGATCTACACCGCGATTATCGTCGGCAGCG
TCAGATGTGTATAAGAGACAGTCTTAGTTGGTGGGGTGATTTGTCTGGAAGGAGAAGTCG
TAACAAGGTTCTGTCTCTTATACACATCTCCGAGCCCACGAGACCTCTCACAATCTCGTA
TGCCGTCTTCTGCTTGAAAAA
>sv227
TTTTTTTTTTTAATGATACGGCGACCACCGAGATCTACACCATGACGTTCGTCGGCAGCG
TCAGATGTGTATAAGAGACAGTCTTAGTTGGTGGAGTGATTTGTCTGGAAGGAGAAGTCG
TAACAAGGTTCTGTCTCTTATACACATCTCCGAGCCCACGAGACGGTTGGTTATCTCGTA
TGCCGTCTTCTGCTTGAAAAA
>sv228
TTTTTTTTTTTAATGATACGGCGACCACCGAGATCTACACATCGGCATTCGTCGGCAGCG
TCAGATGTGTATAAGAGACAGTCTTAGTTGGTGGGGTGATTTGTCTGGAAGGAGAAGTCG
TAACAAGGTTCTGTCTCTTATACACATCTCCGAGCCCACGAGACGACTACACATCTCGTA
TGCCGTCTTCTGCTTGAAAAA
>sv229
TTTTTTTTTTTTTTTAATGATACGGCGACCACCGAGATCTACACGATCCTAGTCGTCGGC
AGCGTCAGATGTGTATAAGAGACAGTCTTAGTTGGTGGAGTGGTTTGTCGGAAGGAGAAG
TCGTAACAAGGTTCTGTCTCTTATACACATCTCCGAGCCCACGAGACCTAGGTTGATCTC
GTATGCCGTCTTCTGCTTGAAAA
>sv230
TTTTTTTTTTTTAATGATACGGCGACCACCGAGATCTACACGTGTACTGTCGTCGGCAGC
GTCAGATGTGTATAAGAGACAGTCTTAGTTGGTGGGGTGGTTTGTCGGAAGGAGAAGTCG
TAACAAGGTTCTGTCTCTTATACACATCTCCGAGCCCACGAGACTGCTGTAGATCTCGTA
TGCCGTCTTCTGCTTGAAAA
>sv231
TGGGGAATATTGCACAATGGGCGCAAGCCTGATGCAGCCATGCCGCGTGTATGAAGAAGG
CCTTCGGGTTGTAAAGTACTTTCAGCGGGGAGGAAGGCGATGCGGTTAATAACCGCGTCG
ATTGACGTTACCCGCAGAAGAAGCACCGGCTAACTCCGTGCCAGCAGCCGCGGTAATACG
GAGGGTGCAAGCGTTAATCGGAATTACTGGGCGTAAAGCGCACGCAGGCGGTCTGTTAAG
TCAGATGTGAAATCCCCGGGCTTAACCTGGGAACTGCATTTGAAACTGGCAGGCTTGAGT
CTTGTAGAGGGGGGTAGAATTCCAGGTGTAGCGGTGAAATGCGTAGAGATCTGGAGGAAT
ACCGGTGGCGAAGGCGGCCCCCTGGACAAAGACTGACGCTCAGGTGCGAAAGCGTGGGGA
GCAAACA
>sv232
TTTTTTTTTTTAATGATACGGCGACCACCGAGATCTACACAGGTGTTCTCGTCGGCAGCG
TCAGATGTGTATAAGAGACAGTCTTAGTTGGTGGGGTGATTTGTCTGAAGGAGAAGTCGT
AACAAGGTTCTGTCTCTTATACACATCTCCGAGCCCACGAGACTGGTTCCTATCTCGTAT
GCCGTCTTCTGCTTGAAAA
>sv233
TTTTTTTTTTTAATGATACGGCGACCACCGAGATCTACACAGGTGTTCTCGTCGGCAGCG
TCAGATGTGTATAAGAGACAGTCTTAGTTGGTGGGGTGGCTTGTCGGAAGGAGAAGTCGT
AACAAGGTTCTGTCTCTTATACACATCTCCGAGCCCACGAGACTGGTTCCTATCTCGTAT
GCCGTCTTCTGCTTGAAAA
>sv234
CCGGGCGGGATGTCTGCAGAGAAGAGCAAGGCGCTGGCCGCCGCGCTCGCGCAGATCGAA
AAGCAGTTCGGCAAAGGGTCGATCATGCGGCTCGGCGCGGGCGAAGTCGTCGAAGACATT
CAGGTGGTGTCCACCGGTTCGCTCGGTCTGGATATCGCGCTCGGAGTCGGCGGCTTGCCG
CGCGGGCGCGTGGTGGAAATCTACGGTCCGGAATCGTCGGGCAAGACCACGCTCACGCTG
CAGGTGATTGCCGAGATGCAGAAGATCGGCGGCACGGCGGCGTTCATCGACGCGGAACAC
GCGCTGGACGTGCAGTACGCGCAGAAGCTGGGCGTGAACGCATCCGACCTGCTCATCTCG
CAGCCGGACACGGGCGAACAGGCGCTGGAAATCGCGGATGCGCTGGTGCGCTCGGGTTCC
ATCGACATGATCGTGATCGACTCGGTCGCGGCGCTCGTGCCGAAGGCGG
>sv235
TTTTTTTTTTTAATGATACGGCGACCACCGAGATCTACACCAGTTCTCTCGTCGGCAGCG
TCAGATGTGTATAAGAGACAGTCTTAGTTGGTGGAGTGGTTTGTCGGAAGGAGAAGTCGT
AACAAGGTTCTGTCTCTTATACACATCTCCGAGCCCACGAGACGGTTGGTTATCTCGTAT
GCCGTCTTCTGCTTGAAAA
>sv236
TTTTTTTTTTTAATGATACGGCGACCACCGAGATCTACACTACGATCGTCGTCGGCAGCG
TCAGATGTGTATAAGAGACAGTCTTAGTTGGTGGGGTGGTTTGTCGGAAGGAGAAGTCGT
AACAAGGTTCTGTCTCTTATACACATCTCCGAGCCCACGAGACGCATGGAAATCTCGTAT
GCCGTCTTCTGCTTGAAAA
>sv237
TAGGGAATTTTCCACAATGGACGAAAGTCTGATGGAGCAACGCCGCGTGTGCGAAGAAGG
TTTTCGGATTGTAAAGCACTGTTGTATGGGAAGAATAAGGTAGAGAGGAAATGATTTACT
GATGACGGTACCATACGAGGAAGTCACGGCTAACTACGTGCCAGCAGCCGCGGTAATACG
TAGGTGGCAAGCGTTGTCCGGAATTATTGGGCGTAAAGGGCGTGTAGGCGGTAAATCAAG
TCTGGTGTGAAAGTTTGCAGCTCAACTGTAAAATTGCATTGGAAACTGATAAACTAGAGT
GTCGGAGAGGAAAGCGGAATTCCATGTGTAGCGGTGAAATGCGTAGATATATGGAGGAAC
ACCAGTGGCGAAGGCGGCTTTCTGGACGATTACTGACGCTGAGGCGCGAAAGCGTGGGGA
GCAAACA
>sv238
GTAATTCCAGCTCTGCGAGTTTGCTCCCATGTTGTTGCAGTTAAAACGCCCGTAGTCTGA
AGTACGAAGTGTAAGCGGCCACAAACCGCGTTCACTGTGAACAAATCAGGACGCTTAGTG
TAAGGTTACAAGAATGACACAGCGCAGTATGAAATCTTTACCGAAGGTAAGATCAAGGAG
AGCCATCGGGGGTAGATCTATTTCATGGCGAGCGGTGGAATGCTATAACCCATGAGAGAG
>sv239
TTTTTTTTTTTAATGATACGGCGACCACCGAGATCTACACTCTCAGAGTCGTCGGCAGCG
TCAGATGTGTATAAGAGACAGTCTTAGTTGGTGGAGTGGCTTGTCTGGAAGGAGAAGTCG
TAACAAGGTTCTGTCTCTTATACACATCTCCGAGCCCACGAGACCTCTCACAATCTCGTA
TGCCGTCTTCTGCTTGAAAAA
>sv240
TCTTAGTTGGTGGAGTGATTTGTCTGGTTAATTCCGATAACGAACGAGACTCTAGCCTGC
TAAATAGTCGCATCCGGTATCCTCTGCGCTACCGGCGACTCTTAATCTTCTTAGAGGGAC
AGGCGGCTTCTAGCCGCACGAGATTGAGCAATAACAGGTCTGTGATGCCCTTAGATGTTC
TGGGCCGCACGCGCGCTACACTGAAGGAATCAGCGTGTCCTCCCTGGCCGAAAGGTCCGG
GTAACCAGCTGAACCTCCTTCGTGCTAGGGATTGGGGCTTGCAATTGTTCCCCATGAACG
AGGAATTCCCAGTAAGCGCGAGTCATAAGCTCGCGTTGATTACGTCCCTGCCCTTTGTAC
ACACCGCCCGTCGCTACTACCGATTGAATGATTTAGTGAGGTCTTCGGACCGGTGGGCGC
GGGGGTCCGCCCCTTCGATTCCACCGGGAAGATGCCCGAACTTGATCATTTAGAGGAAGG
AGAAGTCGTAACAAGGTT
>sv241
AGGACGATTCATGGAAGATAGCAAGAAAGGCCCGGCTGGCATGACTGCGGAGAAGGGCAA
GGCATTGGCCGCCGCGCTCGCGCAGATCGAAAAGCAATTCGGCAAAGGGTCGATCATGCG
GCTCGGCGCAGGCGAGGTGGTGGAAGACATTCAGGTGGTCTCGACAGGGTCGCTCGGTCT
GGATATCGCGCTTGGCGTCGGCGGCTTGCCGCGCGGCCGTGTCGTGGAAATCTACGGGCC
CGAGTCGTCGGGCAAGACCACGCTCACGCTGCAGGTGATCGCCGAGATGCAAAAGGTCGG
CGGCACGGCGGCGTTTATCGACGCGGAACACGCGCTCGACGTGCAATACGCGCAGAAGCT
CGGCGTGAATGCGCAGGAACTGCTGATCTCGCAGCCGGACACGGGCGAGCAGGCACTGGA
AATCGCGGATGCGCTGGTGCGCTCCGGCTCCATCGACATGATCGTCATCGACTCCGTCGC
GGCGCTCGTGCCGAAGGCGGAAATCGAAGGCGAAATGGGC
>sv242
AGGACGATTCATGGAAGAAAGCAAGAAAGGCCCGGCTGGCATGACTGCGGAGAAGGGCAA
GGCATTGGCCGCCGCGCTCGCGCAGATCGAAAAGCAATTCGGCAAAGGGTCGATCATGCG
GCTCGGCGCAGGCGAGGTGGTGGAAGACATTCAGGTGGTCTCGACAGGGTCGCTCGGTCT
GGATATCGCGCTTGGCGTCGGCGGCTTGCCGCGCGGCCGTGTCGTGGAAATCTACGGGCC
CGAATCGTCGGGCAAGACCACGCTCACGCTGCAGGTGATCGCCGAGATGCAAAAGGTCGG
CGGCACGGCGGCGTTTATCGACGCGGAACACGCGCTCGACGTGCAATACGCGCAGAAGCT
CGGCGTGAATGCGCAGGAACTGCTGATCTCGCAGCCGGACACGGGCGAGCAGGCACTGGA
AATCGCGGATGCGCTGGTGCGCTCCGGCTCCATCGACATGATCGTCATCGACTCCGTCGC
GGCGCTCGTGCCGAAGGCGGAAATCGAAGGCGAGATGGGC
>sv243
GAATATTGGTCAATGGACGCAAGTCTGAACCAGCCAAGTCGCGTGAAGGATGACTGCCCT
ACGGGTTGTAAACTTCTTTTGTACTAGAGTAAAACAGAGTATGTATACTCTCTTGCAAGT
ACAGTACGAATAAGCATCGGCTAACTCCGTGCCAGCAGCCGCGGTAATACGGAGGATGCA
AGCGTTATCCGGATTTATTGGGTTTAAAGGGTGCGTAGGCGGTGACTTAAGTCAGCGGTG
AAAGTTTGAGGCTCAACCTTAAAATTGCCGTTGAAACTGGGCCACTTGAGTGTAAATGAA
GTAGGCGGAATTCGTGGTGTAGCGGTGAAATGCATAGATATCACGAAGAACTCCAATTGC
GAAGGCAGCTTACTAAGCTACAACTGACGCTGAAGCACGAAAGCGTGGGTATCAAACA
>sv244
GTAATTCCAGCTCTGCGAGTTTGCTCCCATATTGTTGCAGTTAAAACGCCCGTAGTCAGA
GTTCTAGTTTAGTATAGGTTTTTCCGTCCACCGCGAATAAAACAGGACGCTTAGGGTATT
TTTAAAGAATGTACGAGCGCGGTCTGGAGTATTTACTCCACGAGAGTAAGGTCAAAGAGA
GCGAGTGGTGCTGGTAGTATTCCTGAGCGAGCGGTGGAATGCATTGACCTTAGGGAGACT
AACGAAAGCGAAGGCAGCCAGCAAGTAGGTTTCTATCGATCAAGGGCGAGAGTAGGGGTA
GCGAACC
>sv245
TTTTTTTTTTTTAATGATACGGCGACCACCGAGATCTACACCATGACGTTCGTCGGCAGC
GTCAGATGTGTATAAGAGACAGTCTTAGTTGGTGGGGTGGTTTGTCGGAAGGAGAAGTCG
TAACAAGGTTCTGTCTCTTATACACATCTCCGAGCCCACGAGACGGTTGGTTATCTCGTA
TGCCGTCTTCTGCTTGAAAA
>sv246
TCTTAGTTGGTGGGGTGGCTTGTCTGGTTAATTCCGATAACGAACGAGACTCTAGCCTGC
TAAATAGTCGCATCCGGTATCCTCTGCGCTACCGGCGACTCTTAATCTTCTTAGAGGGAC
AGGCGGCTTCTAGCCGCACGAGATTGAGCAATAACAGGTCTGTGATGCCCTTAGATGTTC
TGGGCCGCACGCGCGCTACACTGAAGGAATCAGCGTGTCCTCCCTGGCCGAAAGGTCCGG
GTAACCAGCTGAACCTCCTTCGTGCTAGGGATTGGGGCTTGCAATTGTTCCCCATGAACG
AGGAATTCCCAGTAAGCGCGAGTCATAAGCTCGCGTTGATTACGTCCCTGCCCTTTGTAC
ACACCGCCCGTCGCTACTACCGATTGAATGATTTAGTGAGGTCTTCGGACCGGTGGGCGC
GGGGGTCCGCCCCTTCGATTCCACCGGGAAGATGCCCGAACTTGATCATTTAGAGGAAGG
AGAAGTCGTAACAAGGTT
>sv247
TTTTTTTTTTTAATGATACGGCGACCACCGAGATCTACACTACGATCGTCGTCGGCAGCG
TCAGATGTGTATAAGAGACAGTCTTAGTTGGTGGAGTGGTTTGTCGGAAGGAGAAGTCGT
AACAAGGTTCTGTCTCTTATACACATCTCCGAGCCCACGAGACGCATGGAAATCTCGTAT
GCCGTCTTCTGCTTGAAAA
>sv248
TTTTTTTTTTTAATGATACGGCGACCACCGAGATCTACACTCTCAGAGTCGTCGGCAGCG
TCAGATGTGTATAAGAGACAGTCTTAGTTGGTGGGGTGGCTTGTCTGGAAGGAGAAGTCG
TAACAAGGTTCTGTCTCTTATACACATCTCCGAGCCCACGAGACCTCTCACAATCTCGTA
TGCCGTCTTCTGCTTGAAAAA
>sv249
TTTTTTTTTTTTAATGATACGGCGACCACCGAGATCTACACGTGTACTGTCGTCGGCAGC
GTCAGATGTGTATAAGAGACAGTCTTAGTTGGTGGAGTGGTTTGTCTGAAGGAGAAGTCG
TAACAAGGTTCTGTCTCTTATACACATCTCCGAGCCCACGAGACTGCTGTAGATCTCGTA
TGCCGTCTTCTGCTTGAAAA
>sv250
TTTTTTTTTTAATGATACGGCGACCACCGAGATCTACACCAGTCTCTTCGTCGGCAGCGT
CAGATGTGTATAAGAGACAGCTTCGGTCATAGATTAAGCCATGCTTGAAAACGATAAGAT
CGTCGACAGTGTGGCATTAACTACACACAGGGCAAGTCTGGTGCCACTGTCTCTTATACA
CATCTCCGAGCCCACGAGACCAACTCCTATCTCGTATGCCGTCTTCTGCTTGAAAA
>sv251
TGGGGAATATTGCACAATGGGCGGAAGCCTGATGCAGCGACGCCGCGTGAGGGATGACGG
CCTTCGGGTTGTAAACCTCTTTCAGCAGGGACGAAGCGTAAGTGACGGTACCTGCAGAAG
AAGCACCGGCTAACTACGTGCCAGCAGCCGCGGTAATACGTAGGGTGCGAGCGTTGTCCG
GAATTACTGGGCGTAAAGAGCTCGTAGGCGGTTTGTCACGTCGTCTGTGAAATCCTAGGG
CTTAACCCTGGACGTGCAGGCGATACGGGCTGACTTGAGTACTACAGGGGAGACTGGAAT
TTCTGGTGTAGCGGTGGAATGCACAGATATCAGGAAGAACACCGATGGCGAAGGCAGGTC
TCTGGGTAGTAACTGACGCTGAGGAGCGAAAGCATGGGTAGCGAACA
>sv252
AGGACGATTCATGGAAGAAAGCAAGAAAGGCCCGGCTGGCATGACTGCGGAGAAGGGCAA
GGCATTGGCCGCCGCGCTCGCGCAGATCGAAAAGCAATTCGGCAAAGGGTCGATCATGCG
GCTCGGCGCAGGCGAGGTGGTGGAAGACATTCAGGTGGTCTCGACAGGGTCGCTCGGTCT
GGATATCGCGCTTGGCGTCGGCGGCTTGCCGCGCGGCCGTGTCGTGGAAATCTACGGGCC
TGAGTCGTCGGGCAAAACCACGCTCACGCTGCAGGTGATCGCCGAGATGCAAAAGGTCGG
CGGCACGGCGGCGTTTATCGACGCAGAACACGCGCTCGACGTGCAATACGCGCAGAAGCT
CGGCGTGAATGCGCAGGAACTGCTGATCTCGCAACCGGACACGGGCGAGCAGGCACTGGA
AATCGCAGATGCGCTGGTGCGCTCCGGCTCCATCGACATGATCGTCATCGACTCCGTCGC
GGCGCTCGTGCCGAAGGCGGAAATCGAAGGCGAAATGGGC
>sv253
AGGACGATTCATGGAAGAAAGCAAGAAAGGCCCGGCTGGCATGACTGCGGAGAAGGGCAA
GGCATTGGCCGCCGCGCTCGCGCAGATCGAAAAGCAATTCGGCAAAGGGTCGATCATGCG
GCTCGGCGCAGGCGAGGTGGTGGAAGACATTCAGGTGGTCTCGACAGGGTCGCTCGGTCT
GGATATCGCGCTTGGCGTCGGCGGCTTGCCGCGCGGCCGTGTCGTGGAAATCTACGGTCC
TGAGTCGTCGGGCAAAACCACGCTCACGCTGCAGGTGATCGCCGAGATGCAAAAGGTCGG
CGGCACGGCGGCGTTTATCGACGCAGAACACGCGCTCGACGTGCAATACGCGCAGAAGCT
CGGCGTGAATGCGCAGGAACTGCTGATCTCGCAACCGGACACGGGCGAGCAGGCACTGGA
AATCGCGGATGCGCTGGTGCGCTCCGGCTCCATCGACATGATCGTCATCGACTCCGTCGC
GGCGCTCGTGCCGAAGGCGGAAATCGAAGGCGAAATGGGC
>sv254
TGGGGAATTTTGGACAATGGGCGCAAGCCTGATCCAGCAATGCCGCGTGTGTGAAGAAGG
CCTTCGGGTTGTAAAGCACTTTTGTCCGGAAAGAAAACCTCCGTCCTAATACGGTGGGGG
GATGACGGTACCGGAAGAATAAGCACCGGCTAACTACGTGCCAGCAGCCGCGGTAATACG
TAGGGTGCAAGCGTTAATCGGAATTACTGGGCGTAAAGCGTGCGCAGGCGGTTCGCTAAG
ACAGATGTGAAATCCCCGGGCTTAACCTGGGAACTGCATTTGTGACTGGCGGGCTAGAGT
ATGGCAGAGGGGGGTAGAATTCCACGTGTAGCAGTGAAATGCGTAGAGATGTGGAGGAAT
ACCGATGGCGAAGGCAGCCCCCTGGGCCAATACTGACGCTCATGCACGAAAGCGTGGGGA
GCAAACA
>sv255
TTTTTTTTTTTAATGATACGGCGACCACCGAGATCTACACATCGGCATTCGTCGGCAGCG
TCAGATGTGTATAAGAGACAGTCTTAGTTGGTGGAGTGATTTGTCTGGAAGGAGAAGTCG
TAACAAGGTTCTGTCTCTTATACACATCTCCGAGCCCACGAGACGACTACACATCTCGTA
TGCCGTCTTCTGCTTGAAAAA
>sv256
TTTTTTTTTTAATGATACGGCGACCACCGAGATCTACACTACGGCTATCGTCGGCAGCGT
CAGATGTGTATAAGAGACAGCTTCGGTCATAGATTAAGCCATGCAACAGACATAAAGGTT
AAAAAAGACGCGCTGACTCGGATGGCTACACCGGGGAAAGGACTCAGTCGAATTACAAGG
GCAAGTCTGGTGCCACTGTCTCTTATACACATCTCCGAGCCCACGAGACCTAGGTTGATC
TCGTATGCCGTCTTCTGCTTGAAAA
>sv257
TCTTAGTTGGTGGAGTGGCTTGTCTGGTTAATTCCGATAACGAACGAGACTCTAGCCTGC
TAAATAGTCGCATCCGGTATCCTCTGCGCTACCGGCGACTCTTAATCTTCTTAGAGGGAC
AGGCGGCTTCTAGCCGCACGAGATTGAGCAATAACAGGTCTGTGATGCCCTTAGATGTTC
TGGGCCGCACGCGCGCTACACTGAAGGAATCAGCGTGTCCTCCCTGGCCGAAAGGTCCGG
GTAACCAGCTGAACCTCCTTCGTGCTAGGGATTGGGGCTTGCAATTGTTCCCCATGAACG
AGGAATTCCCAGTAAGCGCGAGTCATAAGCTCGCGTTGATTACGTCCCTGCCCTTTGTAC
ACACCGCCCGTCGCTACTACCGATTGAATGATTTAGTGAGGTCTTCGGACCGGTGGGCGC
GGGGGTCCGCCCCTTCGATTCCACCGGGAAGATGCCCGAACTTGATCATTTAGAGGAAGG
AGAAGTCGTAACAAGGTT
>sv258
TTTTTTTTTTTTAATGATACGGCGACCACCGAGATCTACACGATCCTAGTCGTCGGCAGC
GTCAGATGTGTATAAGAGACAGTCTTAGTTGGTGGGGTGGTTTGTCTGAAGGAGAAGTCG
TAACAAGGTTCTGTCTCTTATACACATCTCCGAGCCCACGAGACCTAGGTTGATCTCGTA
TGCCGTCTTCTGCTTGAAAA
>sv259
TTTTTTTTTTAATGATACGGCGACCACCGAGATCTACACTTCGATGGTCGTCGGCAGCGT
CAGATGTGTATAAGAGACAGCTTCGGTCATAGATTAAGCCATGCCCCGGCCGCTTTTACC
TCCAGGAATGATTCGGTATCCATTTTACAGGAGGCTGGGTAGGCCCCAGGGCAAGTCTGG
TGCCACTGTCTCTTATACACATCTCCGAGCCCACGAGACATGGATCCATCTCGTATGCCG
TCTTCTGCTTGAAAAA
>sv260
TTTTTTTTTTTAATGATACGGCGACCACCGAGATCTACACGACTAGAGTCGTCGGCAGCG
TCAGATGTGTATAAGAGACAGCTTCGGTCATAGATTAAGCCATGCAGGGCAAGTCTGGTG
CCACTGTCTCTTATACACATCTCCGAGCCCACGAGACTGCACATGATCTCGTATGCCGTC
TTCTGCTTGAAAA
>sv261
TTTTTTTTTTTAATGATACGGCGACCACCGAGATCTACACCATGACGTTCGTCGGCAGCG
TCAGATGTGTATAAGAGACAGTCTTAGTTGGTGGAGTGGCTTGTCTGGAAGGAGAAGTCG
TAACAAGGTTCTGTCTCTTATACACATCTCCGAGCCCACGAGACGGTTGGTTATCTCGTA
TGCCGTCTTCTGCTTGAAAAA
>sv262
GTAATTCCAGCTCTCCAAGTTTGCTCCCACTGCTACACTTAAAACGCCCGTAGTCGGAGT
TCGTAGCACGCAAGTGCGCTCACGGTGAATAAATCAGGACGCTAAGAGTAAGTGCTCAAC
TGCATGACTGAGCACCGTCTGAGGTTTTTACCCGTCAGGGTAAGGTCAAGGAGAGCCAGC
GAGGTTAGGTCTATTCAGTGGCGAGCGGCGGAATGTGTTGACCCGCTGGAGAGAAGCAGA
GGCGAAGGCGCCTAACAAGGGGGTGTCTGTCGATCAAGGGCGAGAGTCGCAGTATCCAAC
C
>sv263
TTTTTTTTTTTAATGATACGGCGACCACCGAGATCTACACAGTGGTGATCGTCGGCAGCG
TCAGATGTGTATAAGAGACAGTCTTAGTTGGTGGAGTGATTTGTCGGAAGGAGAAGTCGT
AACAAGGTTCTGTCTCTTATACACATCTCCGAGCCCACGAGACGTGACAGAATCTCGTAT
GCCGTCTTCTGCTTGAAAA
>sv264
TGGGGAATATTGGACAATGGGCGAAAGCCTGATCCAGCAATGCCGCGTGAGTGATGAAGG
CCTTAGGGTTGTAAAGCTCTTTTACCCGGGATGATAATGACAGTACCGGGAGAATAAGCT
CCGGCTAACTCCGTGCCAGCAGCCGCGGTAATACGGAGGGAGCTAGCGTTATTCGGAATT
ACTGGGCGTAAAGCGCACGTAGGCGGCTTTGTAAGTTAGAGGTGAAAGCCTGGAGCTCAA
CTCCAGAATTGCCTTTAAGACTGCATCGCTTGAATCCAGGAGAGGTGAGTGGAATTCCGA
GTGTAGAGGTGAAATTCGTAGATATTCGGAAGAACACCAGTGGCGAAGGCGGCTCACTGG
ACTGGTATTGACGCTGAGGTGCGAAAGCGTGGGGAGCAAACA
>sv265
GTAATTCCAGCTCTGCGAGTTTGCTCCCATATTGTTGCAGTTAAAACGCCCGTAGTCAGA
TGTCGAAATCAACAGTTGTGGTTCAAACCGTCCACCGCGAATAAAACAGAACGCTTAGGG
TATTATAAAAGAATGATAGAGCGCGGTATGGAGTATTTACCTCTTCTAGGGTAAGGTCAA
AGAGAGCGAGTGGTGCTGGTAGTATTCCTGAGCGAGCGGTGGAATGCATTGACCTTAGGG
AGACTAACAAAAGCGAAGGCAGCCAGCAAGTAGGTTTCTATCGATCAAGGGCGAGAGTAG
GGGTAGCGAACC
>sv266
CCGGCTGGCATGACTGCGGAGAAGGGCAAGGCATTGGCCGCCGCGCTCGCGCAGATCGAA
AAGCAATTCGGCAAAGGGTCGATCATGCGGCTCGGCGCAGGCGAGGTGGTGGAAGACATT
CAGGTGGTCTCGACAGGGTCGCTCGGTCTGGATATCGCGCTTGGCGTCGGCGGCTTGCCG
CGCGGCCGTGTCGTGGAAATCTACGGTCCTGAGTCGTCGGGCAAGACCACGCTCACGCTG
CAGGTGATCGCCGAGATGCAAAAGGTCGGCGGCACGGCGGCGTTTATCGACGCGGAACAC
GCGCTCGACGTGCAATACGCGCAGAAGCTCGGCGTGAATGCGCAGGAACTGCTGATCTCG
CAGCCGGACACGGGCGAGCAGGCACTGGAAATCGCGGATGCGCTGGTGCGCTCCGGCTCC
ATCGACATGATCGTCATCGACTCCGTCGCGGCGCTCGTGCCGAAGGCGG
>sv267
TAGGGAATCTTCCACAATGGACGAAAGTCTGATGGAGCAACGCCGCGTGAGTGAAGAAGG
TCTTAGGATTGTAAAGCTCTGTTGTTGGAGAAGAAAGCATTGGAAAGTAACTGATCTAAT
GTTGACGGTATCCAACCAGAAAGCCACGGCTAACTACGTGCCAGCAGCCGCGGTAATACG
TAGGTGGCAAGCGTTGTCCGGATTTATTGGGCGTAAAGAGAGCGCAGGCGGTTTATTAAG
TCTGATGTGAAAGCCCCCGGCTTAACCGGGGAAGTGCATCGGAAACTGGTAGACTTGAGT
GCAGAAGAGGGTAGTGGAACTCCATGTGTAGCGGTGGAATGCGTAGATATATGGAAGAAC
ACCAGTGGCGAAGGCGGCTACCTGGTCTGTAACTGACGCTGAGGCTCGAAAGCATGGGGA
GCGAACA
>sv268
GTAATTCCAGCTCTCCAAGTTTGCTCCCACTGCTACACTTAAAACGCCCGTAGTCGGAGT
TCGTAGCACGCAAGTGCGCTCACGGTGAATAAATCAGGACGCTAAGAGTAAGTGCTCAAC
TGCATGACTGAGCACCGTCTGAGGTTTTTACCCGTCAGGGTAAGGTCAATGGGAGCCAGC
GAGGTTAGGTCTATTCAGTGGCGAGCGGCGGAATGTGTTGACCCGCTGGAGAGAAGCAGA
GGCGAAGGCGCCTAACAAGGGGGTGTCTGTCGATCAAGGGCGAGAGTCGCAGTAGCCAAC
T
>sv269
TGGGGAATATTGGACAATGGGCGCAAGCCTGATCCAGCCATGCCGCGTGTGTGAAGAAGG
TCTTCGGATTGTAAAGCACTTTAAGTTGTGAAGAAGGGTGGAAGTAACGACTCCATCTTG
ACATTAGCAACAGAATAAGCACCGGCTAACTTCGTGCCAGCAGCCGCGGTAATACGAAGG
GTGCAAGCGTTAATCGGAATAACTGGGCGTAAAGCGCGCGTAGGTGGTTAATCAAGTTGG
ATGTGAAATCCCCGGGCTCAACCTGGGAACTGCATCCAAAACTGATTGACTAGAGTATGG
TAGAGGTTAGTGGAATTTCCTGTGTAGCGGTGAAATGCGTAGATATAGGAAGGAACACCA
GTGGCGAAGGCGACTAACTGGACTGATACTGACACTGAGGTGCGAAAGCGTGGGTAGCAA
ACA
>sv270
GTAATTCCAGCTCTGTAAGTGTGCTCCCATATTGTTGCAGTTAAAAAGCCCGTAGTCTGA
TTTCTTTGGAAAACTAATTCACTGTGAATAAATTAGGACGCTTAAAGTATGGTTACATGA
ATACTTTAGCGCAGTATGAAAGATTTTGCTCTTACGGGCAAGATCAAAGAGAGCCATTGG
GGGTATTTCTATTTCATGGCGAGTGGTGAAATACGTTGACCCATGGGAGAGAAACGAAAG
CGAAGGCAAATACCCAAAGGGTTTCTATCGATCAAGGGCGAGAGTAGGGGGAGCGAACC
>sv271
TTTTTTTTTTAATGATACGGCGACCACCGAGATCTACACTGGACTACTCGTCGGCAGCGT
CAGATGTGTATAAGAGACAGCTTCGGTCATAGATTAAGCCATGCCAAAATCGATGTTGGA
GTTCGGATCCTCCCGGAAGGTGTAGCCCAGGGCAAGTCTGGTGCCACTGTCTCTTATACA
CATCTCCGAGCCCACGAGACGCATGGAAATCTCGTATGCCGTCTTCTGCTTGAAAA
>sv272
TTTTTTTTTTTAATGATACGGCGACCACCGAGATCTACACCAGTCTCTTCGTCGGCAGCG
TCAGATGTGTATAAGAGACAGTCTTAGTTGGTGGAGTGGTTTGTCGGAAGGAGAAGTCGT
AACAAGGTTCTGTCTCTTATACACATCTCCGAGCCCACGAGACGACTACACATCTCGTAT
GCCGTCTTCTGCTTGAAAA
>sv273
TTTTTTTTTTTAATGATACGGCGACCACCGAGATCTACACTCTCAGAGTCGTCGGCAGCG
TCAGATGTGTATAAGAGACAGTCTTAGTTGGTGGGGTGATTTGTCTGGAAGGAGAAGTCG
TAACAAGGTTCTGTCTCTTATACACATCTCCGAGCCCACGAGACCTCTCACAATCTCGTA
TGCCGTCTTCTGCTTGAAAAA
>sv274
CCGGGCGGGATGTCTGCGGAAAAGAGCAAGGCGCTGGCCGCCGCGCTGTCGCAGATCGAA
AAGCAATTCGGCAAGGGGTCGATCATGCGACTCGGCGCCGGCGAAGTCATTGAAGACATT
CAAGTGGTGTCTACGGGTTCGCTCGGACTGGATATTGCACTGGGCGTTGGCGGCTTGCCG
CGCGGACGCGTTGTTGAAGTCTATGGTCCGGAATCGTCGGGCAAGACCACGCTGACGCTG
CAGGTTATCGCTGAAATGCAGAAGCTCGGCGGCACGGCAGCGTTTATCGACGCGGAACAT
GCGCTTGACATTGCGTATGCGCAAAAGCTCGGCGTGAATCCTTCGGATTTGCTGATCTCG
CAGCCGGATACGGGTGAGCAGGCGCTGGAAATCGCGGATGCGCTGGTGCGCTCGGGTTCC
ATCGACATGATCGTGATTGACTCGGTCGCGGCGCTGGTGCCGAAGGCTG
>sv275
GTAATTCCAGCTCTCCAAGTTTGCTCCCAATGCTACACTTAAAACGCCCGTAGTCTGAAT
TCGAAGCTCGCATAGAGCGTTCACCGTGAACAAATCAGAATGCTTAGAGTAGTTCATCAC
TGAATGACTCAGCGCGGTATGAGATCTTTACCCTTAACGGGGTCAGATCAAAGAGAGCCA
TCGGGGGTAGATCTATTTCATGGCGAGCGGCGGAATGTGTTGACCCATGAGAGAGAAACG
AATGCGAAAGCATCTACCTAGAGGGTTTCTGTCGATCAAGGGCGAGAGTAGCAGGATCCA
ACC
>sv276
AGGACGATTCATGGAAGAAAGCAAGAAAGGCCCGGCTGGCATGACTGCGGAGAAGGGCAA
GGCATTGGCCGCCGCGCTCGCGCAGATCGAAAAGCAATTCGGCAAAGGGTCGATCATGCG
GCTCGGCGCAGGCGAGGTGGTGGAAGACATTCAGGTGGTCTCGACAGGGTCGCTCGGTCT
GGATATCGCGCTTGGCGTCGGCGGCTTGCCGCGCGGCCGTGTCGTGGAAATCTACGGGCC
CGAGTCGTCGGGCAAGACCACGCTCACGCTGCAGGTGATCGCCGAGATGCAAAAGGTCGG
CGGCACGGCGGCGTTTATCGACGCGGAACACGCGCTCGACGTGCAATACGCGCAGAAGCT
CGGCGTGAATGCGCAGGAACTGCTGATCTCGCAGCCGGACACGGGCGAGCAGGCACTGGA
AATCGCGGATGCGCTGGTGCGCTCCGGCTCCATCGACATGATCGTCATCGACTCCGTCGC
GGCGCTCGTGCCGAAGGCGGAAATCGAAGGCGAAATGGGC
>sv277
TGGGGAATTTTGGACAATGGGGGCAACCCTGATCCAGCAATGCCGCGTGTGTGAAGAAGG
CCTTCGGGTTGTAAAGCACTTTTGTCCGGAAAGAAAACCATCGCCCTAATATGGTGGTGG
GATGACGGTACCGGAAGAATAAGCACCGGCTAACTACGTGCCAGCAGCCGCGGTAATACG
TAGGGTGCGAGCGTTAATCGGAATTACTGGGCGTAAAGCGTGCGCAGGCGGTTTGTTAAG
ACCGATGTGAAATCCCCGGGCTCAACCTGGGAACTGCATTGGTGACTGGCAGGCTTTGAG
TGTGGCAGAGGGGGGTAGAATTCCACGTGTAGCAGTGAAATGCGTAGAGATGTGGAGGAA
TACCGATGGCGAAGGCAGCCCCCTGGGCCAACACTGACGCTCATGCACGAAAGCGTGGGG
AGCAAACA
>sv278
TGGGGAATATTGGACAATGGGCGCAAGCCTGATCCAGCCATGCCGCGTGAGTGATGAAGG
CCTTAGGGTTGTAAAGCTCTTTTATCCGGGACGATAATGACGGTACCGGAGGAATAAGCC
CCGGCTAACTTCGTGCCAGCAGCCGCGGTAATACGAAGGGGGCTAGCGTTGCTCGGAATC
ACTGGGCGTAAAGGGCGCGTAGGCGGCGTTTTAAGTCGGGGGTGAAAGCCTGTGGCTCAA
CCACAGAATGGCCTTCGATACTGGGACGCTTGAGTATGGTAGAGGTCGGTGGAACTGCGA
GTGTAGAGGTGAAATTCGTAGATATTCGCAAGAACACCGGTGGCGAAGGCGGCCGACTGG
ACCATCACTGACGCTGAGGCGCGAAAGCGTGGGGAGCAAACA
>sv279
TGGGGAATATTGCACAATGGGCGCAAGCCTGATGCAGCGACGCCGCGTGAGGGATGACGG
CCTTCGGGTTGTAAACCTCTTTCAGCAGGGAAGAAGCGCAAGTGACGGTACCTGCAGAAG
AAGCACCGGCTAACTACGTGCCAGCAGCCGCGGTAATACGTAGGGTGCGAGCGTTGTCCG
GAATTATTGGGCGTAAAGAGCTCGTAGGCGGCTTGTCGCGTCGGATGTGAAAGCCCGGGG
CTTAACCCCGGGTCTGCATTCGATACGGGCAGGCTAGAGTTCGGTAGGGGAGATCGGAAT
TCCTGGTGTAGCGGTGAAATGCGCAGATATCAGGAGGAACACCGGTGGCGAAGGCGGATC
TCTGGGCCGATACTGACGCTGAGGAGCGAAAGCGTGGGGAGCGAACA
>sv280
TGGGGAATATTGGACAATGGGCGCAAGCCTGATCCAGCCATGCCGCGTGAGTGATGAAGG
CCTTAGGGTTGTAAAGCTCTTTTATCCGGGACGATAATGACGGTACCGGAGGAATAAGCC
CCGGCTAACTTCGTGCCAGCAGCCGCGGTAATACGAAGGGGGCTAGCGTTGCTCGGAATC
ACTGGGCGTAAAGGGCGCGTAGGCGGCGTTTTAAGTCGGGGGTGAAAGCCTGTGGCTCAA
CCACAGAATGGCCTTCGATACTGGGGCGCTTGAGTATGGTAGAGGTTGGTGGAACTGCGA
GTGTAGAGGTGAAATTCGTAGATATTCGCAAGAACACCGGTGGCGAAGGCGGCCAACTGG
ACCATTACTGACGCTGAGGCGCGAAAGCGTGGGGAGCAAACA
>sv281
GTAATACCAGCTCTAATAGCGTATATTAAAGTTGTTGCAGTTAAAAAGCTCGTAGTTGGA
CCTTGGACCTGGACAGGCGGTCCGCCTCACGGCGAGTACTGTCTTGCTGGGTCTTTCCTC
TTGGTGATCTGTTGTTTCGGCAGCAGGGAACCAGGACCTTTACTTTGAAAAAATTAGAGT
GTTCAAAGCAGGCTCGACGCCGGAATATATTAGCATGGAATAATAAAATAGGACGTGCGG
TTCTATTTTGTTGGTTTTTGGAATCGCCGTAATGATTAATAGGGACAGTCGGGGGCATTA
GTACTCACATGCTAGAGGTGAAATTCTTGGATTTTGTGAAGACTAACTTCTGCGAAAGCA
TTTGCCAAGGATGTTTTCATTAATCAAGAACGAAGGTTAGGGTATCG
>sv282
GTAATTCCAGCTCTGCGAGTTTGCTCCCATGTTGTTGCAGTTAAAACGCCCGTAGTCTGA
AGTACGAAGTGTAAGCGGCCACAAACCGCGTTCACTGTGAACAAATCAGGACGCTTAGTG
TAAGGTTACAAGAATGACACAGCGCAGTATGAAATCTTTACCGAAGGTAAGATCAAAGAG
AGCCATCGGGGGTAGATCTATTTCATGGCGAGCGGTGGAATGCTATAACCCATGAGAGAG
>sv283
TTTTTTTTTTTAATGATACGGCGACCACCGAGATCTACACCAGTCTCTTCGTCGGCAGCG
TCAGATGTGTATAAGAGACAGTCTTAGTTGGTGGGGTGGTTTGTCTGAAGGAGAAGTCGT
AACAAGGTTCTGTCTCTTATACACATCTCCGAGCCCACGAGACGACTACACATCTCGTAT
GCCGTCTTCTGCTTGAAAA
>sv284
GAATATTGGTCAATGGTCGGAAGACTGAACCAGCCATGCCGCGTGCAGGAAGACGGTCCT
ATGGATTGTAAACTGCTTTTGTAATAGAACAATAAGATCTACGTGTAGATTGATGAGAGT
ATATTACGAATAAGCATCGGCTAACTCCGTGCCAGCAGCCGCGGTAATACGGAGGATGCA
AGCGTTATCCGGATTCATTGGGTTTAAAGGGTGCGTAGGCGGCATATTAAGTCCGTGTAG
AAATGCCGGGGCTCAACCCCGGCGCTGGCATAGAAACTGGTAAGCTTGAATACGAATGAA
GTTGGAGGAATGTGTGGTGTAGCGGTGAAATGCATAGATATCACACAGAAGGTCGATTGC
GAAGGCATCTGACTAATTCGAGATTGACGCTGAGGCACGAAAGCGTGGGGATCAAACA
>sv285
TGGGGAATTTTGGACAATGGGGGCAACCCTGATCCAGCAATGCCGCGTGTGTGAAGAAGG
CCTTCGGGTTGTAAAGCACTTTTGTCCGGAAAGAAAACTGCCTGGTTAATACCTGGGTGG
GATGACGGTACCGGAAGAATAAGCACCGGCTAACTACGTGCCAGCAGCCGCGGTAATACG
TAGGGTGCGAGCGTTAATCGGAATTACTGGGCGTAAAGCGTGCGCAGGCGGTCTGTTAAG
ACCGATGTGAAATCCCCGGGCTTAACCTGGGAACTGCATTGGTGACTGGCAGGCTTTGAG
TGTGGCAGAGGGGGGTAGAATTCCACGTGTAGCAGTGAAATGCGTAGAGATGTGGAGGAA
TACCGATGGCGAAGGCAGCCCCCTGGGCCAACACTGACGCTCATGCACGAAAGCGTGGGG
AGCAAACA
>sv286
TTTTTTTTTTAATGATACGGCGACCACCGAGATCTACACCAACTGCATCGTCGGCAGCGT
CAGATGTGTATAAGAGACAGCTTCGGTCATAGATTAAGCCATGCTCATCATAGACCGTCA
CAAGATAGGGCAAGTCTGGTGCCACTGTCTCTTATACACATCTCCGAGCCCACGAGACTA
GGAACGATCTCGTATGCCGTCTTCTGCTTGAAAA
>sv287
TTTTTTTTTAATGATACGGCGACCACCGAGATCTACACGTAGGATGTCGTCGGCAGCGTC
AGATGTGTATAAGAGACAGGCTGCGGTAATTCCAGCTCTACCGTAGTGCATAGTACAGAG
TGACTATTGTACATCTTTCATTTACAAAGAGAAATAGGCGTATGGTATCATGACGTACGT
CCGTCCCTAATAAATGTTGAAGAAATTGACGGAAGCGCACTGTCTCTTATACACATCTCC
GAGCCCACGAGACCACAGTCAATCTCGTATGCCGTCTTCTGCTTGAAAAAAA
>sv288
CCGGGCGGGATGTCTGCGGAAAAGAGCAAGGCGCTGGCCGCCGCGCTGTCGCAGATCGAA
AAGCAATTCGGCAAGGGGTCGATCATGCGACTCGGCGCCGGCGAAGTCATTGAAGACATT
CAAGTGGTGTCTACGGGTTCGCTCGGACTGGATATTGCACTGGGCGTTGGCGGCTTGCCG
CGCGGACGCGTTGTTGAAGTCTACGGTCCGGAATCGTCGGGCAAGACCACGCTGACGCTG
CAAGTCATCGCTGAAATGCAGAAGCTCGGCGGCACGGCAGCGTTCATCGACGCGGAACAT
GCGCTTGACATTGCGTATGCGCAAAAGCTCGGCGTGAATCCGTCGGATTTGCTGATCTCG
CAGCCGGATACGGGTGAGCAGGCGCTGGAAATCGCGGATGCGCTGGTGCGCTCGGGTTCG
ATCGACATGATCGTGATTGACTCGGTCGCGGCGCTGGTGCCGAAGGCTG
>sv289
GTAATACCAGCTCTGCGAGTTTGCTCCCATGTTGTTGCAGTTAAAACGCCCGTAGTCTGA
AGTACGAAGTGTAAGCGGCCACAAACCGCGTTCACTGTGAACAAATCAGGACGCTTAGTG
TAAGGTTACAAGAATGACACAGCGCAGTATGAAATCTTTACCGAAGGTAAGATCAAGGAG
AGCCATCGGGGGTAGATCTATTTCATGGCGAGCGGTGGAATGCTATAACCCATGAGAGAG
>sv290
GCCGCGGTAATTCCAGCTCTGCGAGTTTGCTCCCATATTGTTGCAGTTAAAACGCCCGTA
GTCAGAATTCGTTTAGAAAAGGGTATTCCGTCCACCGCGAATAAAACAGGACGCTTAGGG
TATTGAATAAGAATGTCTGAGCGCGGTCTGGAGTATTTACTCACACGAGTAAGGTCAAAG
AGAGCGAGTGGTGCTGGTAGTATTCCTGAGCGAGCGGTGGAATGCATTGACCTTAGGGGG
ACTAACGAAAGCGAAGGCAGCCAGCAAGTAGGTTTCTATCGATCAAGGGCGAGAGTAGGG
GTAGCGAACC
>sv291
TGGGGAATATTGCACAATGGGGGGAACCCTGATGCAGCCATGCCGCGTGTATGAAGAAGG
CCTTCGGGTTGTAAAGTACTTTCGGTAATGAGGAAGGGGTATAATTTAATAGATTATATC
ATTGACGTTAATTACAGAAGAAGCACCGGCTAACTCCGTGCCAGCAGCCGCGGTAATACG
GGGGGTGCGAGCGTTAATCGGAATGACTGGGCGTAAAGGGCATGTAGGCGGATGATTAAG
TTAGGTGTGAAAGCCCCGGGCTCAACCTGGGAATTGCACTTAAAACTGGTCGTCTGGAGT
ATTGTAGAGGAAGGTAGAATTCCACGTGTAGCGGTGAAATGCGTAGAGATGTGGAGGAAT
ACCGGTGGCGAAGGCGGCCTTCTGGACAGATACTGACGCTGAGATGCGAAAGCGTGGGGA
GCAAACA
>sv292
TGGGGAATATTGGACAATGGGGGGAACCCTGATCCAGCCATGCCGCGTGTGTGAAGAAGG
CCCTCGGGTTGTAAAGCACTTTCAGCGAGGAAGAACGCCTAGCGGTTAATACCCATTAGG
AAAGACATCACTCGCAGAAGAAGCACCGGCTAACTCCGTGCCAGCAGCCGCGGTAATACG
GAGGGTGCAAGCGTTAATCGGAATTACTGGGCGTAAAGCGCGCGTAGGTGGCTTGATAAG
CCGGTTGTGAAAGCCCCGGGCTCAACCTGGGAACGGCATCCGGAACTGTCAGGCTAGAGT
GCAGGAGAGGAAGGTAGAATTCCCGGTGTAGCGGTGAAATGCGTAGAGATCGGGAGGAAT
ACCAGTGGCGAAGGCGGCCTTCTGGACTGACACTGACACTGAGGTGCGAAAGCGTGGGTA
GCAAACA
>sv293
CCGGCTGGCATGACTGCGGAGAAGGGCAAGGCATTGGCCGCCGCGCTCGCGCAGATCGAA
AAGCAATTCGGCAAAGGGTCGATCATGCGGCTCGGCGCAGGCGAGGTGGTGGAAGACATT
CAGGTGGTCTCGACAGGGTCGCTCGGTCTGGATATCGCGCTTGGCGTCGGCGGCTTGCCG
CGCGGCCGTGTCGTGGAAATCTACGGGCCTGAGTCGTCGGGCAAAACCACGCTCACGCTG
CAGGTGATCGCCGAGATGCAAAAGGTCGGCGGCACGGCGGCGTTTATCGACGCAGAACAC
GCGCTCGACGTGCAATACGCGCAGAAGCTCGGCGTGAATGCGCAGGAACTGCTGATCTCG
CAGCCGGACACGGGCGAGCAGGCACTGGAAATCGCAGATGCGCTGGTGCGCTCCGGCTCC
ATCGACATGATCGTCATCGACTCCGTCGCGGCGCTCGTGCCGAAGGCGG
>sv294
AGGACGATTCATGGAAGATAGCAAGAAAGGCCCGGCTGGCATGACTGCGGAGAAGGGCAA
GGCATTGGCCGCCGCGCTCGCGCAGATCGAAAAGCAATTCGGCAAAGGGTCGATCATGCG
GCTCGGCGCAGGCGAGGTGGTGGAAGACATTCAGGTGGTCTCGACAGGGTCGCTCGGTCT
GGATATCGCGCTTGGCGTCGGCGGCTTGCCGCGCGGCCGTGTCGTGGAAATCTACGGTCC
TGAGTCGTCGGGCAAAACCACGCTCACGCTGCAGGTGATCGCCGAGATGCAAAAGGTCGG
CGGCACGGCGGCGTTTATCGACGCGGAACACGCGCTCGACGTGCAATACGCGCAGAAGCT
CGGCGTGAATGCGCAGGAACTGCTGATCTCGCAGCCGGACACGGGCGAGCAGGCACTGGA
AATCGCGGATGCGCTGGTGCGCTCCGGCTCCATCGACATGATCGTCATCGACTCCGTCGC
GGCGCTCGTGCCGAAGGCGGAAATCGAAGGCGAGATGGGC
>sv295
TGGGGAATATTGGGCAATGGGCGAAAGCCTGACCCAGCAACGCCGCGTGAAGGAAGAAGG
TTTTCGGATTGTAAACTTCTGTTGTGAGGGACGAAGGACGTGACGGTACCTCATGAGGAA
GCCCCGGCTAACTACGTGCCAGCAGCCGCGGTAATACGTAGGGGGCAAGCGTTGTCCGGA
ATTACTGGGCGTAAAGGGAGCGTAGGCGGCTTATTAAGTCAGATGTGAAATCCCCGGGCT
TAACCTGGGAGGTGCATCTGAAACTGGTGAGCTTGAGTGCGGGAGAGGCAAGTGGAATTC
CTAGTGTAGCGGTGGAATGCGTAGATATTAGGAGGAACACCGGTGGCGAAGGCGGCTTGC
TGGACCGTAACTGACGCTGAGGCTCGAAAGCGTGGGGAGCAAACA
>sv296
TTTTTTTTTTTAATGATACGGCGACCACCGAGATCTACACTGCTACCTTCGTCGGCAGCG
TCAGATGTGTATAAGAGACAGTCTTAGTTGGTGGAGTGATTTGTCGGAAGGAGAAGTCGT
AACAAGGTTCTGTCTCTTATACACATCTCCGAGCCCACGAGACTGCTGTAGATCTCGTAT
GCCGTCTTCTGCTTGAAAA
>sv297
TGGGGAATTTTGGACAATGGGGGCAACCCTGATCCAGCAATGCCGCGTGTGTGAAGAAGG
CCTTCGGGTTGTAAAGCACTTTTGTCCGGAAAGAAAACCTACCTGTTAATACCGGGTGGG
GATGACGGTACCGGAAGAATAAGCACCGGCTAACTACGTGCCAGCAGCCGCGGTAATACG
TAGGGTGCGAGCGTTAATCGGAATTACTGGGCGTAAAGCGTGCGCAGGCGGTCTGTTAAG
ACCGATGTGAAATCCCCGGGCTTAACCTGGGAACTGCATTGGTGACTGGCAGGCTTTGAG
TGTGGCAGAGGGGGGTAGAATTCCACGTGTAGCAGTGAAATGCGTAGAGATGTGGAGGAA
TACCGATGGCGAAGGCAGCCCCCTGGGCCAACACTGACGCTCATGCACGAAAGCGTGGGG
AGCAAACA
>sv298
GTAATTCCAGCTCTGCGAGTTTGCTCCCATATTGTTGCAGTTAAAACGCCCGTAGTCAGA
GCTCTAGGAAAGGATAGGTTCTACCGTCCACCGCGAATAAAACAGGACGCTTAGGGTATT
TTATAAGAATGATAGAGCGCGGTCTGGAGTATTTACTCAATTCGAGTAAGGTCAAAGAGA
GCGAGTGGTGCTGGTAGTATTCCTAAGCGAGCGGTGGAATGCATTGACCTTAGGGAGACT
AACGAAAGCGAAGGCAGCCAGCAAGTAGGTTTCTATCGATCAAGGGCGAGAGTAGGGGTA
GCGAACC
>sv299
TCTTAGTTGGTGGGGTGATTTGTCTGGTTAATTCCGATAACGAACGAGACTCTAGCCTGC
TAAATAGTCGCATCCGGTATCCTCTGCGCTACCGGCGACTCTTAATCTTCTTAGAGGGAC
AGGCGGCTTCTAGCCGCACGAGATTGAGCAATAACAGGTCTGTGATGCCCTTAGATGTTC
TGGGCCGCACGCGCGCTACACTGAAGGAATCAGCGTGTCCTCCCTGGCCGAAAGGTCCGG
GTAACCAGCTGAACCTCCTTCGTGCTAGGGATTGGGGCTTGCAATTGTTCCCCATGAACG
AGGAATTCCCAGTAAGCGCGAGTCATAAGCTCGCGTTGATTACGTCCCTGCCCTTTGTAC
ACACCGCCCGTCGCTACTACCGATTGAATGATTTAGTGAGGTCTTCGGACCGGTGGGCGC
GGGGGTCCGCCCCTTCGATTCCACCGGGAAGATGCCCGAACTTGATCATTTAGAGGAAGG
AGAAGTCGTAACAAGGTT
>sv300
GTAATACCAGCTCTCCAAGTTTGCTCCCACTGCTACACTTAAAACGCCCGTAGTCGGAGT
TCGTAGCACGCAAGTGCGCTCACGGTGAATAAATCAGGACGCTAAGAGTAAGTGCTCAAC
TGCATGACTGAGCACCGTCTGAGGTTTTTACCCGTCAGGGTAAGGTCAATGGGAGCCAGC
GAGGTTAGGTCTATTCAGTGGCGAGCGGCGGAATGTGTTGACCCGCTGGAGAGAAGCAGA
GGCGAAGGCGCCTAACAAGGGGGTGTCTGTCGATCAAGGGCGAGAGTCGCAGTAGCCAAC
T
>sv301
TCTTAGTTGGTGGAGTGACTTGTCTGGTTAATTCCGATAACGAACGAGACTCTAGCCTGC
TAAATAGTCGCATCCGGTATCCTCTGCGCTACCGGCGACTCTTAATCTTCTTAGAGGGAC
AGGCGGCTTCTAGCCGCACGAGATTGAGCAATAACAGGTCTGTGATGCCCTTAGATGTTC
TGGGCCGCACGCGCGCTACACTGAAGGAATCAGCGTGTCCTCCCTGGCCGAAAGGTCCGG
GTAACCAGCTGAACCTCCTTCGTGCTAGGGATTGGGGCTTGCAATTGTTCCCCATGAACG
AGGAATTCCCAGTAAGCGCGAGTCATAAGCTCGCGTTGATTACGTCCCTGCCCTTTGTAC
ACACCGCCCGTCGCTACTACCGATTGAATGATTTAGTGAGGTCTTCGGACCGGTGGGCGC
GGGGGTCCGCCCCTTCGATTCCACCGGGAAGATGCCCGAACTTGATCATTTAGAGGAAGG
AGAAGTCGTAACAAGGTT
>sv302
CCGGCTGGAATGACTGCGGAAAAGAGCAAGGCGCTGGCTGCCGCGCTGTCGCAGATCGAA
AAGCAATTCGGCAAAGGGTCGATCATGCGGCTCGGCGCGGGTGAGGCGGTCGAAGACATT
CAGGTCGTGTCGACTGGTTCGCTCGGACTGGATATCGCGCTCGGCGTGGGCGGCTTGCCG
CGCGGCCGGGTAGTCGAAATCTATGGTCCGGAGTCGTCGGGCAAGACCACGCTCACGCTG
CAGGTGATCGCGGAAATGCAGAAGCTTGGCGGCACGGCTGCGTTCATCGACGCGGAACAC
GCGCTCGACGTTCAATACGCGGGCAAGCTCGGCGTGAATATCCCGGAACTGCTCATTTCG
CAGCCAGACACGGGTGAGCAGGCGCTCGAAATCGCGGATGCGCTGGTGCGCTCCGGTTCC
ATCGACATGATCGTCATCGACTCGGTTGCGGCGCTCGTGCCGAAGGCTG
>sv303
TGGGGAATATTGGACAATGGGGGCAACCCTGATCCAGCCATGCCGCGTGTGTGAAGAAGG
TCTTCGGATTGTAAAGCACTTTTAGTTGTGAGGAAGGGGCGAAGTAACGACTTGTCCTTG
ACGTTAGCAACAGAAAAAGCACCGGCTAACTTCGTGCCAGCAGCCGCGGTAATACGAAGG
GTGCAAGCGTTAATCGGAATAACTGGGCGTAAAGCGCGCGTAGGTGGTTTGTCAAGTTGG
ATGTGAAATCCCCGGGCTCAACCTGGGAACTGCATCCAAAACTGACTGACTAGAGTACGG
TAGAGGTTAGTGGAATTTCCTGTGTAGCGGTGAAATGCGTAGATATAGGAAGGAACACCA
GTGGCGAAGGCGACTAACTGGACTGATACTGACACTGAGGTGCGAAAGCGTGGGGAGCAA
ACA
>sv304
TTTTTTTTTTTAATGATACGGCGACCACCGAGATCTACACAGTGGTGATCGTCGGCAGCG
TCAGATGTGTATAAGAGACAGTCTTAGTTGGTGGAGTGGCTTGTCGGAAGGAGAAGTCGT
AACAAGGTTCTGTCTCTTATACACATCTCCGAGCCCACGAGACGTGACAGAATCTCGTAT
GCCGTCTTCTGCTTGAAAA
>sv305
TTTTTTTTTTTTAATGATACGGCGACCACCGAGATCTACACGTGTTCTCTCGTCGGCAGC
GTCAGATGTGTATAAGAGACAGTCTTAGTTGGTGGGGTGGTTTGTCTGAAGGAGAAGTCG
TAACAAGGTTCTGTCTCTTATACACATCTCCGAGCCCACGAGACGTGACAGAATCTCGTA
TGCCGTCTTCTGCTTGAAAA
>sv306
GTAATTCCAGCTCTGCGAGTTTGCTCCCATATTGTTGCAGTTAAAACGCCCGTAGTCAGA
TGTCGAAATCACAGTTATGGTTCAAGCCGTCCACCGCGAATAAAACAGAACGCTTAGGGT
ATTATAAAAGAATGATAGAGCGCGGTATGGAGTATTTACCTCTTCTAGGGTAAGGTCAAA
GAGAGCGAGTGGTGCTGGTAGTATTCCTGAGCGAGCGGTGGAATGCATTGACCTTAGGGA
GACTAACAAAAGCGAAGGCAGCCAGCAAGTAGGTTTCTATCGATCAAGGGCGAGAGTAGG
GGTAGCGAACC
>sv307
GCCGCGGTAATACCAGCTCTGCGAGTTTGCTCCCATATTGTTGCAGTTAAAACGCCCGTA
GTCAGAATTCGTTTAGAAAAGGGTATTCCGTCCACCGCGAATAAAACAGGACGCTTAGGG
TATTGAATAAGAATGTCTGAGCGCGGTCTGGAGTATTTACTCACACGAGTAAGGTCAAAG
AGAGCGAGTGGTGCTGGTAGTATTCCTGAGCGAGCGGTGGAATGCATTGACCTTAGGGGG
ACTAACGAAAGCGAAGGCAGCCAGCAAGTAGGTTTCTATCGATCAAGGGCGAGAGTAGGG
GTAGCGAACC
>sv308
TTTTTTTTTTTAATGATACGGCGACCACCGAGATCTACACTGAGGACATCGTCGGCAGCG
TCAGATGTGTATAAGAGACAGTCTTAGTTGGTGGGGTGGCTTGTCTGAAGGAGAAGTCGT
AACAAGGTTCTGTCTCTTATACACATCTCCGAGCCCACGAGACGTGACAGAATCTCGTAT
GCCGTCTTCTGCTTGAAAA
>sv309
TTTTTTTTTTTAATGATACGGCGACCACCGAGATCTACACTATTGCGGTCGTCGGCAGCG
TCAGATGTGTATAAGAGACAGTCTTAGTTGGTGGGGTGATTTGTCTGGAAGGAGAAGTCG
TAACAAGGTTCTGTCTCTTATACACATCTCCGAGCCCACGAGACTGCTGTAGATCTCGTA
TGCCGTCTTCTGCTTGAAAAA
>sv310
TTTTTTTTTTTAATGATACGGCGACCACCGAGATCTACACCAGTTCTCTCGTCGGCAGCG
TCAGATGTGTATAAGAGACAGTCTTAGTTGGTGGAGTGATTTGTCGGAAGGAGAAGTCGT
AACAAGGTTCTGTCTCTTATACACATCTCCGAGCCCACGAGACGGTTGGTTATCTCGTAT
GCCGTCTTCTGCTTGAAAA
>sv311
TTTTTTTTTAATGATACGGCGACCACCGAGATCTACACGTAGGATGTCGTCGGCAGCGTC
AGATGTGTATAAGAGACAGGCTGCGGTAATTCCAGCTCTACCGTAGTGCATAGTACAGAG
TGACTATTGTACATCTTTCATTTACAAAGAGAAATAGGCGTATGGTATCATGACGTACGT
CCGTCCCTAATAAATGTTGAAGAAATTGACGGAAGAGCACTGTCTCTTATACACATCTCC
GAGCCCACGAGACCACAGTCAATCTCGTATGCCGTCTTCTGCTTGAAAAAAA
>sv312
TTTTTTTTTTTAATGATACGGCGACCACCGAGATCTACACAGTGGTGATCGTCGGCAGCG
TCAGATGTGTATAAGAGACAGTCTTAGTTGGTGGGGTGGCTTGTCGGAAGGAGAAGTCGT
AACAAGGTTCTGTCTCTTATACACATCTCCGAGCCCACGAGACGTGACAGAATCTCGTAT
GCCGTCTTCTGCTTGAAAA
>sv313
TTTTTTTTTTTAATGATACGGCGACCACCGAGATCTACACATCGGCATTCGTCGGCAGCG
TCAGATGTGTATAAGAGACAGTCTTAGTTGGTGGGGTGGCTTGTCTGGAAGGAGAAGTCG
TAACAAGGTTCTGTCTCTTATACACATCTCCGAGCCCACGAGACGACTACACATCTCGTA
TGCCGTCTTCTGCTTGAAAAA
>sv314
GAATATTGGTCAATGGGCGCAAGCCTGAACCAGCCACGTAGCGTGAAGGATGACGGCCTT
ATGGGTTGTAAACTTCTTTTATACGGGAATAAAGTGTGGGACGTGTCCCGTTTTGTATGT
ACCGTATGAATAAGGATCGGCTAACTCCGTGCCAGCAGCCGCGGTAATACGGAGGATCCT
GGTGTTATCCGGATTTATTGGGTTTAAAGGGTGCGCAGGCTGGTTTTCAAGTCAGTTGTG
AAAGTTCGGGGCTCAACCTTGAAATTGCAGTTGAAACTGGGAGCCTTGAGTATAGTGGAG
GTCAGTGGAATTCGTGTTGTAGCGGTGAAATGCTTAGATATCACGAGGAACTCCGATTGC
GCAGGCATCTGACCATGCTATAACTGACGCTGAGTCACGAAAGTGTGGGTATCAAACA
>sv315
TGGGGAATATTGCACAATGGGGGAAACCCTGATGCAGCCATGCCGCGTGTGTGAAGAAGG
CCTTCGGGTTGTAAAGCACTTTCAGCGGGGAGGAAGGCGATGGCGTTAATAGCGCTATCG
ATTGACGTTACCCGCAGAAGAAGCACCGGCTAACTCCGTGCCAGCAGCCGCGGTAATACG
GAGGGTGCGAGCGTTAATCGGAATTACTGGGCGTAAAGCGTACGCAGGCGGTCTGTTAAG
TCAGATGTGAAATCCCCGGGCTCAACCTGGGAACTGCATTTGAAACTGGCAGGCTAGAGT
CTCGTAGAGGGGGGTAGAATTCCAGGTGTAGCGGTGAAATGCGTAGAGATCTGGAGGAAT
ACCGGTGGCGAAGGCGGCCCCCTGGACGAAGACTGACGCTCAGGTACGAAAGCGTGGGGA
GCAAACA
>sv316
TGGGGAATATTGCACAATGGGCGGAAGCCTGATGCAGCCATGCCGCGTGTGTGAAGAAGG
CCTTCGGGTTGTAAAGCACTTTCAGTGAGGAGGAAGGGGTGAGTTTTAATAGAGCTTACC
ATTGACGTTACTCACAGAAGAAGCACCGGCTAACTCCGTGCCAGCAGCCGCGGTAATACG
GAGGGTGCAAGCGTTAATCGGAATTACTGGGCGTAAAGCGCACGCAGGCGGTTTGTTAAG
TTAGATGTGAAATCCCCGGGCTTAACCTGGGAACTGCATTTAAAACTGGCAAGCTAGAGT
CTTGTAGAGGGGGGTAGAATTCCACGTGTAGCGGTGAAATGCGTAGAGATGTGGAGGAAT
ACCGGTGGCGAAGGCGGCCCCCTGGACAGAGACTGACGCTCAGGTGCGAAAGCGTGGGGA
GCAAACA
>sv317
GCCGCGGTAATACCAGCTCTGCGAGTTTGCTCCCATATTGTTGCAGTTAAAACGCCCGTA
GTCAGAGTTCTAGTTTAGCATAGGAATTTCCGTCCACCGCGAATAAAACAGGACGCTTAG
GGTATTTTTAAAGAATGTAGGAGCGCGGTCTGGAGTATTTACTCCACGAGAGTAAGGTCA
AAGAGAGCGAGTGGTGCTGGTAGTATTCCTGAGCGAGCGGTGGAATGCATTGACCTTAGG
GAGACTAACGAAAGCGAAGGCAGCCAGCAAGTAGGTTTCTATCGATCAAGGGCGAGAGTA
GGGGTAGCGAACC
>sv318
GAATATTGGTCAATGGACGCAAGTCTGAACCAGCCAAGTCGCGTGAAGGATGACTGCCCT
ACGGGTTGTAAACTTCTTTTGTATGGGAGTAAAACGGGTTACGTGTAGCCTTTTGCAAGT
ACCATACGAATAAGCATCGGCTAACTCCGTGCCAGCAGCCGCGGTAATACGGAGGATGCG
AGCGTTATCCGGATTTATTGGGTTTAAAGGGTGCGTAGGCGGTCTATTAAGTCAGCGGTG
AAAGTTTGAGGCTCAACCTTAAAATTGCCGTTGAAACTGGTTGACTTGAGTATATTTGAA
GTAGGCGGAATTCGTGGTGTAGCGGTGAAATGCATAGATATCACGAAGAACTCCAATTGC
GCAGGCAGCTTACTAAACTATAACTGACGCTGAGGCACGAAAGCGTGGGTATCAAACA
>sv319
GTAATACCAGCTCTGCGAGTTTGCTCCCATATTGTTGCAGTTAAAACGCCCGTAGTCAGA
TGTCGAAATCAACAGTTGTGGTTCAAACCGTCCACCGCGAATAAAACAGAACGCTTAGGG
TATTATAAAAGAATGATAGAGCGCGGTATGGAGTATTTACCTCTTCTAGGGTAAGGTCAA
AGAGAGCGAGTGGTGCTGGTAGTATTCCTGAGCGAGCGGTGGAATGCATTGACCTTAGGG
AGACTAACAAAAGCGAAGGCAGCCAGCAAGTAGGTTTCTATCGATCAAGGGCGAGAGTAG
GGGTAGCGAACC
>sv320
TTTTTTTTTTTTTAATGATACGGCGACCACCGAGATCTACACGTGTTCTCTCGTCGGCAG
CGTCAGATGTGTATAAGAGACAGTCTTAGTTGGTGGAGTGGTTTGTCTGAAGGAGAAGTC
GTAACAAGGTTCTGTCTCTTATACACATCTCCGAGCCCACGAGACGTGACAGAATCTCGT
ATGCCGTCTTCTGCTTGAAAA
>sv321
TAGGGAATCTTCCGCAATGGGCGAAAGCCTGACGGAGCAACGCCGCGTGAGTGATGAAGG
TCTTCGGATCGTAAAACTCTGTTATTAGGGAAGAACAAATGTGTAAGTAACTATGCACGT
CTTGACGGTACCTAATCAGAAAGCCACGGCTAACTACGTGCCAGCAGCCGCGGTAATACG
TAGGTGGCAAGCGTTATCCGGAATTATTGGGCGTAAAGCGCGCGTAGGCGGTTTTTTAAG
TCTGATGTGAAAGCCCACGGCTCAACCGTGGAGGGTCATTGGAAACTGGAAAACTTGAGT
GCAGAAGAGGAAAGTGGAATTCCATGTGTAGCGGTGAAATGCGCAGAGATATGGAGGAAC
ACCAGTGGCGAAGGCGACTTTCTGGTCTGTAACTGACGCTGATGTGCGAAAGCGTGGGGA
TCAAACA
>sv322
CCGGGCGGCATGTCTGCAGAGAAGAGCAAGGCGCTGGCCGCCGCGCTGTCGCAGATCGAA
AAGCAGTTCGGCAAAGGGTCGATCATGCGGCTCGGCGCGGGGGAAGTGGTCGAAGACATT
CAGGTGGTGTCCACGGGTTCGCTCGGGCTGGATATCGCGCTCGGCGTCGGCGGATTGCCG
CGCGGCCGTGTGGTGGAAATCTACGGTCCGGAGTCGTCGGGCAAGACCACGCTTACGCTG
CAGGTGATCGCCGAGATGCAGAAGATCGGCGGCACGGCGGCGTTTATCGACGCGGAACAC
GCGCTCGACGTGCAGTACGCGCAAAAGCTCGGCGTGAACGCGTCGGACTTGCTGATCTCG
CAACCGGACACGGGCGAACAGGCGCTGGAAATCGCGGACGCGCTGGTGCGCTCCGGTTCC
ATCGACATGATCGTGATCGACTCGGTGGCGGCGCTCGTGCCGAAGGCCG
>sv323
TTTTTTTTTTTAATGATACGGCGACCACCGAGATCTACACGGCCATATTCGTCGGCAGCG
TCAGATGTGTATAAGAGACAGGCTGCGGTAATACCAGCTCTCAAGAAATTGACGGAAGAG
CACTGTCTCTTATACACATCTCCGAGCCCACGAGACATGGATCCATCTCGTATGCCGTCT
TCTGCTTGAAAAAAA
>sv324
TTTTTTTTTTTTAATGATACGGCGACCACCGAGATCTACACGTGTTCTCTCGTCGGCAGC
GTCAGATGTGTATAAGAGACAGTCTTAGTTGGTGGGGTGGTTTGTCGGAAGGAGAAGTCG
TAACAAGGTTCTGTCTCTTATACACATCTCCGAGCCCACGAGACGTGACAGAATCTCGTA
TGCCGTCTTCTGCTTGAAAA
>sv325
GTAATACCAGCTCTGTAAGTGTGCTCCCATATTGTTGCAGTTAAAAAGCCCGTAGTCTGA
TTTCTTTGGAAAACTAATTCACTGTGAATAAATTAGGACGCTTAAAGTATGGTTACATGA
ATACTTTAGCGCAGTATGAAAGATTTTGCTCTTACGGGCAAGATCAAAGAGAGCCATTGG
GGGTATTTCTATTTCATGGCGAGTGGTGAAATACGTTGACCCATGGGAGAGAAACGAAAG
CGAAGGCAAATACCCAAAGGGTTTCTATCGATCAAGGGCGAGAGTAGGGGGAGCGAACC
>sv326
TGGGGAATATTGCACAATGGGGGAAACCCTGATGCAGCCATGCCGCGTGTGTGAAGAAGG
CCTTCGGGTTGTAAAGCACTTTCAGCGGGGAGGAAAGCGGTGGCGTAAATAGCGCTACCG
ATTGACGTCACCCGCAGAAGAAGCACCGGCTAACTCCGTGCCAGCAGCCGCGGTAATACG
GAGGGTGCGAGCGTTAATCGGAATTACTGGGCGTAAAGCGTACGCAGGCGGTCTGTTAAG
TCAGATGTGAAATCCCCGGGCTCAACCTGGGAACTGCATTTGAAACTGGCAGGCTAGAGT
CTCGTAGAGGGGGGTAGAATTCCAGGTGTAGCGGTGAAATGCGTAGAGATCTGGAGGAAT
ACCGGTGGCGAAGGCGGCCCCCTGGACGAAGACTGACGCTCAGGTACGAAAGCGTGGGGA
GCAAACA
>sv327
TTTTTTTTTTTAATGATACGGCGACCACCGAGATCTACACTATTGCGGTCGTCGGCAGCG
TCAGATGTGTATAAGAGACAGTCTTAGTTGGTGGAGTGATTTGTCTGGAAGGAGAAGTCG
TAACAAGGTTCTGTCTCTTATACACATCTCCGAGCCCACGAGACTGCTGTAGATCTCGTA
TGCCGTCTTCTGCTTGAAAAA
>sv328
CCGGCTGGAATGACTGCGGAGAAGAGCAAGGCGTTGGCCGCCGCGCTTTCGCAGATCGAA
AAGCAATTCGGCAAAGGGTCGATCATGCGGCTCGGCGCAGGTGAGGCGGTCGAAGACATT
CAGGTGGTCTCCACCGGCTCGCTCGGACTGGACATCGCGCTGGGCGTCGGCGGTTTGCCG
CGCGGCCGGGTGGTGGAGATTTACGGTCCGGAATCGTCGGGCAAGACCACGCTCACGCTG
CAAGTGATTGCCGAGATGCAAAAGCTCGGCGGCACGGCGGCGTTCATCGACGCGGAACAT
GCGCTCGATGTCCAGTACGCGGGCAAGCTCGGTGTGAATGTGCCGGAACTGCTGATCTCG
CAGCCGGACACGGGCGAGCAGGCGCTGGAAATCGCGGACGCGCTGGTGCGCTCCGGCTCC
ATCGACATGATCGTCATCGACTCCGTCGCGGCGCTCGTGCCGAAGGCGG
>sv329
TTTTTTTTTTTTAATGATACGGCGACCACCGAGATCTACACCATGACGTTCGTCGGCAGC
GTCAGATGTGTATAAGAGACAGTCTTAGTTGGTGGGGTGGCTTGTCGGAAGGAGAAGTCG
TAACAAGGTTCTGTCTCTTATACACATCTCCGAGCCCACGAGACGGTTGGTTATCTCGTA
TGCCGTCTTCTGCTTGAAAA
>sv330
TTTTTTTTTTTTTTTAATGATACGGCGACCACCGAGATCTACACGATCCTAGTCGTCGGC
AGCGTCAGATGTGTATAAGAGACAGGCTGCGGTAATTCCAGCTCTTCGTGCATAAGAAAT
TGACGGAAGCGCACTGTCTCTTATACACATCTCCGAGCCCACGAGACGACATCTGATCTC
GTATGCCGTCTTCTGCTTGAAAAAAA
>sv331
TTTTTTTTTTTAATGATACGGCGACCACCGAGATCTACACATCCGCTTTCGTCGGCAGCG
TCAGATGTGTATAAGAGACAGTCTTAGTTGGTGGAGTGGTTTGTCGGAAGGAGAAGTCGT
AACAAGGTTCTGTCTCTTATACACATCTCCGAGCCCACGAGACGGTTGGTTATCTCGTAT
GCCGTCTTCTGCTTGAAAA
>sv332
TGGGGAATATTGGACAATGGGGGCAACCCTGATCCAGCCATGCCGCGTGTGTGAAGAAGG
CCTTTTGGTTGTAAAGCACTTTAAGCAGGGAGGAGAGGCTAATGGTTAATACCCATTAGA
TTAGACGTTACCTGCAGAATAAGCACCGGCTAACTCTGTGCCAGCAGCCGCGGTAATACA
GAGGGTGCGAGCGTTAATCGGAATTACTGGGCGTAAAGCGAGTGTAGGTGGCTCATTAAG
TCACATGTGAAATCCCCGGGCTTAACCTGGGAACTGCATGTGATACTGGTGGTGCTAGAA
TATGTGAGAGGGAAGTAGAATTCCAGGTGTAGCGGTGAAATGCGTAGAGATCTGGAGGAA
TACCGATGGCGAAGGCAGCTTCCTGGCATAATATTGACACTGAGATTCGAAAGCGTGGGT
AGCAAACA
>sv333
GTAATACCAGCTCTCCAAGTTTGCTCCCAATGCTACACTTAAAACGCCCGTAGTCTGAAT
TCGAAGCTCGCATAGAGCGTTCACCGTGAACAAATCAGAATGCTTAGAGTAGTTCATCAC
TGAATGACTCAGCGCGGTATGAGATCTTTACCCTTAACGGGGTCAGATCAAAGAGAGCCA
TCGGGGGTAGATCTATTTCATGGCGAGCGGCGGAATGTGTTGACCCATGAGAGAGAAACG
AATGCGAAAGCATCTACCTAGAGGGTTTCTGTCGATCAAGGGCGAGAGTAGCAGGATCCA
ACC
>sv334
TTTTTTTTTTTAATGATACGGCGACCACCGAGATCTACACGGCCATATTCGTCGGCAGCG
TCAGATGTGTATAAGAGACAGGCCGCGGTAATTCCAGCTCTCAAGAAATTGACGGAAGCG
CACTGTCTCTTATACACATCTCCGAGCCCACGAGACATGGATCCATCTCGTATGCCGTCT
TCTGCTTGAAAAAAA
>sv335
TGGGGAATATTGCACAATGGGCGCAAGCCTGATGCAGCCATGCCGCGTGTATGAAGAAGG
CCTTCGGGTTGTAAAGTACTTTCAGTCGGGAGGAAGGTGGTAAGGTTAATAACCTTATCA
ATTGACGTTACCGACAGAAGAAGCACCGGCTAACTCCGTGCCAGCAGCCGCGGTAATACG
GAGGGTGCAAGCGTTAATCGGAATTACTGGGCGTAAAGCGCACGCAGGCGGTTGATTGAG
TCAGATGTGAAATCCCCGGGCTTAACCCGGGAATTGCATCTGATACTGGTCAGCTAGAGT
CTTGTAGAGGGGGGTAGAATTCCATGTGTAGCGGTGAAATGCGTAGAGATGTGGAGGAAT
ACCGGTGGCGAAGGCGGCCCCCTGGACAAAGACTGACGCTCAGGTGCGAAAGCGTGGGGA
GCAAACA
>sv336
TTTTTTTTTTTTTAATGATACGGCGACCACCGAGATCTACACGTGTTCTCTCGTCGGCAG
CGTCAGATGTGTATAAGAGACAGTCTTAGTTGGTGGGGTGGCTTGTCGGAAGGAGAAGTC
GTAACAAGGTTCTGTCTCTTATACACATCTCCGAGCCCACGAGACGTGACAGAATCTCGT
ATGCCGTCTTCTGCTTGAAAA
>sv337
TTTTTTTTTTTAATGATACGGCGACCACCGAGATCTACACAGTGGTGATCGTCGGCAGCG
TCAGATGTGTATAAGAGACAGTCTTAGTTGGTGGAGTGGTTTGTCTGAAGGAGAAGTCGT
AACAAGGTTCTGTCTCTTATACACATCTCCGAGCCCACGAGACGTGACAGAATCTCGTAT
GCCGTCTTCTGCTTGAAAA
>sv338
TGGGGAATTTTGGACAATGGGGGAAACCCTGATCCAGCGACGTCGCGTGGAGGACGAAGG
CTTTCGAGTTGTAAACTCCTTTTAGAGGGGAAGAAACAAATGACGGTACCCTCAGAAAAA
GCCACGGCTAACTACGTGCCAGCAGCCGCGGTAATACGTAGGTGGCGAACGTTACTCGGA
ATTACTAGGCGTAAAGTGTACGTAGGCTGTTAGATAAGTCCTTAGTGAAATTTTTCGGCT
CAACCGAGAAGGGTCTATGGATACTGTTTGACTTGAGTTTGGGAGAGGGAGACGGAATTC
CTGGTGTAGCGGTGAAATGCGTAGATATCAGGAGGAACACCAATGGCGAAAGCAGTCTCC
TGGACCAATACTGACGTTGATGTACGAAAGCTAGGGTAGCAAACA
>sv339
TGGGGAATATTGCACAATGGGCGCAAGCCTGATGCAGCCATGCCGCGTGTGTGAAGAAGG
CCTTAGGGTTGTAAAGCACTTTCAGTCAGGAGGAAGGGTGGTGGTTTAATACACTATCAC
ATTGACGTTACTGACAGAAGAAGCACCGGCTAACTCCGTGCCAGCAGCCGCGGTAATACG
GAGGGTGCAAGCGTTAATCGGAATTACTGGGCGTAAAGCGCACGCAGGCGGTTGATTAAG
TTGGATGTGAAATCCCCGGGCTTAACCTGGGAACTGCATTCAAGACTGGTCAGCTAGAGT
CTCGTAGAGGGGGGTAGAATTCCACGTGTAGCGGTGAAATGCGTAGAGATGTGGAGGAAT
ACCGGTGGCGAAGGCGGCCCCCTGGACGAAGACTGACGCTCAGGTGCGAAAGCGTGGGGA
GCAAACA
>sv340
GAATATTGGACAATGGGTGAGAGCCTGATCCAGCCATCCCGCGTGAAGGACTACAGCCCT
ATGGGTTTTAAACTTCTTTTGTATGGGGATAAACCTATCTACGAGTAGATAGCTGAAGGT
ACCATACGAATAAGCATCGGCTAACTCCGTGCCAGCAGCCGCGGTAATACGGAGGATGCG
AGCGTTATCCGGATTTATTGGGTTTAAAGGGTCCGTAGGCGGACTTATAAGTCAGCGGTG
AAATCCTATAGCTTAACTATAGACCTGCCGTTGATACTGTAAGTCTTGAATAGTATTGAA
GTAGCCGGAATGTGTAGTGTAGCGGTGAAATGCATAGATATTACACAGAACACCAATTGC
GAAGGCAGGTTACTAAATACCGATTGACGCTGATGGACGAAAGCGTGGGGAGCGAACA
>sv341
GTAATTCCAGCTCTCCGAGTTTGCTCCCATTGTTACGTTTAAAACGCCCGTAGTTTGAGG
TTTAAGCTCGGATAGAGCGTTCACCGTGACCAAATCAGGATGCTTAAAGTAGTTCAAAAC
TGAATGACTCAGCACGGTATGAGATTTTTACCCCTTCGGGGGTCAGATCAAAGAGAGCCA
TCGGGGGTAGATCTATTTCATGGCGAGCGGCGGAATGTGTTGACCCATGAGAGAGAAACG
AATGCGAAAGCATCTACCTAGAGGGTTTCTGTCGATCAAGGGCGAGAGCCGCAGGATCCA
ACC
>sv342
TGGGGAATATTGCACAATGGGGGAAACCCTGATGCAGCCATGCCGCGTGTGTGAAGAAGG
CCTTCGGGTTGTAAAGCACTTTCAGCGGGGAGGAAAGCGGCGGCGTAAATAGCGCTATCG
ATTGACGTTACCCGCAGAAGAAGCACCGGCTAACTCCGTGCCAGCAGCCGCGGTAATACG
GAGGGTGCGAGCGTTAATCGGAATTACTGGGCGTAAAGCGTACGCAGGCGGTCTGTTAAG
TCAGATGTGAAATCCCCGGGCTCAACCTGGGAACTGCATTTGAAACTGGCAGGCTAGAGT
CTCGTAGAGGGGGGTAGAATTCCAGGTGTAGCGGTGAAATGCGTAGAGATCTGGAGGAAT
ACCGGTGGCGAAGGCGGCCCCCTGGACGAAGACTGACGCTCAGGTACGAAAGCGTGGGGA
GCAAACA
>sv343
GTAATACCAGCTCTGCGAGTTTGCTCCCATGTTGTTGCAGTTAAAACGCCCGTAGTCTGA
AGTACGAAGTGTAAGCGGCCACAAACCGCGTTCACTGTGAACAAATCAGGACGCTTAGTG
TAAGGTTACAAGAATGACACAGCGCAGTATGAAATCTTTACCGAAGGTAAGATCAAAGAG
AGCCATCGGGGGTAGATCTATTTCATGGCGAGCGGTGGAATGCTATAACCCATGAGAGAG
>sv344
TGGGGAATATTGCACAATGGGCGCAAGCCTGATGCAGCCATGCCGCGTGTGTGAAGAAGG
CCTTAGGGTTGTAAAGCACTTTCAGTCAGGAGGAAGGGTGGTAGTTTAATACACTATTAC
ATTGACGTTACTGACAGAAGAAGCACCGGCTAACTCCGTGCCAGCAGCCGCGGTAATACG
GAGGGTGCAAGCGTTAATCGGAATTACTGGGCGTAAAGCGCACGCAGGCGGTTGATTAAG
TTGGATGTGAAATCCCCGGGCTTAACCTGGGAACTGCATTCAAGACTGGTCAGCTAGAGT
CTCGTAGAGGGGGGTAGAATTCCACGTGTAGCGGTGAAATGCGTAGAGATGTGGAGGAAT
ACCGGTGGCGAAGGCGGCCCCCTGGACGAAGACTGACGCTCAGGTGCGAAAGCGTGGGGA
GCAAACA
>sv345
GTAATACCAGCTCTGCGAGTTTGCTCCCATATTGTTGCAGTTAAAACGCCCGTAGTCAGA
GTTCTAGTTTAGCATAGGAATTTCCGTCCACCGCGAATAAAACAGGACGCTTAGGGTATT
TTTAAAGAATGTAGGAGCGCGGTCTGGAGTATTTACTCCACGAGAGTAAGGTCAAAGAGA
GCGAGTGGTGCTGGTAGTATTCCTGAGCGAGCGGTGGAATGCATTGACCTTAGGGAGACT
AACGAAAGCGAAGGCAGCCAGCAAGTAGGTTTCTATCGATCAAGGGCGAGAGTAGGGGTA
GCGAACC
>sv346
GTAATTCCAGCTCTGCGAGTTTGCTCCCATATTGTTGCAGTTAAAACGCCCGTAGTCAGA
ATTCGCTCAGAAAAGGGTATTCCGTCCACCGCGAATAAAACAGGACGCTTAGGGTATTGA
ATAAGAATGTCTGAGCGCGGTCTGGAGTATTTACTCACACGAGTAAGGTCAAAGAGAGCG
AGTGGTGCTGGTAGTATTCCTGAGCGAGCGGTGGAATGCATTGACCTTAGGGAGACTAAC
GAAAGCGAAGGCAGCCAGCAAGTAGGTTTCTATCGATCAAGGGCGAGAGTAGGGGTAGCG
AACC
>sv347
TCTTAGTTGGTGGGGTGACTTGTCTGGTTAATTCCGATAACGAACGAGACTCTAGCCTGC
TAAATAGTCGCATCCGGTATCCTCTGCGCTACCGGCGACTCTTAATCTTCTTAGAGGGAC
AGGCGGCTTCTAGCCGCACGAGATTGAGCAATAACAGGTCTGTGATGCCCTTAGATGTTC
TGGGCCGCACGCGCGCTACACTGAAGGAATCAGCGTGTCCTCCCTGGCCGAAAGGTCCGG
GTAACCAGCTGAACCTCCTTCGTGCTAGGGATTGGGGCTTGCAATTGTTCCCCATGAACG
AGGAATTCCCAGTAAGCGCGAGTCATAAGCTCGCGTTGATTACGTCCCTGCCCTTTGTAC
ACACCGCCCGTCGCTACTACCGATTGAATGATTTAGTGAGGTCTTCGGACCGGTGGGCGC
GGGGGTCCGCCCCTTCGATTCCACCGGGAAGATGCCCGAACTTGATCATTTAGAGGAAGG
AGAAGTCGTAACAAGGTT
>sv348
TTTTTTTTTTTAATGATACGGCGACCACCGAGATCTACACAGTGGTGATCGTCGGCAGCG
TCAGATGTGTATAAGAGACAGTCTTAGTTGGTGGGGTGGTTTGTCTGAAGGAGAAGTCGT
AACAAGGTTCTGTCTCTTATACACATCTCCGAGCCCACGAGACGTGACAGAATCTCGTAT
GCCGTCTTCTGCTTGAAAA
>sv349
TGGGGAATTTTGGACAATGGGGGCAACCCTGATCCAGCAATGCCGCGTGTGTGAAGAAGG
CCTTCGGGTTGTAAAGCACTTTTGTCCGGAAAGAAAACCTACCTGTTAATACCGGGTGGG
GATGACGGTACCGGAAGAATAAGCACCGGCTAACTACGTGCCAGCAGCCGCGGTAATACG
TAGGGTGCGAGCGTTAATCGGAATTACTGGGCGTAAAGCGTGCGCAGGCGGTCTGTTAAG
ACCGATGTGAAATCCCCGGGCTTAACCTGGGAACTGCATTGGTGACTGGCAGGCTAGAGT
ATGGCAGAGGGGGGTAGAATTCCACGTGTAGCAGTGAAATGCGTAGAGATGTGGAGGAAT
ACCGATGGCGAAGGCAGCCCCCTGGGCCAATACTGACGCTCATGCACGAAAGCGTGGAGA
GCAAACA
>sv350
GTAATTCCAGCTCTGTAAGTGTGCTCCCATATTGTTGCAGTTAAAAAGCCCGTAGTCGGA
TTTCTAATGACTAATAATTCACTGTGAATAAATTAGGACGCTTAAAGTATGGTTGCATGA
ATACTGTAGCGCAGTATGAAAGATTTTGCTCTTGTGGCAAGATCAAAGAGAGCCATTGGG
GGTATTTCTATTTCATGGCGAGCGGTGAAATGCGTTGACCCATGGGAGAGAAACGAAAGC
GAAGGCAAATACCCAAAGGGTTTCTGTCGATCAAGGGCGAGAGTAGGGGGAGCGAACC
>sv351
TGGGGAATATTGCACAATGGGCGCAAGCCTGATGCAGCCATGCCGCGTGTATGAAGAAGG
CCTTCGGGTTGTAAAGTACTTTCAGCGGGGAGGAAGGGAGTAAAGTTAATACCTTTGCTC
ATTGACGTTACCCGCAGAAGAAGCACCGGCTAACTCCGTGCCAGCAGCCGCGGTAATACG
GAGGGTGCAAGCGTTAATCGGAATTACTGGGCGTAAAGCGCACGCAGGCGGTTTGTTAAG
TCAGATGTGAAATCCCCGGGCTCAACCTGGGAACTGCATCTGATACTGGCAAGCTTGAGT
CTCGTAGAGGGGGGTAGAATTCCAGGTGTAGCGGTGAAATGCGTAGAGATCTGGAGGAAT
ACCGGTGGCGAAGGCGGCCCCCTGGACGAAGACTGACGCTCAGGTGCGAAAGCGTGGGGA
GCAAACA
>sv352
GTAATTCCAGCTCTGCGAGTTTGCTCCCATATTGTTGCAGTTAAAACGCCCGTAGTCTGA
ATTGGCTAGTAATGGCCGAGAGAAATTCGTTCACTGTGAACAAATCAGGACGCTTAGAGT
ATGGTCTCATGAATGACTCAGCGCAGTATGAAGTCTTTGTTTTCTCCGGAAAACAAGCTC
AACGAGAGCCATCGGGGGTAGATCTATTTCATGGCGAGCGGTGAAATGCTTTGACCCATG
AGAGAGACACAGAAGCGAAGGCGTCTACCTAGAGGGTTTCTGTCGATCAAGGGCGAGAGT
AGGAGGATCCAACC
>sv353
TTTTTTTTTTTTAATGATACGGCGACCACCGAGATCTACACGTGTTCTCTCGTCGGCAGC
GTCAGATGTGTATAAGAGACAGTCTTAGTTGGTGGGGTGATTTGTCGGAAGGAGAAGTCG
TAACAAGGTTCTGTCTCTTATACACATCTCCGAGCCCACGAGACGTGACAGAATCTCGTA
TGCCGTCTTCTGCTTGAAAA
>sv354
TTTTTTTTTAATGATACGGCGACCACCGAGATCTACACGTAGGATGTCGTCGGCAGCGTC
AGATGTGTATAAGAGACAGGCCGCGGTAATTCCAGCTCTACCGTAGTGCATAGTACAGAG
TGACTATTGTACATCTTTCATTTACAAAGAGAAATAGGCGTATGGTATCATGACGTACGT
CCGTCCCTAATAAATGTTGAAGAAATTGACGGAAGCGCACTGTCTCTTATACACATCTCC
GAGCCCACGAGACCACAGTCAATCTCGTATGCCGTCTTCTGCTTGAAAAAAA
>sv355
TTTTTTTTTAATGATACGGCGACCACCGAGATCTACACGTAGGATGTCGTCGGCAGCGTC
AGATGTGTATAAGAGACAGGCCGCGGTAATTCCAGCTCTACCGTAGTGCATAGTACAGAG
TGACTATTGTACATCTTTCATTTACAAAGAGAAATAGGCGTATGGTATCATGACGTACGT
CCGTCCCTAATAAATGTTGAAGAAATTGACGGAAGAGCACTGTCTCTTATACACATCTCC
GAGCCCACGAGACCACAGTCAATCTCGTATGCCGTCTTCTGCTTGAAAAAAA
>sv356
TGGGGAATATTGGACAATGGGCGCAAGCCTGATCCAGCCATGCCGCGTGAGTGATGAAGG
CCTTAGGGTTGTAAAGCTCTTTTGTCCGGGACGATAATGACGGTACCGGAAGAATAAGCC
CCGGCTAACTTCGTGCCAGCAGCCGCGGTAATACGAAGGGGGCTAGCGTTGCTCGGAATC
ACTGGGCGTAAAGGGCGCGTAGGCGGCCATTCAAGTCGGGGGTGAAAGCCTGTGGCTCAA
CCACAGAATTGCCTTCGATACTGTTTGGCTTGAGTATGGCAGAGGTCAGTGGAACTGCGA
GTGTAGAGGTGAAATTCGTAGATATTCGCAAGAACACCAGTGGCGAAGGCGGCTGACTGG
GCCATTACTGACGCTGAGGCGCGAAAGCGTGGGGAGCAAACA
>sv357
TTTTTTTTTTAATGATACGGCGACCACCGAGATCTACACCAACTGCATCGTCGGCAGCGT
CAGATGTGTATAAGAGACAGCTTCGGTCATAGATTAAGCCATGCCATACAGGGTTTGTGT
CGCATAGTCGTAAGCCATATCTGAGATTTCTTGAGACAAGGGGAGTGACGACAAAATTTC
CCACGTATCCGTTGATAAGCAGACTAAGTGTTGAGGGCAAGTCTGGTGCCACTGTCTCTT
ATACACATCTCCGAGCCCACGAGACTAGGAACGATCTCGTATGCCGTCTTCTGCTTGAAA
A
>sv358
GTAATACCAGCTCTGCGAGTTTGCTCCCATATTGTTGCAGTTAAAACGCCCGTAGTCAGA
GCTCTAGGAAAGGATAGGTTCTACCGTCCACCGCGAATAAAACAGGACGCTTAGGGTATT
TTATAAGAATGATAGAGCGCGGTCTGGAGTATTTACTCAATTCGAGTAAGGTCAAAGAGA
GCGAGTGGTGCTGGTAGTATTCCTAAGCGAGCGGTGGAATGCATTGACCTTAGGGAGACT
AACGAAAGCGAAGGCAGCCAGCAAGTAGGTTTCTATCGATCAAGGGCGAGAGTAGGGGTA
GCGAACC
>sv359
GTAATTCCAGCTCTGTAAGTGTGCTCCCATATTGTTGCAGTTAAAAAGCCCGTAGTCTGA
TTTCAGCTGACCTTTTCTAAAATATTCACTGTGAATAAATTAGGACGCTTAAAGTATGGT
TGCACGAATACTTTAGCGCAGTATGAAGGATTTTGCTCGTATGGGCAAGATCAAAGAGAG
CCACTGGGGGTATTTCTATTTCATGGCGAGTGGTGAAATACGTTGACCCATGGGAGAGAA
ACGAAAGCGAAGGCAAATACCCAAAGGGTTTCTATCGATCAAGGGCGAGAGTAGGGGGAG
CGAACC
>sv360
CCGGCTGGCATGACTGCGGAGAAGGGCAAGGCATTGGCCGCCGCGCTCGCGCAGATCGAA
AAGCAATTCGGCAAAGGGTCGATCATGCGGCTCGGCGCAGGCGAGGTGGTGGAAGACATT
CAGGTGGTCTCGACGGGGTCGCTCGGTCTGGATATCGCGCTTGGCGTCGGCGGCTTGCCG
CGCGGCCGTGTCGTGGAAATCTACGGGCCTGAGTCGTCGGGCAAGACCACGCTCACGCTG
CAGGTGATCGCCGAGATGCAAAAGGTCGGCGGCACGGCGGCGTTTATCGACGCGGAACAC
GCGCTCGACGTGCAATACGCGCAGAAGCTCGGCGTGAATGCGCAGGAACTGCTGATCTCG
CAGCCGGACACGGGCGAGCAGGCACTGGAAATCGCGGATGCGCTGGTGCGCTCCGGCTCC
ATCGACATGATCGTCATCGACTCCGTCGCGGCGCTCGTGCCGAAGGCGG
>sv361
CCGGCTGGCATGACTGCGGAGAAGGGCAAGGCATTGGCCGCCGCGCTCGCGCAGATCGAA
AAGCAATTCGGCAAAGGGTCGATCATGCGGCTCGGCGCAGGCGAGGTGGTGGAAGACATT
CAGGTGGTCTCGACAGGGTCGCTCGGTCTGGATATCGCGCTTGGCGTCGGCGGCTTGCCG
CGCGGCCGTGTCGTGGAAATCTACGGGCCCGAGTCGTCGGGCAAGACCACGCTCACGCTG
CAGGTGATCGCCGAGATGCAAAAGGTCGGCGGCACGGCGGCGTTTATCGACGCGGAACAC
GCGCTCGACGTGCAATACGCGCAGAAGCTCGGCGTGAATGCGCAGGAACTGCTGATCTCG
CAGCCGGACACGGGCGAGCAGGCACTGGAAATCGCGGATGCGCTGGTGCGCTCCGGCTCC
ATCGACATGATCGTCATCGACTCTGTCGCGGCGCTCGTGCCGAAGGCGG
>sv362
TTTTTTTTTTTAATGATACGGCGACCACCGAGATCTACACAGGTGTTCTCGTCGGCAGCG
TCAGATGTGTATAAGAGACAGTCTTAGTTGGTGGAGTGACTTGTCGGAAGGAGAAGTCGT
AACAAGGTTCTGTCTCTTATACACATCTCCGAGCCCACGAGACTGGTTCCTATCTCGTAT
GCCGTCTTCTGCTTGAAAA
>sv363
TTTTTTTTTTAATGATACGGCGACCACCGAGATCTACACCAACTGCATCGTCGGCAGCGT
CAGATGTGTATAAGAGACAGCTTCGGTCATAGATTAAGCCATGCTTTACTGTCTCATGCA
TTAGGGCAAGTCTGGTGCCACTGTCTCTTATACACATCTCCGAGCCCACGAGACTAGGAA
CGATCTCGTATGCCGTCTTCTGCTTGAAAA
>sv364
GTAATTCCAGCTCTGTAAGTGTGCTCCCATATTGTTGCAGTTAAAAAGCCCGTAGTCGGA
TTTCATTTGACTAATTATTCACTGTGAATAAATTAGGACGCTTAAAGTATGGTTGCATGA
ATACTGTAGCGCAGTATGAAAGATTTTGCTCTTGTGGCAAGATCAAAGAGAGCCATTGGG
GGTATTTCTATTTCATGGCGAGCGGTGAAATGCGTTGACCCATGGGAGAGAAACGAAAGC
GAAGGCAAATACCCAAAGGGTTTCTGTCGATCAAGGGCGAGAGTAGGGGGAGCGAACC
>sv365
AGGACGATTCATGGAAGAAAGCAAGAAAGGCCCGGCTGGCATGACTGCGGAGAAGGGCAA
GGCATTGGCCGCCGCGCTCGCGCAGATCGAAAAGCAATTCGGCAAAGGGTCGATCATGCG
GCTCGGCGCAGGCGAGGTGGTGGAAGACATTCAGGTGGTCTCGACAGGGTCGCTCGGTCT
GGATATCGCGCTTGGCGTCGGCGGCTTGCCGCGCGGCCGTGTCGTGGAAATCTACGGTCC
TGAGTCGTCGGGCAAAACCACGCTCACGCTGCAGGTGATCGCCGAGATGCAAAAGGTCGG
CGGCACGGCGGCGTTTATCGACGCGGAACACGCGCTCGACGTGCAATACGCGCAGAAGCT
CGGCGTGAATGCGCAGGAACTGCTGATCTCGCAGCCGGACACGGGCGAGCAGGCACTGGA
AATCGCGGATGCGCTGGTGCGCTCCGGCTCCATCGACATGATCGTCATCGACTCCGTCGC
GGCGCTCGTGCCGAAGGCGGAAATCGAAGGCGAGATGGGC
>sv366
TTTTTTTTTTTAATGATACGGCGACCACCGAGATCTACACGGCCATATTCGTCGGCAGCG
TCAGATGTGTATAAGAGACAGGCTGCGGTAATACCAGCTCTCAAGGAATTGACGGAAGCG
CACTGTCTCTTATACACATCTCCGAGCCCACGAGACATGGATCCATCTCGTATGCCGTCT
TCTGCTTGAAAAAAAA
>sv367
TTTTTTTTTTTAATGATACGGCGACCACCGAGATCTACACTGCTACCTTCGTCGGCAGCG
TCAGATGTGTATAAGAGACAGTCTTAGTTGGTGGAGTGGCTTGTCGGAAGGAGAAGTCGT
AACAAGGTTCTGTCTCTTATACACATCTCCGAGCCCACGAGACTGCTGTAGATCTCGTAT
GCCGTCTTCTGCTTGAAAA
>sv368
TTTTTTTTTAATGATACGGCGACCACCGAGATCTACACGTAGGATGTCGTCGGCAGCGTC
AGATGTGTATAAGAGACAGGCTGCGGTAATTCCAGCTCTACCGTAGTGCATAGTACAGAG
TGACTATTGTACATCTTTCATTTACAAAGAGAAATAGGCGTATGGTATCATGACGTACGT
CCGTCCCTAATAAATGTTGAAGAAATTGACGGAAGTGCACTGTCTCTTATACACATCTCC
GAGCCCACGAGACCACAGTCAATCTCGTATGCCGTCTTCTGCTTGAAAAAAA
>sv369
GTAATACCAGCTCTCCGAGTTTGTTCCCAATGCTACACTTAAAACGCCCGTAGTCAGAAG
TCGAAGCGTGAATAGCGCGTTCACCGTGAATAAATCAGGACGCTTAGAGTAGTTAACAAC
TGAATGACTAAGCGCGGTATGAAATTTTTACCCGACAAGGGTCAGCTCAAAGAGAGCCAT
CGGGGGTGGAACTACTCTGTGGCGAGGGGCGGAATCTGTTGACCCGCGGGGGAGTAACAA
ATGCGAAGGCATCCACCTAGAGGGTTTCTGTCGATCAAGGGCGAGAGCCGCAGTAGCCAA
CC
>sv370
TCAAAAGTGCCAAGAAGTTCATTCCCTTGGTCACTCGCGATCAAACTTTGATGGAGAATG
AGTTGCGAACTCTTCTCACTCAGATCGAGTCTATACTCAACTCCAGACCTTTGGCTTATC
GCAACAGGGCCGAGCCAATCGAGGAGGTTCTAACGCCAGGTCATTTCTTGATTGGCCGTA
ATCTCAATGTAATACCAGAACCATCCGAATCCACATCTACGTCAGTCCCTCTATCTGCAC
ACTATCGTGCCAATCAACAGC
>sv371
GTAATACCAGCTCTGCGAGTTTGCTCCCATATTGTTGCAGTTAAAACGCCCGTAGTCAGA
GTTCTAGTTTAGTATAGGTTTTTCCGTCCACCGCGAATAAAACAGGACGCTTAGGGTATT
TTTAAAGAATGTACGAGCGCGGTCTGGAGTATTTACTCCACGAGAGTAAGGTCAAAGAGA
GCGAGTGGTGCTGGTAGTATTCCTGAGCGAGCGGTGGAATGCATTGACCTTAGGGAGACT
AACGAAAGCGAAGGCAGCCAGCAAGTAGGTTTCTATCGATCAAGGGCGAGAGTAGGGGTA
GCGAACC
>sv372
GTAATTCCAGCTCTGCGAGTTTGCTCCCATATTGTTGCAGTTAAAACGCCCGTAGTCAGA
GGTCAAGCATGGAAAGGGGAACCGTCCACCGCGAATAAAACAGGACGCTTAGGGTATTAA
TATAGAATGATAGAGCGCGGTCTGGAGTATTTACTCAACTCGAGTAAGGTCTACGAGAGC
GAGTGGTGCTGGTAGTATTCCTAAGCGAGCGGTGGAATGCATTGACCTTAGGGAGACTAA
CGAAAGCGAAGGCAGCCAGCAAGTAGGTTTCTATCGATCAAGGGCGAGAGTAGGGGTAGC
GAACC
>sv373
GTAATTCCAGCTCTCCAAGTTTGCTCCCACTGCTACACTTAAAACGCCCGTAGTCGGAGT
TCGTAGCACGCAAGTGCGCTCACGGTGAATAAATCAGGACGCTAAGAGTAAGTGCTCAAC
TGCATGACTGAGCACCGTCTGAGGTTTTTACCCGTCAGGGTAAGGTCAATGGGAGCCAGC
GAGGTTAGGTCTATTCAGTGGCGAGCGGCGGAATGTGTTGACCCGCTGGAGAGAAGCAGA
GGCGAAGGCGCCTAACAAGGGGGTGTCTGTCGATCAAGGGCGAGAGTCGCAGTATCCAAC
C
>sv374
AGGACGATTCATGGAAGATAGCAAGAAAGGCCCGGGCGGGATGTCTGCGGAAAAGAGCAA
GGCGCTGGCCGCCGCGCTGTCGCAGATCGAAAAGCAGTTCGGCAAGGGGTCGATCATGCG
ACTCGGCGCCGGCGAAGTCATTGAAGACATCCAGGTGGTGTCTACTGGTTCGCTCGGACT
GGATATTGCCCTGGGCGTTGGCGGCTTGCCGCGCGGACGCGTTGTCGAAGTCTACGGTCC
GGAATCGTCGGGCAAGACCACGCTGACGCTGCAAGTGATTGCTGAAATGCAGAAGCTTGG
CGGTACGGCGGCATTTATTGACGCGGAACACGCGCTCGACATCGGCTACGCGCAAAAGCT
CGGCGTGAACCCGTCGGACTTGCTGATTTCGCAGCCGGATACGGGCGAGCAGGCGCTGGA
AATCGCGGACGCGCTGGTGCGCTCGGGTTCCATCGACATGATCGTGATCGACTCCGTCGC
GGCGCTGGTGCCGAAGGCTGAAATCGAAGGCGAGATGGGC
>sv375
CCGGCTGGAATGACTGCGGAGAAGAGCAAGGCCCTGGCCGCCGCGCTCTCGCAGATCGAA
AAGCAATTCGGCAAAGGGTCGATCATGCGGCTCGGCGCAGGTGAGGCGGTCGAAGACATT
CAGGTGGTGTCCACCGGTTCGCTCGGTCTGGACATCGCGCTCGGCGTCGGCGGTTTGCCG
CGTGGCCGTGTGGTGGAAATCTACGGTCCGGAATCATCGGGCAAGACCACGCTCACGCTG
CAGGTAGTTGCCGAAATGCAGAAGCTCGGCGGCACGGCGGCCTTCATCGACGCGGAACAC
GCGCTCGACGTTCAGTACGCAGGCAAGCTCGGCGTGAACGTGCCGGAACTGCTGATCTCG
CAGCCGGACACGGGCGAGCAGGCGCTCGAAATCGCGGACGCGCTGGTGCGCTCCGGTTCC
ATCGACATGATCGTCATCGACTCCGTGGCGGCCCTCGTGCCGAAGGCGG
>sv376
GTAATACCAGCTCTCCAAGTTTGCTCCCACTGCTACACTTAAAACGCCCGTAGTCGGAGT
TCGTAGCACGCAAGTGCGCTCACGGTGAATAAATCAGGACGCTAAGAGTAAGTGCTCAAC
TGCATGACTGAGCACCGTCTGAGGTTTTTACCCGTCAGGGTAAGGTCAATGGGAGCCAGC
GAGGTTAGGTCTATTCAGTGGCGAGCGGCGGAATGTGTTGACCCGCTGGAGAGAAGCAGA
GGCGAAGGCGCCTAACAAGGGGGTGTCTGTCGATCAAGGGCGAGAGTCGCAGTATCCAAC
C
>sv377
TTTTTTTTTAATGATACGGCGACCACCGAGATCTACACGTAGGATGTCGTCGGCAGCGTC
AGATGTGTATAAGAGACAGGCTGCGGTAATACCAGCTCTACCGTAGTGCATAGTACAGAG
TGACTATTGTACATCTTTCATTTACAAAGAGAAATAGGCGTATGGTATCATGACGTACGT
CCGTCCCTAATAAATGTTGAAGAAATTGACGGAAGCGCACTGTCTCTTATACACATCTCC
GAGCCCACGAGACCACAGTCAATCTCGTATGCCGTCTTCTGCTTGAAAAAAA
>sv378
TGGGGAATTTTGGACAATGGGGGCAACCCTGATCCAGCAATGCCGCGTGTGTGAAGAAGG
CCTTCGGGTTGTAAAGCACTTTTGTCCGGAAAGAAAACGTCTTGGTTAATACCCGAGGCG
GATGACGGTACCGGAAGAATAAGCACCGGCTAACTACGTGCCAGCAGCCGCGGTAATACG
TAGGGTGCGAGCGTTAATCGGAATTACTGGGCGTAAAGCGTGCGCAGGCGGTCTGTTAAG
ACCGATGTGAAATCCCCGGGCTTAACCTGGGAACTGCATTGGTGACTGGCAGGCTTTGAG
TGTGGCAGAGGGGGGTAGAATTCCACGTGTAGCAGTGAAATGCGTAGAGATGTGGAGGAA
TACCGATGGCGAAGGCAGCCCCCTGGGCCAACACTGACGCTCATGCACGAAAGCGTGGGG
AGCAAACA
>sv379
TTTTTTTTTTTAATGATACGGCGACCACCGAGATCTACACAACCGGTTTCGTCGGCAGCG
TCAGATGTGTATAAGAGACAGCTTCGGTCATAGATTAAGCCATGCTCGTCGGCAGGGCAA
GTCTGGTGCCACTGTCTCTTATACACATCTCCGAGCCCACGAGACGTGACAGAATCTCGT
ATGCCGTCTTCTGCTTGAAAA
>sv380
TGGGGAATATTGGACAATGGAGGTAACTCTGATCCAGCAATTCTGTGTGCACGAAGAAGG
TTTTCGGATTGTAAAGTGCTTTAAGTTGGGAAGAAAAAAATGACGGTACCAACAGAATAA
GCGACGGCTAAATACGTGCCAGCAGCCGCGGTAATACGTATGTCGCAAGCGTTATCCGGA
ATTATTGGGCATAAAGGGCATCTAGGCGGGGCTCCAAGTCGACGGTGAAAACTAGTGGCT
CAACCATTAGCTTGCCGACGAAACTGGAGTTCTAGAGTATCGGAAAGGTGGGCGGAACTA
CATGAGTAGAGGTGAAATTCGTAGATATATGTAGGAATGCCGATGACGAAGGTAGCTCAC
TGGACGAAAACTGACGCTGAAGTGCGAAAGCTAGGGGAGCAAACA
>sv381
TTTTTTTTTTTTTAATGATACGGCGACCACCGAGATCTACACGTGTTCTCTCGTCGGCAG
CGTCAGATGTGTATAAGAGACAGTCTTAGTTGGTGGAGTGATTTGTCGGAAGGAGAAGTC
GTAACAAGGTTCTGTCTCTTATACACATCTCCGAGCCCACGAGACGTGACAGAATCTCGT
ATGCCGTCTTCTGCTTGAAAA
>sv382
GCCGCGGTAATTCCAGCTCTCCGAGTTTGCTCCCAATGCTACACTTAAAACGCCCGTAGT
CTGAGTGAGAAGCGCGAGTAGCGCGTTCACCGTGAATAAATCAGGATGCTTAGCGTAGTT
CTCAACTGAATGACTAAGCGCGGTATGGATTCTTTACCCGCATGGGTGAGATCAATGAGA
GCCATCGGGGCCCGACCTACCTGGCGGCGAGGGGCGGAATCTGTTGACCCGCCGGGGAGG
AACGAATGCGAAGGCATCGGGCTAGAGGGTATCTGTCGATCAAGGGCGAGAGCCGCAGTA
GCCAACC
>sv383
CCTCGTCGGCAGCGTCAGATGTGTATAAGAGACAGCTTCGGTCATAGATTAAGCCATGCA
GCGTCCTGTTACATACGTACATTTCTGTCACTGAAAAAGCCATGCAGCGTCCTGTTACAT
ACGTACATTGCACATTGCTGTCACTGATACATAAGAGGTCTGTCCGGAAAGTAATGAGAA
TGGAATTCCTACGCTCCCTACGGCCGTGGGAGGGGAAGGGCAAGTCTGGTGCCACTGTCT
CTTATACACATCTCCGAGCCCACGAGACGGTAGCAAATCTCGTATGCCGTCTTCTGCTTG
AAAA
>sv384
TTTTTTTTTTTAATGATACGGCGACCACCGAGATCTACACGAAGACCATCGTCGGCAGCG
TCAGATGTGTATAAGAGACAGTCTTAGTTGGTGGAGTGGTTTGTCGGAAGGAGAAGTCGT
AACAAGGTTCTGTCTCTTATACACATCTCCGAGCCCACGAGACGCATGGAAATCTCGTAT
GCCGTCTTCTGCTTGAAAA
>sv385
ATGTGTATAAGAGACAGCTTCGGTCATAGATTAAGCCATGCAGCGTCCTGTTACATACGT
ACATTTCTGTCACTGAAAAAGCCATGCAGCGTCCTGTTACATACGTACATTGCACATTGC
TGTCACTGATACATAAGAGGTCTGTCCGGAAAGTAATGAGAATGGAATTCCTACGCTCCC
TACGGCCGTGGGAGGGGAAGGGCAAGTCTGGTGCCACTGTCTCTTATACACATCTCCGAG
CCCACGAGACATGGATCCATCTCGTATGCCGTCTTCTGCTTGAAAA
>sv386
GTAATTCCAGCTCTGCGAGTTTGCTCCCATATTGTTGCAGTTAAAACGCCCGTAGTCAGA
TGTCGAAATCACAGTTATGGTTCAAACCGTCCACCGCGAATAAAACAGAACGCTTAGGGT
ATTATTAAAGAATGATAGAGCGCGGTATGGAGTATTTACCTCTTTTAGGGTAAGGTCAAA
GAGAGCGAGTGGTGCTGGTAGTATTCCTGAGCGAGCGGTGGAATGCATTGACCTTAGGGA
GACTAACAAAAGCGAAGGCAGCCAGCAAGTAGGTTTCTATCGATCAAGGGCGAGAGTAGG
GGTAGCGAACC
>sv387
TGGGGAATTTTGGACAATGGGCGCAAGCCTGATCCAGCAATGCCGCGTGAGTGAAGAAGG
CCTTCGGGTTGTAAAGCTCTTTTGTCAGGGAAGAAACGGTAGGAGCTAATATCTCTTGCT
AATGACGGTACCTGAAGAATAAGCACCGGCTAACTACGTGCCAGCAGCCGCGGTAATACG
TAGGGTGCAAGCGTTAATCGGAATTACTGGGCGTAAAGCGTGCGCAGGCGGTTTTGTAAG
TCTGACGTGAAATCCCCGGGCTCAACCTGGGAATTGCGTTGGAGACTGCAAGGCTGGAGT
CTGGCAGAGGGGGGTAGAATTCCACGTGTAGCAGTGAAATGCGTAGAGATGTGGAGGAAC
ACCGATGGCGAAGGCAGCCCCCTGGGTCAAGACTGACGCTCATGCACGAAAGCGTGGGGA
GCAAACA
>sv388
AGGACGATTCATGGAAGATAGCAAGAAAGGCCCGGCTGGCATGACTGCGGAGAAGGGCAA
GGCATTGGCCGCCGCGCTCGCGCAGATCGAAAAGCAATTCGGCAAAGGGTCGATCATGCG
GCTCGGCGCAGGCGAGGTGGTGGAAGACATTCAGGTGGTCTCGACAGGGTCGCTCGGTCT
GGATATCGCGCTTGGCGTCGGCGGCTTGCCGCGCGGCCGTGTCGTGGAAATCTACGGGCC
CGAGTCGTCGGGCAAGACCACGCTCACGCTGCAGGTGATCGCCGAGATGCAAAAGGTCGG
CGGCACGGCGGCGTTTATCGACGCGGAACACGCGCTCGACGTGCAATACGCGCAGAAGCT
CGGCGTGAATGCGCAGGAACTGCTGATCTCGCAGCCGGATACGGGCGAGCAGGCACTGGA
AATCGCGGATGCGCTGGTGCGCTCCGGCTCCATCGACATGATCGTCATCGACTCCGTCGC
GGCGCTCGTGCCGAAGGCGGAAATCGAAGGCGAAATGGGC
>sv389
TTTTTTTTTTTTAATGATACGGCGACCACCGAGATCTACACGTGTTCTCTCGTCGGCAGC
GTCAGATGTGTATAAGAGACAGTCTTAGTTGGTGGAGTGGCTTGTCGGAAGGAGAAGTCG
TAACAAGGTTCTGTCTCTTATACACATCTCCGAGCCCACGAGACGTGACAGAATCTCGTA
TGCCGTCTTCTGCTTGAAAA
>sv390
TAGGGAATCTTCGGCAATGGGGGGAACCCTGACCGAGCAACGCCGCGTGAGTGAAGAAGG
TTTTCGGATCGTAAAACTCTGTTGTTAGAGAAGAACGAATGGGAGAGTAACTGCTCTCAT
TGTGACGGTATCTAACCAGAAAGCCACGGCTAACTACGTGCCAGCAGCCGCGGTAATACG
TAGGTGGCAAGCGTTGTCCGGATTTATTGGGCGTAAAGCGAGCGCAGGCGGGATCATAAG
TCTGATGTGAAAGCCCCCGGCTTAACCGGGGAGGGTCATTGGAAACTGTGGTTCTTGAGT
ACAGAAGAGGAGAGTGGAATTCCATGTGTAGCGGTGAAATGCGTAGATATATGGAGGAAC
ACCAGTGGCGAAAGCGGCTCTCTGGTCTGTTACTGACGCTGAGGCTCGAAAGCGTGGGGA
GCAAACA
>sv391
CTAAGAATATTCCGCAATGGACGAAAGTCTGACGGAGCGACGCCGCGTGGATGACGAAGG
CCGAAAGGTTGTAAAATCCTTTTGTTGCTGAAGAATAAGCGGGGGAGGGAATGCCCCTGT
GATGACGTTAGGCGATGAATAAGCCCCGGCTAATTACGTGCCAGCAGCCGCGGTAACACG
TAAGGGGCGAGCGTTGTTCGGAATTATTGGGCGTAAAGGGCATGTAGGCGGTTATGTAAG
CCTGGCGTGAAAGGGTAGGGCTCAACCCTACGAGTGCGCTGGGAACTGTGTAACTAGAGT
CATGGAGGGGGAGTTGGAATTCCGCGTGTAGGGGTGAAATCTGTAGATATGCGGAAGAAC
ACCGGTGGCGAAGGCGAACTTCTAGCCAATGACTGACGCTGAGGTGCGAAAGTGCGGGGA
GCAAACA
>sv392
TTTTTTTTTTTAATGATACGGCGACCACCGAGATCTACACTATAGCGCTCGTCGGCAGCG
TCAGATGTGTATAAGAGACAGTCTTAGTTGGTGGAGTGGCTTGTCGGAAGGAGAAGTCGT
AACAAGGTTCTGTCTCTTATACACATCTCCGAGCCCACGAGACGACTACACATCTCGTAT
GCCGTCTTCTGCTTGAAAA
>sv393
GAATCTTCCACAATGGGCGAAAGCCTGATGGAGCAATACCGCGTGCAGGATGAAGGCCTT
CGGGTCGTAAACTGCTTTTATTAGAGAAGAATATGACGGTAACTAATGAATAAGGGTCGG
CTAACTACGTGCCAGCAGCCGCGGTCATACGTAGGACCCAAGCGTTATCCGGAGTGACTG
GGCGTAAAGAGTTGCGTAGGCGGCGTGCTAAGCGAGTGATGAAAACTGGTGGCTCAACCA
TCAGCCTATTACTCGAACTGGCATGCTCGAGAGTAGTAGAGGTTACTGGAATTACTAGTG
TAGGAGTGAAATCCGTAGATATTAGTAGGAACACCAATGGCGTAGGCAGGTAACTGGACT
ATTTCTGACGCTAAGGCACGAAAGCGTGGGGAGCGAACG
>sv394
TTTTTTTTTTTAATGATACGGCGACCACCGAGATCTACACCAGTTCTCTCGTCGGCAGCG
TCAGATGTGTATAAGAGACAGTCTTAGTTGGTGGAGTGGCTTGTCGGAAGGAGAAGTCGT
AACAAGGTTCTGTCTCTTATACACATCTCCGAGCCCACGAGACGGTTGGTTATCTCGTAT
GCCGTCTTCTGCTTGAAAA
>sv395
TTTCGAATCATTCACAATGGGCGAAAGCCTGATGGTGCAACGCCGCGTGAGGGATGAAGG
CCTTCGGGTTGTAAACCTCTGTCACTGAGGAGCAAAACCTGGGTTCATAGCCCAGCTTGA
GTTAACTCAGAGAGGAAGCAGTGGCTAACTCCGTGCCAGCAGCCGCGGTAATACGGAGAC
TGCAAGCGTTACTCGGATTCACTGGGCGTAAAGGGTGCGCAGGCGGCTAAATGTGTCAGA
TGTGAAATCTCGGGACTTAATCCCGAAACGGCGTTTGAAACTATTTAGCTAGAGTTTTGG
AGAGGTAAGCGGAATTCCTGGTGTAGCGGTGGAATGCGTAGATATCAGGAGGAACACCTA
TGGCGAAGGCAGCTTACTGGACAATAACTGACGCTCAGGCACGAAAGCGTGGGGAGCAA
>sv396
TTTTTTTTTTAATGATACGGCGACCACCGAGATCTACACCAACTGCATCGTCGGCAGCGT
CAGATGTGTATAAGAGACAGCTTCGGTCATAGATTAAGCCATGCCAAATTTTGGTATTAT
TTATCCAATTATTTTATCCAGTTTCTTGAACTGTACCAAATAGAAATGCTTACAGTTAAC
GTATTAAATTAGGGCAAGTCTGGTGCCACTGTCTCTTATACACATCTCCGAGCCCACGAG
ACTAGGAACGATCTCGTATGCCGTCTTCTGCTTGAAAA
>sv397
TTTTTTTTTTTAATGATACGGCGACCACCGAGATCTACACCCATTAGGTCGTCGGCAGCG
TCAGATGTGTATAAGAGACAGGCTGCGGTAATTCCAGCTCTTCGTGCATAAGAAATTGAC
GGAAGCGCACTGTCTCTTATACACATCTCCGAGCCCACGAGACATGGATCCATCTCGTAT
GCCGTCTTCTGCTTGAAAAAAA
>sv398
GTAATACCAGCTCTGTAAGTGTGCTCCCATATTGTTGCAGTTAAAAAGCCCGTAGTCGGA
TTTCTAATGACTAATAATTCACTGTGAATAAATTAGGACGCTTAAAGTATGGTTGCATGA
ATACTGTAGCGCAGTATGAAAGATTTTGCTCTTGTGGCAAGATCAAAGAGAGCCATTGGG
GGTATTTCTATTTCATGGCGAGCGGTGAAATGCGTTGACCCATGGGAGAGAAACGAAAGC
GAAGGCAAATACCCAAAGGGTTTCTGTCGATCAAGGGCGAGAGTAGGGGGAGCGAACC
>sv399
GTAATACCAGCTCTCCGAGTTTGCTCCCATTGTTACGTTTAAAACGCCCGTAGTTTGAGG
TTTAAGCTCGGATAGAGCGTTCACCGTGACCAAATCAGAATGCTTAAAGTAGTTCAAAAC
TGAATGACTCAGCACGGTATGAGATTTTTACCCCTTCGGGGGTCAGATCAAAGAGAGCCA
TCGGGGGTAGATCTATTTCATGGCGAGCGGCGGAATGTGTTGACCCATGAGAGAGAAACG
AATGCGAAAGCATCTACCTAGAGGGTTTCTGTCGATCAAGGGCGAGAGCCGCAGGATCCA
ACC
>sv400
TTTTTTTTTTTAATGATACGGCGACCACCGAGATCTACACCAAGCTACTCGTCGGCAGCG
TCAGATGTGTATAAGAGACAGTCTTAGTTGGTGGGGTGGTTTGTCTGAAGGAGAAGTCGT
AACAAGGTTCTGTCTCTTATACACATCTCCGAGCCCACGAGACCTCTCACAATCTCGTAT
GCCGTCTTCTGCTTGAAAA
>sv401
TTTTTTTTTTTAATGATACGGCGACCACCGAGATCTACACTATTGCGGTCGTCGGCAGCG
TCAGATGTGTATAAGAGACAGTCTTAGTTGGTGGGGTGGCTTGTCTGGAAGGAGAAGTCG
TAACAAGGTTCTGTCTCTTATACACATCTCCGAGCCCACGAGACTGCTGTAGATCTCGTA
TGCCGTCTTCTGCTTGAAAAA
>sv402
TTTTTTTTTTTAATGATACGGCGACCACCGAGATCTACACCAGTTCTCTCGTCGGCAGCG
TCAGATGTGTATAAGAGACAGTCTTAGTTGGTGGGGTGGTTTGTCGGAAGGAGAAGTCGT
AACAAGGTTCTGTCTCTTATACACATCTCCGAGCCCACGAGACGGTTGGTTATCTCGTAT
GCCGTCTTCTGCTTGAAAA
>sv403
TTTTTTTTTTAATGATACGGCGACCACCGAGATCTACACATCGGCATTCGTCGGCAGCGT
CAGATGTGTATAAGAGACAGTCTTAGTTGGTGGAGTGGCTTGTCTGGAAGGAGAAGTCGT
AACAAGGTTCTGTCTCTTATACACATCTCCGAGCCCACGAGACGACTACACATCTCGTAT
GCCGTCTTCTGCTTGAAAAA
>sv404
TTTTTTTTTTTAATGATACGGCGACCACCGAGATCTACACTACGATCGTCGTCGGCAGCG
TCAGATGTGTATAAGAGACAGTCTTAGTTGGTGGAGTGGCTTGTCGGAAGGAGAAGTCGT
AACAAGGTTCTGTCTCTTATACACATCTCCGAGCCCACGAGACGCATGGAAATCTCGTAT
GCCGTCTTCTGCTTGAAAA
>sv405
TGGGGAATATTGGACAATGGGCGAAAGCCTGATCCAGCAATGCCGCGTGAGTGATGAAGG
CCTTAGGGTTGTAAAGCTCTTTTACCCGGGATGATAATGACAGTACCGGGAGAATAAGCT
CCGGCTAACTCCGTGCCAGCAGCCGCGGTAATACGGAGGGAGCTAGCGTTATTCGGAATT
ACTGGGCGTAAAGCGCACGTAGGCGGCTTTGTAAGTAAGAGGTGAAAGCCTGGAGCTCAA
CTCCAGAATTGCCTTTTAGACTGCATCGCTTGAATCATGGAGAGGTCAGTGGAATTCCGA
GTGTAGAGGTGAAATTCGTAGATATTCGGAAGAACACCAGTGGCGAAGGCGGCTGACTGG
ACATGTATTGACGCTGAGGTGCGAAAGCGTGGGGAGCAAACA
>sv406
TAGGGAATATTGGGCAATGGGCGAGAGCCTGACCCAGCCATGCCGCGTGCAGGAAGAAGG
CTTTCTGAGTCGTAAACTGCTTTTGACAGGGAAGAATAAGGTGTACGTGTACACTGATGA
CGGTACCTGCAGAATAAGCACCGGCTAACTCCGTGCCAGCAGCCGCGGTAATACGGAGGG
TGCGAGCGTTGTCCGGATTTATTGGGTTTAAAGGGTGCGTAGGCGGCCCGTTAAGTCCGG
GGTGAAAGCCCGCTGCTCAACAGCGGAACTGCCCTGGATACTGACGGGCTTGAGTACAGA
CGAGGTTGGCGGAATGGACTGAGTAGCGGTGAAATGCATAGATACAGTCCAGAACCCCGA
TTGCGAAGGCAGCTGACTAGGCTGTTACTGACGCTGAGGCACGAAAGCGTGGGGAGCGAA
CA
>sv407
TTTTTTTTTTTAATGATACGGCGACCACCGAGATCTACACTACGATCGTCGTCGGCAGCG
TCAGATGTGTATAAGAGACAGTCTTAGTTGGTGGGGTGGCTTGTCGGAAGGAGAAGTCGT
AACAAGGTTCTGTCTCTTATACACATCTCCGAGCCCACGAGACGCATGGAAATCTCGTAT
GCCGTCTTCTGCTTGAAAA
>sv408
TCAAAAGTGCCAAGAAGTTCATTCCCTTGGTCACTCGCGATCAAACTTTGACAGAGAATG
AGTTGCGAACTCTTCTCACTCAGATCGAGTCTATACTCAACTCCAGACCTTTGGCTTATC
GCAACAGGGCCGAGCCAATCGAGGAGGTTCTAACGCCAGGTCATTTCTTGATTGGCCATA
ATCTCAATGTAATACCAGAACCATCCGAATCCACATCTACGTCAGTCCCTCTATCTGCAC
GCTATCGTGCCAATCAACAGC
>sv409
TTTTTTTTTTTAATGATACGGCGACCACCGAGATCTACACTGAGGACATCGTCGGCAGCG
TCAGATGTGTATAAGAGACAGTCTTAGTTGGTGGGGTGACTTGTCGGAAGGAGAAGTCGT
AACAAGGTTCTGTCTCTTATACACATCTCCGAGCCCACGAGACGTGACAGAATCTCGTAT
GCCGTCTTCTGCTTGAAAA
>sv410
TTTTTTTTTTAATGATACGGCGACCACCGAGATCTACACGTAGGATGTCGTCGGCAGCGT
CAGATGTGTATAAGAGACAGGCTGCGGTAATACCAGCTCTACCGTAGTGCATAGTACAGA
GTGACTATTGTACATCTTTCATTTACAAAGAGAAATAGGCGTATGGTATCATGACGTACG
TCCGTCCCTAATAAATGTTGAAGAAATTGACGGAAGAGCACTGTCTCTTATACACATCTC
CGAGCCCACGAGACCACAGTCAATCTCGTATGCCGTCTTCTGCTTGAAAAAAA
>sv411
TGGGGAATATTGCACAATGGGCGCAAGCCTGATGCAGCCATGCCGCGTGTATGAAGAAGG
CCTTAGGGTTGTAAAGTACTTTCAGTTGGGAGGAAGGCGTTGATGCTAATATCATCAACG
ATTGACGTTACCAACAGAAGAAGCACCGGCTAACTCCGTGCCAGCAGCCGCGGTAATACG
GAGGGTGCAAGCGTTAATCGGAATTACTGGGCGTAAAGCGCACGCAGGCGGTTGATTAAG
TTAGATGTGAAATCCCCGGGCTTAACCTGGGAATGGCATCTAAGACTGGTCAGCTAGAGT
CTTGTAGAGGGGGGTAGAATTCCATGTGTAGCGGTGAAATGCGTAGAGATGTGGAGGAAT
ACCGGTGGCGAAGGCGGCCCCCTGGACAAAGACTGACGCTCAGGTGCGAAAGCGTGGGGA
GCAAACA
>sv412
GTAATACCAGCTCTAATAGCGTATATTAAAGTTGTTGCAGTTAAAAAGCTCGTAGTTGGA
CCTTGGGCCTGGACGGGCGGTCCGCCTCACGGCGTGTACTGTCTTGCCGGGCCTTTCCTC
TTGGTGATCTGTTGTTTCGGCAGCAGGGAACCAGGACCTTTACTTTGAAAAAATTAGAGT
GTTCAAAGCAGGCTCGACGCCGGAATATATTAGCATGGAATAATAAAATAGGACGTGCGG
TTCTATTTTGTTGGTTTTTGGAATCGCCGTAATGATTAATAGGGACAGTCGGGGGCATTA
GTACTCACATGCTAGAGGTGAAATTCTTGGATTTTGTGAAGACTAACTTCTGCGAAAGCA
TTTGCCAAGGATGTTTTCATTAATCAAGAACGAAGGTTAGGATATCG
>sv413
GTAATACCAGCTCTGTAAGTGTGCTCCCATATTGTTGCAGTTAAAAAGCCCGTAGTCGGA
TTTCATTTGACTAATTATTCACTGTGAATAAATTAGGACGCTTAAAGTATGGTTGCATGA
ATACTGTAGCGCAGTATGAAAGATTTTGCTCTTGTGGCAAGATCAAAGAGAGCCATTGGG
GGTATTTCTATTTCATGGCGAGCGGTGAAATGCGTTGACCCATGGGAGAGAAACGAAAGC
GAAGGCAAATACCCAAAGGGTTTCTGTCGATCAAGGGCGAGAGTAGGGGGAGCGAACC
>sv414
TTTTTTTTTTTAATGATACGGCGACCACCGAGATCTACACTATAGCGCTCGTCGGCAGCG
TCAGATGTGTATAAGAGACAGTCTTAGTTGGTGGGGTGGTTTGTCGGAAGGAGAAGTCGT
AACAAGGTTCTGTCTCTTATACACATCTCCGAGCCCACGAGACGACTACACATCTCGTAT
GCCGTCTTCTGCTTGAAAA
>sv415
TGGGGAATTTTCCGCAATGGGCGAAAGCCTGACGGAGCAATGCCGCGTGGAGGTGTAAGG
CCCACGGGTCGTGAACTTCTTTTCCCGGAGAAGAAGCAATGACGGTATCTGGGGAATAAG
CATCGGCTAACTCTGTGCCAGCAGCCGCGGTAAGACGGAGGATGCAAGCGTTATCCGGAA
TGATTGGGCGTAAAGCGTCTGTAGGTGGCTTTTTAAGTCCGCCGTCAAATCCCAGGGCTC
AACCCTGGACAGGCGGTGGAAACTACCAAGCTGGAGTACGGCAGGGGCAGAGGGAATTTC
CGGTGAAGCGGTTAAATGCGTAGAGATCGGAAAGAACACCAACGGCGAAAGCACTCTGCT
GGGCCGACACTGACACTGAGAGACGAAAGCTAGGGGAGCGAATG
>sv416
GTAATACCAGCTCTGCGAGTTTGCTCCCATATTGTTGCAGTTAAAACGCCCGTAGTCAGA
ATTCGTCTAGAAAAGGGTATTCCGTCCACCGCGAATAAAACAGGACGCTTAGGGTATTGA
ATAAGAATGTCTGAGCGCGGTCTGGAGTATTTACTCACACGAGTAAGGTCAAAGAGAGCG
AGTGGTGCTGGTAGTATTCCTGAGCGAGCGGTGGAATGCATTGACCTTAGGGAGACTAAC
GAAAGCGAAGGCAGCCAGCAAGTAGGTTTCTATCGATCAAGGGCGAGAGTAGGGGTAGCG
AACC
>sv417
AGGACGATTCATGGAAGATAGCAAGAAAGGCCCGGCTGGCATGACTGCGGAGAAGGGCAA
GGCATTGGCCGCCGCGCTCGCGCAGATCGAAAAGCAATTCGGCAAAGGGTCGATCATGCG
GCTCGGCGCAGGCGAGGTGGTGGAAGACATTCAGGTGGTCTCGACAGGATCGCTCGGTCT
GGATATCGCGCTTGGCGTCGGCGGCTTGCCGCGCGGCCGTGTCGTGGAAATCTACGGTCC
TGAGTCGTCGGGCAAAACCACGCTCACGCTGCAGGTGATCGCCGAGATGCAAAAGGTCGG
CGGCACGGCGGCGTTTATCGACGCGGAACACGCGCTCGACGTGCAATACGCGCAGAAGCT
CGGCGTGAATGCGCAGGAACTGCTGATCTCGCAGCCGGACACGGGCGAGCAGGCACTGGA
AATCGCGGATGCGCTGGTGCGCTCCGGCTCCATCGACATGATCGTCATCGACTCCGTCGC
GGCGCTCGTGCCGAAGGCGGAAATCGAAGGCGAAATGGGC
>sv418
TTTTTTTTTAATGATACGGCGACCACCGAGATCTACACGTAGGATGTCGTCGGCAGCGTC
AGATGTGTATAAGAGACAGGCTGCGGTAATTCCAGCTCTACCGTAGTGCATAGTACAGAG
TGACTATTGTACATCTTTCATTTACAAAGAGAAATAGGCGTATGGTATCATGACGTACGT
CCGTCCCTAATAAATGTTGAAGAAATTGACGGAAGGGCACTGTCTCTTATACACATCTCC
GAGCCCACGAGACCACAGTCAATCTCGTATGCCGTCTTCTGCTTGAAAAAAA
>sv419
TGGGGAATATTGCACAATGGGCGCAAGCCTGATGCAGCGACGCCGCGTGGGGGATGACGG
CCTTCGGGTTGTAAACTCCTTTCGCTAGGGACGAAGCTTTTTGTGACGGTACCTAGATAA
GAAGCACCGGCTAACTACGTGCCAGCAGCCGCGGTAATACGTAGGGTGCGAGCGTTGTCC
GGAATTACTGGGCGTAAAGGGCTCGTAGGTGGTTTGTCGCGTCGTCTGTGAAATTCCGGG
GCTTAACTCCGGGCGTGCAGGCGATACGGGCATAACTTGAGTACTGTAGGGGTAACTGGA
ATTCCTGGTGTAGCGGTGAAATGCGCAGATATCAGGAGGAACACCGATGGCGAAGGCAGG
TTACTGGGCAGTTACTGACGCTGAGGAGCGAAAGCATGGGTAGCGAACA
>sv420
GTAATTCCAGCTCTCCGAGTTTGTTCCCAATGCTACACTTAAAACGCCCGTAGTCAGAAG
TCGAAGCGTGAATAGCGCGTTCACCGTGAATAAATCAGGACGCTTAGAGTAGTTAACAAC
TGAATGACTAAGCGCGGTATGAAATTTTTACCCGACAAGGGTCAGCTCAAAGAGAGCCAT
CGGGGGTGGAACTACTCTGTGGCGAGGGGCGGAATCTGTTGACCCGCGGGGGAGTAACAA
ATGCGAAGGCATCCACCTAGAGGGTTTCTGTCGATCAAGGGCGAGAGCCGCAGTAGCCAA
CC
>sv421
GTAATTCCAGCTCTGCGAGTTTGCTCCCATATTGTTGCAGTTAAAACGCCCGTAGTCTGA
AGTCTTTTGATATGGCTTTTGCCGTTCACTGCGAATAAATCAGGACGCTTAGAGTGTGTC
TACAGGAATGACCTAGCGTAGTATGAAATGTTTGCTTTTCGGAGCAAGATCAAAGAGAGC
CATTGGGGGTAGTTCTATTTCATGGCGAACGGTGAAATGTTTTGACCCATGAGAGAGAAA
CGAAAGCGAAAGCAGCTACCTAGAGGGTATCTGTCGATCAAGGGCGAGAGTAGGAGTATC
CAACC
>sv422
GCCGCGGTAATACCAGCTCTGCGAGTTTGCTCCCATATTGTTGCAGTTAAAACGCCCGTA
GTCAGAGCTCTAGGAAAGGATAGGTTCTACCGTCCACCGCGAATAAAACAGGACGCTTAG
GGTATTTTATAAGAATGATAGAGCGCGGTCTGGAGTATTTACTCAACTCGAGTAAGGTCA
AGGAGAGCGAGTGGTGCTGGTAGTATTCCTAAGCGAGCGGTGGAATGCATTGACCTTAGG
GAGACTAACGAAAGCGAAGGCAGCCAGCAAGTAGGTTTCTATCGATCAAGGGCGAGAGTA
GGGGTAGCGAACC
>sv423
GAATATTGGTCAATGGGCGAGAGCCTGAACCAGCCAAGTCGCGTGAAGGAAGACTGCCTT
ATGGGTTGTAAACTTCTTTTGTAGGAGAGTAAAAAAGGCGATGTATCGCCTCTTGCAAGT
ATCCTACGAATAAGCATCGGCTAACTCCGTGCCAGCAGCCGCGGTAATACGGAGGATGCG
AGCGTTATCCGGATTTATTGGGTTTAAAGGGTGCGTAGGCGGACTCTTAAGTCAGTGGTG
AAATCTAGAGGCTCAACCTCTAAACTGCCATTGAAACTGGGAGTCTTGAGTATAGATGAA
GTAGGCGGAACTCGTTGTGTAGCGGTGAAATGCATAGATATAACGAAGAACCCCAATTGC
GTAGGCAGCTTACTAAACTATAACTGACGCTGAGGCACGAAAGCGTGGGTATCAAACA
>sv424
TTTTTTTTTTTAATGATACGGCGACCACCGAGATCTACACCAGTTCTCTCGTCGGCAGCG
TCAGATGTGTATAAGAGACAGTCTTAGTTGGTGGGGTGGCTTGTCGGAAGGAGAAGTCGT
AACAAGGTTCTGTCTCTTATACACATCTCCGAGCCCACGAGACGGTTGGTTATCTCGTAT
GCCGTCTTCTGCTTGAAAA
>sv425
GAATATTGGACAATGGGTGAGAGCCTGATCCAGCCATCCCGCGTGAAGGACTACAGCCCT
ATGGGTTTTAAACTTCTTTTGTATGGGGATAAACCTACCCTCGTGAGGGTAGCTGAAGGT
ACCATACGAATAAGCATCGGCTAACTCCGTGCCAGCAGCCGCGGTAATACGGAGGATGCG
AGCGTTATCCGGATTTATTGGGTTTAAAGGGTCCGTAGGCGGGCTAGTAAGTCAGCGGTG
AAATCCTACAGCTTAACTGTAGACCTGCCGTTGATACTGCGAGTCTTGAATAGTATTGAA
GTAGCCGGAATGTGTAGTGTAGCGGTGAAATGCATAGATATTACACAGAACACCAATTGC
GAAGGCAGGTTACTAAATACCGATTGACGCTGATGGACGAAAGCGTGGGGAGCGAACA
>sv426
TTTTTTTTTTAATGATACGGCGACCACCGAGATCTACACCAAGGAACTCGTCGGCAGCGT
CAGATGTGTATAAGAGACAGCTTCGGTCATAGATTAAGCCATGCAGCGTCAGATGTGTAT
AAGAGGGCAAGTCTGGTGCCACTGTCTCTTATACACATCTCCGAGCCCACGAGACAGGTA
CGAATCTCGTATGCCGTCTTCTGCTTGAAAA
>sv427
TAGGGAATTTTTCTCAATGGGCGAAAGCCTGAAGGAGCAATACCGCGTGAACGATGAAGG
TCTTTGGATTGTAAAGTTCTTTTATGAGGGACGAATAGCAACAGTAGGAAATGATTGTTG
TTTGACTGTACCTCTTGAATAAGTAACGGCAAAATTTGTGCCAGCAGCCGCGGTAATACA
AATGTTACAAGCGTTATCCGGATTTACTGGGCGTAAAGCGAGCGCAGGCTGATTTACAAG
TCTGGTGTGAAAGGCATCTGCTTAACAGGTGTTTGCATTGGAAACTGCAAGTCTAGAGTG
TGATAGAGAGTTTTAGAACTCCATGTGGAGCGGTGGAATGCGTAGATATATGGAAGAATA
CCAGTGGTGAAGACGAAAACTTAGGTCACAACTGACGCTTAGGCTCGAAAGTGTGGGGAG
C
>sv428
GTAATTCCAGCTCTGCGAGTTTGCTCCCATATTGTTGCAGTTAAAACGCCCGTAGTCAGA
ATTCGTCTAGAAAAGGGTATTCCGTCCACCGCGAATAAAACAGGACGCTTAGGGTATTGA
ATAAGAATGTCTGAGCGCGGTCTGGAGTATTTACTCACACGAGTAAGGTCAAAGAGAGCG
AGTGGTGCTGGTAGTATTCCTGAGCGAGCGGTGGAATGCATTGACCTTAGGGAGACTAAC
GAAAGCGAAGGCAGCCAGCAAGTAGGTTTCTATCGATCAAGGGCGAGAGTAGGGGTAGCG
AACC
>sv429
TGGGGAATATTGCACAATGGGCGGAAGCCTGATGCAGCGACGCCGCGTGGGGGATGACGG
TCTTCGGATTGTAAACTCCTTTCAGTAGGGACGAAGCGAGAGTGACGGTACCTGCAGAAG
AAGCACCGGCCAACTACGTGCCAGCAGCCGCGGTAATACGTAGGGTGCGAGCGTTGTCCG
GAATTACTGGGCGTAAAGAGCTCGTAGGCGGTTTGTCACGTCGTCTGTGAAATCCTCCAG
CTCAACTGGGGGCGTGCAGGCGATACGGGCTGACTTGAGTACTACAGGGGAGACTGGAAT
TCCTGGTGTAGCGGTGAAATGCGCAGATATCAGGAGGAACACCGGTGGCGAAGGCGGGTC
TCTGGGTAGTAACTGACGCTGAGGAGCGAAAGCATGGGGAGCAAACA
>sv430
GTAATTCCAGCTCTAATAGCGTATATTAAAGTTGTTGCAGTTAAAAAGCTCGTAGTTGGA
CCTTGGGCCTGGACGGGCGGTCCGCCTCACGGCGTGTACTGTCTTGCCGGGCCTTTCCTC
TTGGTGATCTGTTGTTTCGGCAGCAGGGAACCAGGACCTTTACTTTGAAAAAATTAGAGT
GTTCAAAGCAGGCTCGACGCCGGAATATATTAGCATGGAATAATAAAATAGGACGTGCGG
TTCTATTTTGTTGGTTTTTGGAATCGCCGTAATGATTAATAGGGACAGTCGGGGGCATTA
GTACTCACATGCTAGAGGTGAAATTCTTGGATTTTGTGAAGACTAACTTCTGCGAAAGCA
TTTGCCAAGGATGTTTTCATTAATCAAGAACGAAGGTTAGGATATCG
>sv431
TGGGGAATCTTGGACAATGGGCGAAAGCCCGATCCAGCAATATCGCGTGAGTGAAGAAGG
GCAATGCCGCTTGTAAAGCTCTTTCGTCGAGTGCGCGATCATGACAGGACTCGAGGAAGA
AGCCCCGGCTAACTCCGTGCCAGCAGCCGCGGTAAGACGGGGGGGGCAAGTGTTCTTCGG
AATGACTGGGCGTAAAGGGCACGTAGGCGGTGAATCGGGTTGAAAGTGAAAGTCGCCAAA
AAGTGGCGGAATGCTCTCGAAACCAATTCACTTGAGTGAGACAGAGGAGAGTGGAATTTC
GTGTGTAGGGGTGAAATCCGTAGATCTACGAAGGAACGCCAAAAGCGAAGGCAGCTCTCT
GGGTCCCTACCGACGCTGGGGTGCGAAAGCATGGGGAGCGAACA
>sv432
AGGACGATTCATGGAAGAAAGCAAGAAAGGCCCGGGCGGGATGTCTGCGGAAAAGAGCAA
GGCGCTGGCCGCCGCGCTGTCGCAGATCGAAAAGCAGTTCGGCAAGGGGTCGATCATGCG
ACTCGGCGCCGGCGAAGTCATTGAAGACATCCAGGTGGTGTCTACTGGTTCGCTCGGACT
GGATATTGCCCTGGGCGTTGGCGGCTTGCCGCGCGGACGCGTTGTCGAAGTCTACGGTCC
GGAATCGTCGGGCAAGACCACGCTGACGCTGCAAGTGATTGCTGAAATGCAGAAGCTTGG
CGGTACGGCGGCATTTATTGACGCGGAACACGCGCTCGACATCGGCTACGCGCAAAAGCT
CGGCGTGAACCCGTCGGACTTGCTGATTTCGCAGCCGGATACGGGCGAGCAGGCGCTGGA
AATCGCGGACGCGCTGGTGCGCTCGGGTTCCATCGACATGATCGTGATCGACTCCGTCGC
GGCGCTGGTGCCGAAGGCTGAAATCGAAGGCGAGATGGGC
>sv433
CCGGCTGGAATGACTGCGGAGAAGAGCAAGGCCCTGGCCGCCGCGCTCTCGCAGATCGAA
AAGCAATTCGGCAAAGGGTCGATCATGCGGCTCGGCGCAGGTGAGGCGGTCGAAGACATT
CAGGTGGTGTCCACCGGTTCGCTCGGTCTGGACATCGCACTCGGCGTCGGCGGTTTGCCG
CGCGGCCGTGTGGTGGAAATCTACGGTCCGGAATCATCGGGCAAGACCACGCTCACGCTG
CAGGTAGTTGCCGAAATGCAGAAGCTTGGCGGCACGGCGGCCTTCATCGACGCGGAACAC
GCGCTCGACGTTCAGTACGCAGGCAAGCTCGGCGTGAACGTGCCGGAACTGCTGATCTCG
CAGCCGGACACGGGCGAGCAGGCACTCGAAATCGCGGACGCTCTGGTGCGCTCCGGCTCC
ATCGACATGATCGTCATCGACTCCGTGGCGGCCCTTGTGCCGAAGGCGG
>sv434
GCCGCGGTAATTCCAGCTCTCCAAGTCTGCTCCCAATGCTACACTTAAAACGCCCGTAGT
CTGAGTAAGAGGCACGCAAGTGCGCTCACGGTGAATAAATCAGAACGCTAAGAGTAAGTC
TTAACTGTTTGACTGAGCACCGTCCGAGGTTTTTACCCGACAGGGTAAGATCAACGAGAG
CCACCGAGGCCGGGAGTAGTCAGTGACGAGCGGCGGAATGTGTTGACTCACTGGCGACTA
GCGGAAGCAAAAGCGCTCGGCAAGGGGGTTTCTGTCGATCAAGGGCGAGAGTCGCAGGAT
CCAACC
>sv435
TTTTTTTTTTTAATGATACGGCGACCACCGAGATCTACACATCCGCTTTCGTCGGCAGCG
TCAGATGTGTATAAGAGACAGTCTTAGTTGGTGGGGTGGTTTGTCTGAAGGAGAAGTCGT
AACAAGGTTCTGTCTCTTATACACATCTCCGAGCCCACGAGACGGTTGGTTATCTCGTAT
GCCGTCTTCTGCTTGAAAA
>sv436
TTTTTTTTTTTAATGATACGGCGACCACCGAGATCTACACTGCTACCTTCGTCGGCAGCG
TCAGATGTGTATAAGAGACAGTCTTAGTTGGTGGGGTGATTTGTCTGAAGGAGAAGTCGT
AACAAGGTTCTGTCTCTTATACACATCTCCGAGCCCACGAGACTGCTGTAGATCTCGTAT
GCCGTCTTCTGCTTGAAAA
>sv437
TGGGGAATATTGCACAATGGGCGCAAGCCTGATGCAGCCATGCCGCGTGTATGAAGAAGG
CCTTCGGGTTGTAAAGTACTTTCAGTGGGGAGGAAGGCGATGGAGTTAATAGCTTCGTCG
ATTGACGTTACCCGCAGAAGAAGCACCGGCTAACTCCGTGCCAGCAGCCGCGGTAATACG
GAGGGTGCAAGCGTTAATCGGAATTACTGGGCGTAAAGCGCACGCAGGCGGTCTGTCAAG
TCGGATGTGAAATCCCCGGGCTCAACCTGGGAACTGCATTCGAAACTGGCAGGCTAGAGT
CTTGTAGAGGGGGGTAGAATTCCAGGTGTAGCGGTGAAATGCGTAGAGATCTGGAGGAAT
ACCGGTGGCGAAGGCGGCCCCCTGGACAAAGACTGACGCTCAGGTGCGAAAGCGTGGGGA
GCAAACA
>sv438
CCGGCTGGCATGACTGCGGAGAAGGGCAAGGCATTGGCCGCCGCGCTCGCGCAGATCGAA
AAGCAATTCGGCAAAGGGTCGATCATGCGGCTCGGCGCAGGCGAGGTGGTGGAAGACATT
CAGGTGGTCTCGACGGGGTCGCTCGGTCTGGATATCGCGCTTGGCGTCGGCGGCTTGCCG
CGCGGCCGTGTCGTGGAAATCTACGGGCCCGAGTCGTCGGGCAAAACCACGCTCACGCTG
CAGGTGATCGCCGAGATGCAAAAGGTCGGCGGCACGGCGGCGTTTATCGACGCGGAACAC
GCGCTCGACGTGCAATACGCGCAGAAGCTCGGCGTGAATGCGCAGGAACTGCTGATCTCG
CAGCCGGACACGGGCGAGCAGGCACTGGAAATCGCGGATGCGCTGGTGCGCTCCGGCTCC
ATCGACATGATCGTCATCGACTCCGTCGCGGCGCTCGTGCCGAAGGCGG
>sv439
AGGACGATTCATGGAAGAAAGCAAGAAAGGCCCGGCTGGCATGACTGCGGAGAAGGGCAA
GGCATTGGCCGCCGCGCTCGCGCAGATCGAAAAGCAATTCGGCAAAGGGTCGATCATGCG
GCTCGGCGCAGGCGAGGTGGTGGAAGACATTCAGGTGGTCTCGACAGGGTCGCTCGGTCT
GGATATCGCGCTTGGCGTCGGCGGCTTGCCGCGCGGCCGTGTCGTGGAAATCTACGGGCC
CGAGTCGTCGGGCAAGACCACGCTCACGCTGCAGGTGATCGCCGAGATGCAAAAGGTCGG
CGGCACGGCGGCGTTTATCGACGCGGAACACGCGCTCGACGTGCAATACGCGCAGAAGCT
CGGCGTGAATGCGCAGGAACTGCTGATCTCGCAGCCGGATACGGGCGAGCAGGCACTGGA
AATCGCGGATGCGCTGGTGCGCTCCGGCTCCATCGACATGATCGTCATCGACTCCGTCGC
GGCGCTCGTGCCGAAGGCGGAAATCGAAGGCGAAATGGGC
>sv440
AGGACGATTCATGGAAGATAGCAAGAAAGGCCCGGCTGGCATGACTGCGGAGAAGGGCAA
GGCATTGGCCGCCGCGCTCGCGCAGATCGAAAAGCAATTCGGCAAAGGGTCGATCATGCG
GCTCGGCGCAGGCGAGGTGGTGGAAGACATTCAGGTGGTCTCGACAGGGTCGCTCGGTCT
GGATATCGCGCTTGGCGTCGGCGGCTTGCCGCGCGGCCGTGTCGTGGAAATCTACGGGCC
CGAGTCGTCGGGCAAGACCACGCTCACGCTGCAGGTGATCGCCGAGATGCAAAAGGTCGG
CGGCACGGCGGCGTTTATCGACGCGGAACACGCGCTCGACGTGCAATACGCGCAGAAGCT
CGGCGTGAATGCGCAGGAACTGCTGATCTCGCAACCGGACACGGGCGAGCAGGCACTGGA
AATCGCGGATGCGCTGGTGCGCTCCGGCTCCATCGACATGATCGTCATCGACTCCGTCGC
GGCGCTCGTGCCGAAGGCGGAAATCGAAGGCGAAATGGGC
>sv441
TTTTTTTTTTTTTAATGATACGGCGACCACCGAGATCTACACACGATGCTTCGTCGGCAG
CGTCAGATGTGTATAAGAGACAGTCTTAGTTGGTGGAGTGGTTTGTCGGAAGGAGAAGTC
GTAACAAGGTTCTGTCTCTTATACACATCTCCGAGCCCACGAGACGGTTGGTTATCTCGT
ATGCCGTCTTCTGCTTGAAAA
>sv442
TTTTTTTTTAATGATACGGCGACCACCGAGATCTACACGTAGGATGTCGTCGGCAGCGTC
AGATGTGTATAAGAGACAGGCTGCGGTAATTCCAGCTCTACCGTAGTGCATAGTACAGAG
TGACTATTGTACATCTTTCATTTACAAAGAGAAATAGGCGTATGGTATCATGACGTACGT
CCGTCCCTAATAAATGTTGAAGGAATTGACGGAAGCGCACTGTCTCTTATACACATCTCC
GAGCCCACGAGACCACAGTCAATCTCGTATGCCGTCTTCTGCTTGAAAAAAA
>sv443
TGGGGAATATTGGACAATGGGCGCAAGCCTGATCCAGCCATGCCGCGTGAGTGATGAAGG
CCTTAGGGTTGTAAAGCTCTTTTGTCCGGGACGATAATGACGGTACCGGAAGAATAAGCC
CCGGCTAACTTCGTGCCAGCAGCCGCGGTAATACGAAGGGGGCTAGCGTTGCTCGGAATC
ACTGGGCGTAAAGGGCGCGTAGGCGGCCATTTAAGTCGGGGGTGAAAGCCTGTGGCTCAA
CCACAGAATTGCCTTCGATACTGGATGGCTTGAGTTCGGTAGAGGTTGGTGGAACTGCGA
GTGTAGAGGTGAAATTCGTAGATATTCGCAAGAACACCGGTGGCGAAGGCGGCCAACTGG
ACCGACACTGACGCTGAGGCGCGAAAGCGTGGGGAGCAAACA
>sv444
AGGACGATTCATGGAAGATAGCAAGAAAGGCCCGGCTGGCATGACTGCGGAAAAGAGCAA
GGCCCTCGCTGCCGCGCTCTCGCAGATCGAAAAGCAATTCGGCAAAGGGTCGATCATGCG
GCTCGGCGCGGGTGAGGCGGTCGAAGACATTCAGGTCGTGTCCACCGGCTCGCTCGGACT
GGATATCGCGCTCGGCGTGGGCGGCCTGCCGCGCGGCCGCGTCGTCGAGATCTACGGTCC
GGAATCGTCGGGTAAGACCACGCTCACGCTGCAGGTGATTGCCGAAATGCAGAAGATCGG
CGGCACGGCGGCATTCATCGACGCGGAACACGCGCTCGACGTGCAATACGCGCAAAAGCT
CGGCGTGAACGTGCAAGAACTGCTGATCTCTCAGCCGGACACGGGCGAGCAGGCGCTGGA
AATCGCGGACGCACTGGTGCGCTCGGGTTCCATCGACATGATCGTGATCGACTCCGTCGC
GGCGCTCGTGCCGAAAGCGGAAATCGAAGGCGAAATGGGC
>sv445
GTAATTCCAGCTCTCCAAGTTTGCTCCCAATGCTACACTTAAAACGCCCGTAGTCGGAGG
AAAGGAGCACCTAGTGCGCTCACGGTGAACAAATCAGGACGCTTAGAGTAGAGAACATCT
GATAGACTGAGCACCGCCTGAGACTTTTACCTTCCAGGGTAAAATCAAGGAGAGCCATCG
AGGAGGGGTCTATCTGGTGGCGAGCGGCGGAATGCGTTGACCCACCAGAGAGAAGCGGAT
GCGAAAGCGCCCCTCATGAGGGTTTCTGTCGATCAAGGGCGAGAGTCGCAGGATCCAACC
>sv446
TGGGGAATTTTGGACAATGGGGGCAACCCTGATCCAGCAATGCCGCGTGTGTGAAGAAGG
CCTTCGGGTTGTAAAGCACTTTTGTCCGGAAAGAAAACCTACCTGTTAATACCGGGTGGG
GATGACGGTACCGGAAGAATAAGCACCGGCTAACTACGTGCCAGCAGCCGCGGTAATACG
TAGGGTGCGAGCGTTAATCGGAATTACTGGGCGTAAAGCGTGCGCAGGCGGTCTGTTAAG
ACCGATGTGAAATCCCTGGGCTTAACCTGGGAACTGCATTGGTGACTGGCAGGCTAGAGT
ATGGCAGAGGGGGGTAGAATTCCACGTGTAGCAGTGAAATGCGTAGAGATGTGGAGGAAT
ACCGATGGCGAAGGCAGCCCCCTGGGCCAATACTGACGCTCATGCACGAAAGCGTGGGGA
GCAAACA
>sv447
TTTTTTTTTTTAATGATACGGCGACCACCGAGATCTACACCAGTTCTCTCGTCGGCAGCG
TCAGATGTGTATAAGAGACAGTCTTAGTTGGTGGGGTGGTTTGTCTGAAGGAGAAGTCGT
AACAAGGTTCTGTCTCTTATACACATCTCCGAGCCCACGAGACGGTTGGTTATCTCGTAT
GCCGTCTTCTGCTTGAAAA
>sv448
TGGGGAATTTTGGACAATGGGGGCAACCCTGATCCAGCAATGCCGCGTGTGTGAAGAAGG
CCTTCGGGTTGTAAAGCACTTTTGTCCGGAAAGAAAACCATCGCCCTAATATGGTGGTGG
GATGACGGTACCGGAAGAATAAGCACCGGCTAACTACGTGCCAGCAGCCGCGGTAATACG
TAGGGTGCGAGCGTTAATCGGAATTACTGGGCGTAAAGCGTGCGCAGGCGGTCTGTTAAG
ACCGATGTGAAATCCCCGGGCTTAACCTGGGAACTGCATTGGTGACTGGCAGGCTAGAGT
ATGGCAGAGGGGGGTAGAATTCCACGTGTAGCAGTGAAATGCGTAGAGATGTGGAGGAAT
ACCGATGGCGAAGGCAGCCCCCTGGGCCAATACTGACGCTCATGCACGAAAGCGTGGGGA
GCAAACA
>sv449
TAGGGAATCTTCCGCAATGGACGAAAGTCTGACGGAGCAACGCCGCGTGAGTGAAGAAGG
TTTTCGGATCGTAAAACTCTGTTGTTAGAGAAGAACAAGTAGGAGAGTAACTGCTCCTAC
CTTGACGGTATCTAACCAGAAAGCCACGGCTAACTACGTGCCAGCAGCCGCGGTAATACG
TAGGTGGCAAGCGTTGTCCGGATTTATTGGGCGTAAAGCGAGCGCAGGCGGTTTCTTAAG
TCTGATGTGAAAGCCCCCGGCTTAACCGGGGAGGGTCATTGGAAACTGGGAGACTTGAGT
GCAGAAGAGGAGAGTGGAATTCCATGTGTAGCGGTGAAATGCGTAGATATATGGAGGAAC
ACCAGTGGCGAAGGCGACTCTCTGGTCTGTAACTGACGCTGAGGCTCGAAAGCGTGGGGA
GCAAACA
>sv450
TTTTTTTTTTTTAATGATACGGCGACCACCGAGATCTACACGATCCTAGTCGTCGGCAGC
GTCAGATGTGTATAAGAGACAGTCTTAGTTGGTGGGGTGGCTTGTCTGAAGGAGAAGTCG
TAACAAGGTTCTGTCTCTTATACACATCTCCGAGCCCACGAGACCTAGGTTGATCTCGTA
TGCCGTCTTCTGCTTGAAAA
>sv451
TGGGGAATATTGCGCAATGGGCGAAAGCCTGACGCAGCGACGCCGCGTGAGGGATGAAGG
TCTTCGGATCGTAAACCTCTGTCAGGGGGAAAGAAAGTGCATCGTGCCAATCAGGGATGC
ATTGACGGTACCTCCAAAGGAAGCACCGGCTAACTCCGTGCCAGCAGCCGCGGTAATACG
GAGGGTGCGAGCGTTAATCGGAATTACTGGGCGTAAAGCGCACGTAGGCTGTTTTGCAAG
TCAGGGGTGAAATCCCGCGGCTCAACCGCGGAACTGCCTTTGATACTGCGAGACTGGAGT
TCGGGAGAGGGCGGCGGAATTCCGGGTGTAGGAGTGAAATCCGTAGATATCCGGAGGAAC
ATCAGTGGCGAAGGCGGCCGCCTGGACCGGTACTGACGCTGAGGTGCGAAAGCGTGGGGA
GCAAACA
>sv452
TTTTTTTTTTTAATGATACGGCGACCACCGAGATCTACACCAGTTCTCTCGTCGGCAGCG
TCAGATGTGTATAAGAGACAGTCTTAGTTGGTGGAGTGGTTTGTCTGAAGGAGAAGTCGT
AACAAGGTTCTGTCTCTTATACACATCTCCGAGCCCACGAGACGGTTGGTTATCTCGTAT
GCCGTCTTCTGCTTGAAAA
>sv453
TTTTTTTTTAATGATACGGCGACCACCGAGATCTACACGTAGGATGTCGTCGGCAGCGTC
AGATGTGTATAAGAGACAGGCCGCGGTAATACCAGCTCTACCGTAGTGCATAGTACAGAG
TGACTATTGTACATCTTTCATTTACAAAGAGAAATAGGCGTATGGTATCATGACGTACGT
CCGTCCCTAATAAATGTTGAAGAAATTGACGGAAGCGCACTGTCTCTTATACACATCTCC
GAGCCCACGAGACCACAGTCAATCTCGTATGCCGTCTTCTGCTTGAAAAAAA
>sv454
TGGGGAATTTTGGACAATGGGGGCAACCCTGATCCAGCAATGCCGCGTGTGTGAAGAAGG
CCTTCGGGTTGTAAAGCACTTTTGTCCGGAAAGAAAACTTCGTCCCTAATATGGATGGAG
GATGACGGTACCGGAAGAATAAGCACCGGCTAACTACGTGCCAGCAGCCGCGGTAATACG
TAGGGTGCGAGCGTTAATCGGAATTACTGGGCGTAAAGCGTGCGCAGGCGGTCTGTTAAG
ACCGATGTGAAATCCCCGGGCTTAACCTGGGAACTGCATTGGTGACTGGCAGGCTAGAGT
GTGGCAGAGGGAGGTAGAATTCCACGTGTAGCAGTGAAATGCGTAGAGATGTGGAGGAAT
ACCGATGGCGAAGGCAGCCTCCTGGGCCAACACTGACGCTCATGCACGAAAGCGTGGGGA
GCAAACA
>sv455
AGGACGATTCATGGAAGATAGCAAGAAAGGCCCGGCTGGCATGACTGCGGAGAAGGGCAA
GGCATTGGCCGCCGCGCTCGCGCAGATCGAAAAGCAATTCGGCAAAGGGTCGATCATGCG
GCTCGGCGCAGGCGAGGTGGTGGAAGACATTCAGGTGGTCTCGACAGGGTCGCTCGGTCT
GGATATCGCGCTCGGCGTCGGCGGCTTGCCGCGCGGCCGTGTCGTGGAAATCTACGGGCC
TGAGTCGTCGGGCAAGACCACACTCACGCTGCAGGTGATCGCCGAGATGCAAAAGGTCGG
CGGCACGGCGGCGTTTATCGACGCGGAACACGCGCTCGACGTGCAATACGCGCAGAAGCT
CGGCGTGAATGCGCAGGAACTGCTGATCTCGCAGCCGGACACGGGCGAGCAGGCACTGGA
AATCGCGGATGCGCTGGTGCGCTCCGGCTCCATCGACATGATCGTCATCGACTCCGTCGC
GGCGCTCGTGCCGAAGGCGGAAATCGAAGGCGAGATGGGC
>sv456
TTTTTTTTTAATGATACGGCGACCACCGAGATCTACACGTAGGATGTCGTCGGCAGCGTC
AGATGTGTATAAGAGACAGGCCGCGGTAATTCCAGCTCTACCGTAGTGCATAGTACAGAG
TGACTATTGTACATCTTTCATTTACAAAGAGAAATAGGCGTATGGTATCATGACGTACGT
CCGTCCCTAATAAATGTTGAAGAAATTGACGGAAGTGCACTGTCTCTTATACACATCTCC
GAGCCCACGAGACCACAGTCAATCTCGTATGCCGTCTTCTGCTTGAAAAAAA
>sv457
GTAATTCCAGCTCTCCAAGTCTGCTCCCAATGCTACACTTAAAACGCCCGTAGTCTGAGT
AAGAGGCACGCAAGTGCGCTCACGGTGAATAAATCAGAACGCTAAGAGTAAGTCTTAACT
GTTTGACTGAGCACCGTCCGAGGTTTTTACCCGACAGGGTAAGATCAAAGAGAGCCACCG
AGGCCGGGAGTAGTCAGTGACGAGCGGCGGAATGTGTTGACTCACTGGCGACTAGCGGAC
GCAAAAGCGCTCGGCAAGGGGGTTTCTGTCGATCAAGGGCGAGAGTCGCAGGATCCAACC
>sv458
AGGACGATTCATGGAAGATAGCAAGAAAGGCCCGGCTGGCATGACTGCGGAGAAGGGCAA
GGCATTGGCCGCCGCGCTCGCGCAGATCGAAAAGCAATTCGGCAAAGGGTCGATCATGCG
GCTCGGCGCAGGCGAGGTGGTGGAAGACATTCAGGTGGTCTCGACAGGGTCGCTCGGTCT
GGATATCGCGCTCGGCGTCGGCGGCTTGCCGCGCGGCCGTGTCGTGGAAATCTACGGGCC
CGAGTCGTCGGGCAAGACCACGCTCACGCTGCAGGTGATCGCCGAGATGCAAAAGGTCGG
CGGCACGGCGGCGTTTATCGACGCGGAACACGCGCTCGACGTGCAATACGCGCAGAAGCT
CGGCGTGAATGCGCAGGAACTGCTGATCTCGCAGCCGGACACGGGCGAGCAGGCACTGGA
AATCGCGGATGCGCTGGTGCGCTCCGGCTCCATCGACATGATCGTCATCGACTCCGTCGC
GGCGCTCGTGCCGAAGGCGGAAATCGAAGGCGAAATGGGC
>sv459
TGGGGAATTTTGGACAATGGGGGCAACCCTGATCCAGCCATGCCGCGTGTCTGAAGAAGG
CCTTCGGGTTGTAAAGGACTTTTGTTTGGAAAGAAAACTTATCTAATAACACTAGGTAAG
TATGACGGTACCAAAAGAATAAGCACCGGCTAACTACGTGCCAGCAGCCGCGGTAATACG
TAGGGTGCAAGCGTTAATCGGAATTACTGGGCGTAAAGGGAGTGCAGGCGGCTTATTAAG
CCAGATGTGAAAGCCCCGGGCTTAACCTGGGAATTGCGTTTGGAACTGGTAGGCTAGAGT
GTGTCAGAGGGGGGTAGAATTCCACGTGTAGCAGTGAAATGCGTAGAGATGTGGAGGAAT
ACCGATGGCGAAGGCAGCCCCCTGGGATAACACTGACGCTCATACTCGAAAGCGTGGGGA
GCAAACA
>sv460
TTTTTTTTTTTAATGATACGGCGACCACCGAGATCTACACTATAGCGCTCGTCGGCAGCG
TCAGATGTGTATAAGAGACAGTCTTAGTTGGTGGGGTGGCTTGTCGGAAGGAGAAGTCGT
AACAAGGTTCTGTCTCTTATACACATCTCCGAGCCCACGAGACGACTACACATCTCGTAT
GCCGTCTTCTGCTTGAAAA
>sv461
TTTTTTTTTAATGATACGGCGACCACCGAGATCTACACGTAGGATGTCGTCGGCAGCGTC
AGATGTGTATAAGAGACAGGCCGCGGTAATACCAGCTCTACCGTAGTGCATAGTACAGAG
TGACTATTGTACATCTTTCATTTACAAAGAGAAATAGGCGTATGGTATCATGACGTACGT
CCGTCCCTAATAAATGTTGAAGAAATTGACGGAAGAGCACTGTCTCTTATACACATCTCC
GAGCCCACGAGACCACAGTCAATCTCGTATGCCGTCTTCTGCTTGAAAAAAA
>sv462
TTTTTTTTTTTAATGATACGGCGACCACCGAGATCTACACCAGTTCTCTCGTCGGCAGCG
TCAGATGTGTATAAGAGACAGTCTTAGTTGGTGGGGTGATTTGTCGGAAGGAGAAGTCGT
AACAAGGTTCTGTCTCTTATACACATCTCCGAGCCCACGAGACGGTTGGTTATCTCGTAT
GCCGTCTTCTGCTTGAAAA
>sv463
GTAATTCCAGCTCTGCGAGTTTGCTCCCATATTGTTGCAGTTAAAACGCCCGTAGTCAGA
TGTCGAAATCACAGTTATGGTTCAAACCGTCCACCGCGAATAAAACAGAACGCTTAGGGT
ATTATAAAAGAATGATAGAGCGCGGTATGGAGTATTTACCTCTTCTAGGGTAAGGTCAAA
GAGAGCGAGTGGTGCTGGTAGTATTCCTGAGCGAGCGGTGGAATGCATTGACCTTAGGGA
GACTAACAAAAGCGAAGGCAGCCAGCAAGTAGGTTTCTATCGATCAAGGGCGAGAGTAGG
GGTAGCGAACC
>sv464
GTAATACCAGCTCTCCAAGTTTGCTCCCAATGCTACACTTAAAACGCCCGTAGTCGGAGG
AAAGGAGCACCTAGTGCGCTCACGGTGAACAAATCAGGACGCTTAGAGTAGAGAACATCT
GATAGACTGAGCACCGCCTGAGACTTTTACCTTCCAGGGTAAAATCAAGGAGAGCCATCG
AGGAGGGGTCTATCTGGTGGCGAGCGGCGGAATGCGTTGACCCACCAGAGAGAAGCGGAT
GCGAAAGCGCCCCTCATGAGGGTTTCTGTCGATCAAGGGCGAGAGTCGCAGGATCCAACC
>sv465
AGGACGATTCATGGAAGAAAGCAAGAAAGGCCCGGCTGGCATGACTGCGGAGAAGGGCAA
GGCATTGGCCGCCGCGCTCGCGCAGATCGAAAAGCAATTCGGCAAAGGGTCGATCATGCG
GCTCGGCGCAGGCGAGGTGGTGGAAGACATTCAGGTGGTCTCGACAGGATCGCTCGGTCT
GGATATCGCGCTTGGCGTCGGCGGCTTGCCGCGCGGCCGTGTCGTGGAAATCTACGGTCC
TGAGTCGTCGGGCAAAACCACGCTCACGCTGCAGGTGATCGCCGAGATGCAAAAGGTCGG
CGGCACGGCGGCGTTTATCGACGCGGAACACGCGCTCGACGTGCAATACGCGCAGAAGCT
CGGCGTGAATGCGCAGGAACTGCTGATCTCGCAGCCGGACACGGGCGAGCAGGCACTGGA
AATCGCGGATGCGCTGGTGCGCTCCGGCTCCATCGACATGATCGTCATCGACTCCGTCGC
GGCGCTCGTGCCGAAGGCGGAAATCGAAGGCGAAATGGGC
>sv466
TAGGGAATTTTTCACAATGGGCGAAAGCCTGATGGAGCAATGCCGCGTGACTGATGAAGG
TCTTCGGATTGTAAAGGTCTGTTGTAAGGGAAGAAGTACTAGAATAGGAAATGATTTTAG
TATCGACCATACCTTACCAGAAAGCCACGGCTAACTATGTGCCAGCAGCCGCGGTAATAC
ATAAGTGGCAAGCGTTATCCGGATTTATTGGGCGTAAAGCGTGCGTAGACGGTTTTGCAA
GTCTGAGGTTAAATTTAGGGGCTCAACCCCTAACCGCCTTGGAAACTACATTACTAGAGT
ATAGGAGAGGTTAGTGGAATTTCATGTGTAGCGGTGGAATGCGTAGATATATGAAGGAAC
ACCAGTGGCGAAGGCGGCTAACTGGCCTATTACTGACGTTGTGGCACGAAAGCGTGGGGA
GCAAATA
>sv467
TTTTTTTTTAATGATACGGCGACCACCGAGATCTACACGTAGGATGTCGTCGGCAGCGTC
AGATGTGTATAAGAGACAGGCTGCGGTAATACCAGCTCTACCGTAGTGCATAGTACAGAG
TGACTATTGTACATCTTTCATTTACAAAGAGAAATAGGCGTATGGTATCATGACGTACGT
CCGTCCCTAATAAATGTTGAAGAAATTGACGGAAGTGCACTGTCTCTTATACACATCTCC
GAGCCCACGAGACCACAGTCAATCTCGTATGCCGTCTTCTGCTTGAAAAAAA
>sv468
TGGGGAATATTGGACAATGGGGGAAACCCTGATCCAGCCATGCCGCGTGTGTGAAGAAGG
TCTTCGGATTGTAAAGCACTTTAAGTTGGGAGGAAGGGGTGAAGTAACGACTCACCTTTG
ACGTTACCAACAGAATAAGCACCGGCTAACTTCGTGCCAGCAGCCGCGGTAATACGAAGG
GTGCAAGCGTTAATCGGAATAACTGGGCGTAAAGCGCGCGTAGGTGGTTTGTCAAGTTGG
ATGTGAAATCCCCGGGCTCAACCTGGGAACTGCATCCAAAACTGACTGACTAGAGTACAG
TAGAGGTTAGTGGAATTTCCTGTGTAGCGGTGAAATGCGTAGATATAGGAAGGAACACCA
GTGGCGAAGGCGACTAACTGGACTGATACTGACACTGAGGTGCGAAAGCGTGGGGAGCAA
ACA
>sv469
CTAAGAATATTCCGCAATGGACGGAAGTCTGACGGAGCGACGCCGCGTGAATGAAGAAGG
CCGTAAGGTTGTAAAGTTCTTTTGCCACTGAAGAATAAAGGTGGGAGGGAATGTCCGCCC
GATGACGTTAGGTGGTGAATAAGCCCCGGCTAATTACGTGCCAGCAGCCGCGGTAACACG
TAAGGGGCGAGCGTTGTTCGGAATTATTGGGCGTAAAGGGCGCGTAGGCGGTTTTGTAAG
TCTGGCGTGAAATGGCAAGGCTTAACCTTGTCACTGCGTTGGAAACTGCGAGACTAGAGT
CATGGAGGGGAGGTTGGAATTCCGCGTGTAGGGGTGAAATCTGTAGATATGCGGAAGAAC
ACCGGTGGCGAAGGCGAACTTCTAGCCAATGACTGACGCTGAGGCGCGAAAGTGCGGGGA
GCAAACA
>sv470
CTAAGAATATTCCGCAATGGACGAAAGTCTGACGGAGCGACGCCGCGTGGACGAGGGATG
CCGAAAGGTTGTAAAGTCCTTTTCCGGTCGAGGAATAAGCGCGGGAGGGAATGCCCGCGT
GATGACAGTAGGCTGGGAATAAGCCCCGGCTAATTACGTGCCAGCAGCCGCGGTAACACG
TAAGGGGCGAGCGTTGTTCGGAATTATTGGGCGTAAAGGGCGCGTAGGCGGCCGGGCAAG
TCCGGTGTGAAATGCGGAGGCTCAACCTCCGGACTGCACCGGAAACTGCGCGGCTAGAGT
CAGCGGGGTGAGGTTGGAATTCCGAGTGTAGGGGTGAAATCTGTAGATATTCGGAAGAAC
ACCGGTGGCGAAAGCGAACTTCAAACGCGTGACTGACGCTGAGGCGCGAAAGTGCGGGGA
GCGAACA
>sv471
TGGGGAATTTTGGACAATGGGGGCAACCCTGATCCAGCCATGCCGCGTGAGTGAAGAAGG
CCTTCGGGTTGTAAAGCTCTTTCGTTGGGGAAGAAATGTTCGGGGTGAATAATCCTGGAT
GATGACGGTACCTGAAGAAGAAGCACCGGCTAACTACGTGCCAGCAGCCGCGGTAATACG
TAGGGTGCGAGCGTTAATCGGAATTACTGGGCGTAAAGGGTGCGCAGGCGGTCTCGTAAG
ACAGGTGTGAAATCCCCGGGCTCAACCTGGGAATGGCGCTTGTGACTGCGAGACTGGAGT
CAGGCAGAGGGGGGTGGAATTCCACGTGTAGCAGTGAAATGCGTAGAGATGTGGAGGAAC
ACCGATGGCGAAGGCAGCCCCCTGGGCCATGACTGACGCTCATGCACGAAAGCGTGGGGA
GCAAACA
>sv472
TTTTTTTTTTTAATGATACGGCGACCACCGAGATCTACACTTCGATGGTCGTCGGCAGCG
TCAGATGTGTATAAGAGACAGCTTCGGTCATAGATTAAGCCATGCAAGCGAGCAACCAGC
ATAGCAGTGACGATTAATGTATGGACGGAACTTGAAATGAAGCGGTCTGTTTAGGGCAAG
TCTGGTGCCACTGTCTCTTATACACATCTCCGAGCCCACGAGACGTGACAGAATCTCGTA
TGCCGTCTTCTGCTTGAAAA
>sv473
TAGGGAATCTTCGGCAATGGACGGAAGTCTGACCGAGCAACGCCGCGTGAGTGAAGAAGG
TTTTCGGATCGTAAAGCTCTGTTGTAAGAGAAGAACGAGTGTGAGAGTGGAAAGTTCACA
CTGTGACGGTATCTTACCAGAAAGGGACGGCTAACTACGTGCCAGCAGCCGCGGTAATAC
GTAGGTCCCGAGCGTTGTCCGGATTTATTGGGCGTAAAGCGAGCGCAGGCGGTTAGATAA
GTCTGAAGTTAAAGGCTGTGGCTTAACCATAGTACGCTTTGGAAACTGTTTAACTTGAGT
GCAAGAGGGGAGAGTGGAATTCCATGTGTAGCGGTGAAATGCGTAGATATATGGAGGAAC
ACCGGTGGCGAAAGCGGCTCTCTGGCTTGTAACTGACGCTGAGGCTCGAAAGCGTGGGGA
GCAAACA
>sv474
AGGACGATTCATGGAAGATAGCAAGAAAGGCCCGGCTGGCATGACTGCGGAGAAGGGCAA
GGCATTGGCCGCCGCGCTCGCGCAGATCGAAAAGCAATTCGGCAAAGGGTCGATCATGCG
GCTCGGCGCAGGCGAGGTGGTGGAAGACATTCAGGTGGTCTCGACAGGGTCGCTCGGTCT
GGATATCGCGCTCGGCGTCGGCGGCTTGCCGCGCGGCCGTGTCGTGGAAATCTACGGTCC
TGAGTCGTCGGGCAAGACCACACTCACGCTGCAGGTGATCGCCGAGATGCAAAAGGTCGG
CGGCACGGCGGCGTTTATCGACGCGGAACACGCGCTCGACGTGCAATACGCGCAGAAGCT
CGGCGTGAATGCGCAGGAACTGCTGATCTCGCAGCCGGACACGGGCGAGCAGGCACTGGA
AATCGCGGATGCGCTGGTGCGCTCCGGCTCCATCGACATGATCGTCATCGACTCCGTCGC
GGCGCTCGTGCCGAAGGCGGAAATCGAAGGCGAAATGGGC
>sv475
TGGGGAATATTGCACAATGGGCGCAAGCCTGATGCAGCCATGCCGCGTGTGTGAAGAAGG
CCTTCGGGTTGTAAAGCACTTTCAGCGAGGAGGAAGGTGGTGAGCTTAATACGTTCATCA
ATTGACGTTACTCGCAGAAGAAGCACCGGCTAACTCCGTGCCAGCAGCCGCGGTAATACG
GAGGGTGCAAGCGTTAATCGGAATTACTGGGCGTAAAGCGCACGCAGGCGGTTTGTTAAG
TCAGATGTGAAATCCCCGGGCTCAACCTGGGAACTGCATTTGAAACTGGCAAGCTAGAGT
CTCGTAGAGGGGGGTAGAATTCCAGGTGTAGCGGTGAAATGCGTAGAGATCTGGAGGAAT
ACCGGTGGCGAAGGCGGCCCCCTGGACGAAGACTGACGCTCAGGTGCGAAAGCGTGGGGA
GCAAACA
>sv476
AGGACGATTCATGGAAGATAGCAAGAAAGGCCCGGCTGGAATGACTGCGGAGAAGAGCAA
GGCCCTGGCCGCCGCGCTCTCGCAGATCGAAAAGCAATTCGGCAAAGGGTCGATCATGCG
GCTCGGCGCAGGTGAGGCGGTCGAAGACATTCAGGTGGTGTCCACCGGTTCGCTCGGTCT
GGACATCGCACTCGGCGTCGGCGGTTTGCCGCGCGGCCGTGTGGTGGAAATCTACGGTCC
GGAATCATCGGGCAAGACCACGCTCACGCTGCAGGTAGTTGCCGAAATGCAGAAGCTCGG
CGGCACGGCGGCCTTCATCGACGCGGAACACGCGCTCGACGTTCAGTACGCAGGCAAGCT
CGGCGTGAACGTGCCGGAACTGCTGATCTCGCAGCCGGACACGGGCGAGCAGGCACTCGA
AATCGCGGACGCTCTGGTGCGCTCCGGCTCCATCGACATGATCGTCATCGACTCCGTGGC
GGCCCTTGTGCCGAAGGCGGAAATCGAAGGCGAAATGGGC
>sv477
TACCAAAAGAATAAGCACCGGCTAACTACGTGCCAGCAGCCGCGGTAATACGTAGGGTGC
AAGCGTTAATCGGAATTACTGGGCGTAAAGCGAGCGCAGGCGGTTTGTTAAGCCAGATGT
GAAATCCCCGGGCTCAACCTGGGAACTGCGTTTGGAACTGGCAAGCTAGAGTGTGTTAGA
GGGGGGTAGAATTCCACGTGTAGCAGTGAAATGCGTAGAGATGTGGAGGAATACCGATGG
CGAAGGCAGCCCCCTGGGATAACACTGACGCTCATGCTCGAAAGCGTGGGTAGCAAACA
>sv478
TGGGGAATTTTCCGCAATGGGCGAAAGCCTGACGGAGCAATGCCGCGTGGAGGTAGAAGG
CCTACGGGTCGTTAACTTCTTTTCCCGGAGAAGAAGGAATGACGGTATCTGGGGAATAAG
CATCGGCTAACTCTGTGCCAGCAGCCGCGGTAAGACAGAGGATGCAAGCGTTATCCGGAA
TGATTGGGCGTAAAGCGTCTGTAGGTGGCTTTTTAAGTTCGCCGTCAAATCCCAGGGCTC
AACCCTGGACAGGCGGTGGAAACTACCAAGCTGGAGTACGGTAGGGGCAGAGGGAATTTC
CGGTGGAGCGGTGAAATGCGTAGAGATCGGAAAGAACACCAACGGCGAAAGCACTCTGCT
GGGCCGACACTGACACTGAGAGACGAAAGCTAGGGGAGCGAATG
>sv479
TTTTTTTTTTTAATGATACGGCGACCACCGAGATCTACACCAGTCTCTTCGTCGGCAGCG
TCAGATGTGTATAAGAGACAGTCTTAGTTGGTGGGGTGGCTTGTCGGAAGGAGAAGTCGT
AACAAGGTTCTGTCTCTTATACACATCTCCGAGCCCACGAGACGACTACACATCTCGTAT
GCCGTCTTCTGCTTGAAAA
>sv480
GTAATTCCAGCTCTGGGAATGTATGCTAAAGTTGCTGTCGTTAAAAAGTTCGTAGTCGAA
GGTTTGAGAGTATTACGCAGTGTCTCCTTTGGAGCATACTTGCAGTATTTACTTTCAAAG
ACTCAGAATTTTAGGGCAACCTAGGTATTCTGCAGTCGTTACTTTGAGGAAATCTGAGTG
TTCCACGCAGGCTAAACGCCGGGAAATCGCAGCATGGAATAACAAGGAATGATTCGAACT
TACTTGTTGGTTTATGGTTTCGAATAATGATTGAGAGAAACAGTTGGGGGCATTCGTACT
TGGTAGTCAGAGGTGAAATTCTTAGATTTACTAAAGACGAACTACTGCGAAAGCATCTGC
CAAAGATGTTTTCATTGATCAAGAACGAAAGTTGAGGGATCGAA
>sv481
TGGGGAATTTTGGACAATGGGGGCAACCCTGATCCAGCAATGCCGCGTGTGTGAAGAAGG
CCTTCGGGTTGTAAAGCACTTTTGTCCGGAAAGAAAACCTACCTGTTAATACCGGGTGGG
GATGACGGTACCGGAAGAATAAGCACCGGCTAACTACGTGCCAGCAGCCGCGGTAATACG
TAGGGTGCGAGCGTTAATCGGAATTACTGGGCGTAAAGCGTGCGCAGGCGGTCTGTTAAG
ACCGATGTGAAATCCCCGGGCTTAACCTGGGAACTGCATTGGTGACTGGCAGGCTTTGAG
TGTGGCAGAGGGAGGTAGAATTCCACGTGTAGCAGTGAAATGCGTAGAGATGTGGAGGAA
TACCGATGGCGAAGGCAGCCTCCTGGGCCAACACTGACGCTCATGCACGAAAGCGTGGGG
AGCAAACA
>sv482
TTTTTTTTTTTAATGATACGGCGACCACCGAGATCTACACTATAGCGCTCGTCGGCAGCG
TCAGATGTGTATAAGAGACAGTCTTAGTTGGTGGAGTGGTTTGTCTGAAGGAGAAGTCGT
AACAAGGTTCTGTCTCTTATACACATCTCCGAGCCCACGAGACGACTACACATCTCGTAT
GCCGTCTTCTGCTTGAAAA
>sv483
AGGACGATTCATGGAAGATAGCAAGAAAGGCCCGGCTGGCATGACTGCGGAAAAGAGCAA
GGCCCTGGCCGCCGCGCTCTCGCAGATCGAAAAGCAATTCGGTAAAGGGTCGATCATGCG
GCTCGGCGCAGGTGAGGCGGTTGAAGACATTCAGGTCGTGTCCACCGGCTCGCTCGGACT
GGACATCGCGCTCGGCGTGGGCGGCTTGCCGCGCGGCCGCGTAGTCGAAATCTACGGCCC
GGAATCGTCGGGCAAGACCACGCTCACGCTGCAGGTGATTGCCGAGATGCAGAAGATCGG
CGGCACGGCGGCTTTTATCGACGCTGAACACGCGCTCGACGTTCAATACGCGCAAAAGCT
CGGCGTGAACGTGCAGGAACTGTTGATCTCGCAGCCGGACACGGGCGAGCAGGCGCTGGA
AATCGCGGACGCGCTGGTGCGCTCGGGTTCCATCGACATGATCGTGATCGACTCCGTCGC
GGCGCTCGTGCCGAAGGCGGAAATCGAAGGCGAGATGGGC
>sv484
TTTTTTTTTTTAATGATACGGCGACCACCGAGATCTACACTATAGCGCTCGTCGGCAGCG
TCAGATGTGTATAAGAGACAGTCTTAGTTGGTGGGGTGGTTTGTCTGAAGGAGAAGTCGT
AACAAGGTTCTGTCTCTTATACACATCTCCGAGCCCACGAGACGACTACACATCTCGTAT
GCCGTCTTCTGCTTGAAAA
>sv485
CTATCGTCGGCAGCGTCAGATGTGTATAAGAGACAGCTTCGGTCATAGATTAAGCCATGC
ACTGGGAAAAATAGAGGTGATGGTCAGTTTCAGAAAAGAAGCATTTCTCAGCACGATATA
AACGGTCTGGGTGCTGTTTTGGAGGGCAAGTCTGGTGCCACTGTCTCTTATACACATCTC
CGAGCCCACGAGACGACATCTGATCTCGTATGCCGTCTTCTGCTTGAAAA
>sv486
GTAATTCCAGCTCTCCAAGTGTGCTCCCAATGCTACACTTAAAACGCCCGTAGTCAGATA
TCGAAGCGTGAATAGCGCGTTCACCGTGAATAAATCAGGACGCTTAGAGTAGTTAACAAC
TGAATGACTAAGCGCGGTATGAAATTTTTACCCGACAAGGGTCAGCTCAAAGAGAGCCAT
CGGGGGTGGACCTACTCTGTGGCGAGGGGCGGAATCTGTTGACCCGCGGGGGAGGAACAA
ATGCGAAGGCATCCACCTAGAGGGTTTCTGTCGATCAAGGGCGAGAGCCGCAGTAGCCAA
CC
>sv487
GTAATACCAGCTCTCCAAGTTTGCTCCCACTGCTACACTTAAAACGCCCGTAGTCGGAGT
TCGTAGCACGCAAGTGCGCTCACGGTGAATAAATCAGGACGCTAAGAGTAAGTGCTCAAC
TGCATGACTGAGCACCGTCTGAGGTTTTTACCCGTCAGGGTAAGGTCAAGGAGAGCCAGC
GAGGTTAGGTCTATTCAGTGGCGAGCGGCGGAATGTGTTGACCCGCTGGAGAGAAGCAGA
GGCGAAGGCGCCTAACAAGGGGGTGTCTGTCGATCAAGGGCGAGAGTCGCAGTATCCAAC
C
>sv488
AGGACGATTCATGGAAGATAGCAAGAAAGGCCCGGGCGGGATGTCTGCAGAAAAGAGCAA
GGCGCTGGCCGCCGCGCTGTCGCAGATCGAAAAGCAATTCGGCAAAGGGTCGATCATGCG
ACTCGGCGCCGGCGAAGTCATTGAAGACATCCAGGTGGTGTCTACGGGTTCGCTCGGACT
GGATATTGCCTTGGGCGTTGGCGGCTTGCCGCGCGGACGCGTTGTTGAAGTCTACGGTCC
GGAATCGTCGGGCAAGACCACGCTGACTCTGCAAGTGATTGCTGAAATGCAAAAGCTTGG
CGGCACGGCAGCGTTCATCGACGCGGAACATGCGCTTGATATTGCTTATGCGCAAAAGCT
CGGTGTGAACCCGTCGGACTTGCTGATCTCGCAGCCGGACACGGGCGAGCAGGCGCTGGA
AATCGCGGACGCGCTGGTGCGCTCGGGTTCCATCGACATGATCGTGATCGACTCGGTCGC
GGCGCTGGTGCCGAAGGCTGAAATCGAAGGCGAAATGGGC
>sv489
TTTTTTTTTTTTTAATGATACGGCGACCACCGAGATCTACACGTGTTCTCTCGTCGGCAG
CGTCAGATGTGTATAAGAGACAGTCTTAGTTGGTGGAGTGATTTGTCTGAAGGAGAAGTC
GTAACAAGGTTCTGTCTCTTATACACATCTCCGAGCCCACGAGACGTGACAGAATCTCGT
ATGCCGTCTTCTGCTTGAAAA
>sv490
GCCGCGGTAATTCCAGCTCTGCGAGTTTGCTCCCATATTGTTGCAGTTAAAACGCCCGTA
GTCAGAGCTCTAGGAAAGGATAGGTTCTACCGTCCACCGCGAATAAAACAGGACGCTTAG
GGTATTTTATAAGAATGATAGAGCGCGGTCTGGAGTATTTACTCAACTCGAGTAAGGTCA
AAGAGAGCGAGTGGTGCTGGTAGTATTCCTAAGCGAGCGGTGGAATGCATTGACCTTAGG
GAGACTAACGAAAGCGAAGGCAGCCAGCAAGTAGGTTTCTATCGATCAAGGGCGAGAGTA
GGGGTAGCGAACC
>sv491
TTTTTTTTTTTAATGATACGGCGACCACCGAGATCTACACTATTGCGGTCGTCGGCAGCG
TCAGATGTGTATAAGAGACAGTCTTAGTTGGTGGAGTGGCTTGTCTGGAAGGAGAAGTCG
TAACAAGGTTCTGTCTCTTATACACATCTCCGAGCCCACGAGACTGCTGTAGATCTCGTA
TGCCGTCTTCTGCTTGAAAAA
>sv492
TTTTTTTTTTTAATGATACGGCGACCACCGAGATCTACACGAAGACCATCGTCGGCAGCG
TCAGATGTGTATAAGAGACAGTCTTAGTTGGTGGGGTGGTTTGTCTGAAGGAGAAGTCGT
AACAAGGTTCTGTCTCTTATACACATCTCCGAGCCCACGAGACGCATGGAAATCTCGTAT
GCCGTCTTCTGCTTGAAAA
>sv493
TGGGGAATTTTGGACAATGGGGGCAACCCTGATCCAGCAATGCCGCGTGTGTGAAGAAGG
CCTTCGGGTTGTAAAGCACTTTTGTCCGGAAAGAAAACGTCTTGGTTAATACCTGAGGCG
GATGACGGTACCGGAAGAATAAGCACCGGCTAACTACGTGCCAGCAGCCGCGGTAATACG
TAGGGTGCGAGCGTTAATCGGAATTACTGGGCGTAAAGCGTGCGCAGGCGGTCTGTTAAG
ACCGATGTGAAATCCCCGGGCTTAACCTGGGAACTGCATTGGTGACTGGCAGGCTTTGAG
TGTGGCAGAGGGGGGTAGAATTCCACGTGTAGCAGTGAAATGCGTAGAGATGTGGAGGAA
TACCGATGGCGAAGGCAGCCCCCTGGGCCAACACTGACGCTCATGCACGAAAGCGTGGGG
AGCAAACA
>sv494
TGGGGAATTTTGCGCAATGGGCGAAAGCCTGACGCAGCAACGCCGCGTGCGGGATGACGG
CCTTAGGGTTGTAAACCGCTTTCAGTAGGGAAGATAATGACGGTACCTACAGAAGAAGCT
CCGGCTAAATACGTGCCAGCAGCCGCGGTAATACGTATGGAGCAAGCGTTATCCGGATTC
ATTGGGCGTAAAGCGCGCGTAGGCGGTCTGTTAAGCAAGGTGTCAAATCTGAGGGCTCAA
CCCCCAGCCGCACCTTGAACTGGCAGACTGGAGTTCGGTAGAGGAAAGTGGAATTCCCAG
TGTAGCGGTGGAATGCGCAGATATTGGGAAGAACACCGGTAGCGAAGGCGGCTTTCTGGG
CCGACACTGACGCTGAGGCGCGAAAGCTAGGGGAGCAAACA
>sv495
TGGGGAATATTGGACAATGGGCGAAAGCCTGATCCAGCAATGCCGCGTGAGTGATGAAGG
CCTTAGGGTTGTAAAGCTCTTTTACCAGGGATGATAATGACAGTACCTGGAGAATAAGCT
CCGGCTAACTCCGTGCCAGCAGCCGCGGTAATACGGAGGGAGCTAGCGTTGTTCGGAATT
ACTGGGCGTAAAGCGCACGTAGGCGGCTTTTCAAGTCAGGGGTGAAATCCCGGGGCTCAA
CCCCGGAACTGCCCTTGAAACTGGATGGCTAGAATACTGGAGAGGTGAGTGGAATTCCGA
GTGTAGAGGTGAAATTCGTAGATATTCGGAAGAACACCAGTGGCGAAGGCGACTCACTGG
ACAGTTATTGACGCTGAGGTGCGAAAGCGTGGGGAGCAAACA
>sv496
TGGGGGATATTGCACAATGGGGGAAACCCTGATGCAGCGACGCCGCGTGAGTGAAGACGG
CCTTCGGGTTGTAAAGCTCTGTCAACGGGGACGATAATGACGGTACCCGTGGAGGAAGCC
ACGGCTAACTACGTGCCAGCAGCCGCGGTAATACGTAGGTGGCAAGCGTTGTCCGGAATT
ACTGGGTGTAAAGGGAGCGTAGGCGGGGAGCCAAGTTGGATGTGAAATACCGCAGCTTAA
CTGCGGGGCTGCATCCAAAACTGGTTCTCTTGAGTGAAGTAGAGGCAGGCGGAATTCCTA
GTGTAGCGGTGAAATGCGTAGATATTAGGAGGAACACCAGTGGCGAAGGCGGCCTGCTGG
GCTTTAACTGACGCTGAGGCTCGAAAGCGTGGGGAGCAAACA
>sv497
AGGACGATTCATGGAAGATAGCAAGAAAGGCCCGGCTGGCATGACTGCGGAAAAGAGCAA
GGCCCTGGCCGCCGCGCTCTCGCAGATCGAAAAGCAATTCGGTAAAGGGTCGATCATGCG
GCTCGGCGCAGGTGAGGCGGTTGAAGACATTCAGGTCGTGTCCACCGGCTCGCTCGGACT
GGACATCGCGCTCGGCGTGGGCGGCTTGCCGCGCGGCCGCGTAGTCGAAATCTACGGCCC
GGAATCGTCGGGCAAGACCACGCTCACGCTGCAGGTGATTGCCGAGATGCAGAAGATCGG
CGGCACGGCGGCTTTTATCGACGCTGAACACGCGCTCGACGTTCAATACGCGCAAAAGCT
CGGCGTGAACGTGCAGGAACTGTTGATCTCGCAGCCGGACACGGGCGAGCAGGCGCTGGA
AATCGCGGACGCGCTGGTGCGCTCGGGTTCCATCGACATGATCGTGATCGACTCCGTCGC
GGCGCTCGTGCCGAAGGCGGAAATCGAAGGCGAAATGGGC
>sv498
AGGACGATTCATGGAAGAAAGCAAGAAAGGCCCGGCTGGCATGACTGCGGAAAAGAGCAA
GGCCCTCGCTGCCGCGCTCTCGCAGATCGAAAAGCAATTCGGCAAAGGGTCGATCATGCG
GCTCGGCGCGGGTGAGGCGGTCGAAGACATTCAGGTCGTGTCCACCGGCTCGCTCGGACT
GGATATCGCGCTCGGCGTGGGCGGCCTGCCGCGCGGCCGCGTCGTCGAGATCTACGGTCC
GGAATCGTCGGGTAAGACCACGCTCACGCTGCAGGTGATTGCCGAAATGCAGAAGATCGG
CGGCACGGCGGCATTCATCGACGCGGAACACGCGCTCGACGTGCAATACGCGCAAAAGCT
CGGCGTGAACGTGCAAGAACTGCTGATCTCTCAGCCGGACACGGGCGAGCAGGCGCTGGA
AATCGCGGACGCACTGGTGCGCTCGGGTTCCATCGACATGATCGTGATCGACTCCGTCGC
GGCGCTCGTGCCGAAAGCGGAAATCGAAGGCGAAATGGGC
>sv499
TGGGGAATATTGCACAATGGGCGCAAGCCTGATGCAGCCATGCCGCGTGTATGAAGAAGG
CCTTCGGGTTGTAAAGTACTTTCAGCGAGGAGGAAGGCGATGCGGTTAATAACCGTGTCG
ATTGACGTTACTCGCAGAAGAAGCACCGGCTAACTCCGTGCCAGCAGCCGCGGTAATACG
GAGGGTGCAAGCGTTAATCGGAATTACTGGGCGTAAAGCGCACGCAGGCGGTCTGTCAAG
TCGGATGTGAAATCCCCGGGCTCAACCTGGGAACTGCATTCGAAACTGGCAGGCTTGAGT
CTTGTAGAGGGGGGTAGAATTCCAGGTGTAGCGGTGAAATGCGTAGAGATCTGGAGGAAT
ACCGGTGGCGAAGGCGGCCCCCTGGACAAAGACTGACGCTCAGGTGCGAAAGCGTGGGGA
GCAAACA
>sv500
TAGGGAATCTTCGGCAATGGACGCAAGTCTGACCGAGCAACGCCGCGTGAGTGAAGAAGG
TTTTCGGATCGTAAAACTCTGTTGTTAGCAAAGAACAAGGATGAAAATGGAAAGCTCATC
CCCTGACGGTAGCTAACCAGAAAGCCACGGCTAACTACGTGCCAGCAGCCGCGGTAATAC
GTAGGTGGCAAGCGTTGTCCGGATTTATTGGGCGTAAAGCGAGCGCAGGTGGTATTTTAA
GTTGGGTGTGAAATCCCTCGGCTCAACCGAGGATTGCCATCCAAAACTGTGATACTTGAG
TGCAGAAGAGGAGAGTGGAATTCCATGTGTAGCGGTGAAATGCGTAGATATATGGAGGAA
CACCAGTGGCGAAGGCGGCTCTCTGGTCTGTCACTGACGCTGAGGCTCGAAAGCGTGGGT
AGCAAACA
>sv501
TTTTTTTTTTAATGATACGGCGACCACCGAGATCTACACCAACTGCATCGTCGGCAGCGT
CAGATGTGTATAAGAGACAGCTTCGGTCATAGATTAAGCCATGCATAGGATTGTTCCAGG
AGGGCAAGTCTGGTGCCACTGTCTCTTATACACATCTCCGAGCCCACGAGACTAGGAACG
ATCTCGTATGCCGTCTTCTGCTTGAAAA
>sv502
GCCGCGGTAATACCAGCTCTCCAAGTCAGCTCCCAATGCTACACTTAAAACGCTCGTAGT
CTGAACACGAAGCTCGCGTAGAGCGTTCACCGTGATTAAATCAGGATGCTTAGAGTAGTT
CATAACTGAATGACTCAGCGCGGTATGAGATCTTTACCCTGTGAGGGGTCAGATCAAAGA
GAGCGATCGGGGGTAAATCTATTTCATGGCGAGCGGCGGAATGTGTTGACCCATGAGAGA
GAAACAGATGCGAAGGCATTTACCTAGAGCGTTTCTGTCGATCAAGAGCGAGAGTCGCAG
GATCCAACC
>sv503
TCAAAAGTGCCAAGAAGTTCATTCCCTTGGTCACTCACGATCAAACTTTGACGGAGAATG
AGTTGCGAACTCTTCTCACTCAGATCGAGTCTATACTCAACTCCAGACCTTTGGCTTATC
GCAACAGGACCGAGCCAATCGAGGAGGTTCTAACGCCAGGTCATTTCTTGATTGGCCGTA
ATCTCAATGTAATACCAGAACCATCCGAATCCACATCTACGTCAGTCCCTCTATCTGCAC
GCTATCGTGCCAATCAACAGC
>sv504
GCCGCGGTAATTCCAGCTCTCCAAGTCAGCTCCCAATGCTACACTTAAAACGCTCGTAGT
CTGAACACGAAGCTCGCGTAGAGCGTTCACCGTGATTAAATCAGGATGCTTAGAGTAGTT
CATAACTGAATGACTCAGCGCGGTATGAGATCTTTACCCTGTGAGGGGTCAGATCAAAGA
GAGCGATCGGGGGTAAATCTATTTCATGGCGAGCGGCGGAATGTGTTGACCCATGAGAGA
GAAACAGATGCGAAGGCATTTACCTAGAGCGTTTCTGTCGATCAAGAGCGAGAGTCGCAG
GATCCAACC
>sv505
GAATATTGGTCAATGGGCGAGAGCCTGAACCAGCCAAATCGCGTGAAGGAAGACTGCCTT
ATGGGTTGTAAACTTCTTTTATACAGGAATAAAAAAGGGGACGTGTCCCTTATTGCATGT
ACTGTATGAATAAGCATCGGCTAACTCCGTGCCAGCAGCCGCGGTAATACGGAGGATGCG
AGCGTTATCCGGATTTATTGGGTTTAAAGGGTGCGCAGGCGGGCTTTTAAGTCAGCGGTG
AAATCTCGGGGCTTAACTCCGAAACTGCCGTTGAAACTGGGAGTCTTGAGTATGGATGAA
GTAGGCGGAATTCGTTGTGTAGCGGTGACATGCTTAGATATAACGAGGAACTCCGATTGC
GTAGGCAGCTTACTAAGCCATAACTGACGCTCAAGCACGAAAGCGTGGGGATCAAACA
>sv506
TTTTTTTTTAATGATACGGCGACCACCGAGATCTACACGTAGGATGTCGTCGGCAGCGTC
AGATGTGTATAAGAGACAGGCTGCGGTAATACCAGCTCTACCGTAGTGCATAGTACAGAG
TGACTATTGTACATCTTTCATTTACAAAGAGAAATAGGCGTATGGTATCATGACGTACGT
CCGTCCCTAATAAATGTTGAAGGAATTGACGGAAGCGCACTGTCTCTTATACACATCTCC
GAGCCCACGAGACCACAGTCAATCTCGTATGCCGTCTTCTGCTTGAAAAAAA
>sv507
TTTTTTTTTTTAATGATACGGCGACCACCGAGATCTACACTATAGCGCTCGTCGGCAGCG
TCAGATGTGTATAAGAGACAGTCTTAGTTGGTGGAGTGATTTGTCGGAAGGAGAAGTCGT
AACAAGGTTCTGTCTCTTATACACATCTCCGAGCCCACGAGACGACTACACATCTCGTAT
GCCGTCTTCTGCTTGAAAA
>sv508
GTAATACCAGCTCTCCGAGTTTGCTCCCATTGTTACGTTTAAAACGCCCGTAGTTTGAGG
TTTAAGCTCGGATAGAGCGTTCACCGTGACCAAATCAGGATGCTTAAAGTAGTTCAAAAC
TGAATGACTCAGCACGGTATGAGATTTTTACCCCTTCGGGGGTCAGATCAAAGAGAGCCA
TCGGGGGTAGATCTATTTCATGGCGAGCGGCGGAATGTGTTGACCCATGAGAGAGAAACG
AATGCGAAAGCATCTACCTAGAGGGTTTCTGTCGATCAAGGGCGAGAGCCGCAGGATCCA
ACC
>sv509
TTTTTTTTTTAATGATACGGCGACCACCGAGATCTACACGATCACCATCGTCGGCAGCGT
CAGATGTGTATAAGAGACAGCTTCGGTCATAGATTAAGCCATGCACTGGGAAAAAGCGGA
GGTGATGGTCAGTTTCAGAAAAGAAGCATTTCTCAGCACAATATAAACGGTCTGGGTGCT
GTTGTGGAGGGCAAGTCTGGTGCCACTGTCTCTTATACACATCTCCGAGCCCACGAGACT
CTCTCTCATCTCGTATGCCGTCTTCTGCTTGAAAA
>sv510
TTTTTTTTTTAATGATACGGCGACCACCGAGATCTACACAGAGCAGTTCGTCGGCAGCGT
CAGATGTGTATAAGAGACAGCTTCGGTCATAGATTAAGCCATGCACTGGGAAAAAAGCGG
AGGTGGTGGTCAGTTTCAGAAAAGAAGCATTTCTCAGCACAATATAAACGGTCTGGGTGC
TGTTGTGGAGGGCAAGTCTGGTGCCACTGTCTCTTATACACATCTCCGAGCCCACGAGAC
TCACTCACATCTCGTATGCCGTCTTCTGCTTGAAAA
>sv511
TAGGGAATCTTCGGCAATGGACGCAAGTCTGACCGAGCAACGCCGCGTGAGTGAAGAAGG
TTTTCGGATTGTAAAACTCTGTTGTTAGCGAAGAACAAGGATGAAAATGGAAAGCTCATC
CCCTGACGGTAGCTAACCAGAAAGCCACGGCTAACTACGTGCCAGCAGCCGCGGTAATAC
GTAGGTGGCAAGCGTTGTCCGGATTTATTGGGCGTAAAGCGAGCGCAGGCGGCATCTTAA
GTTGGGTGTAAAATCCCTCGGCTCAACCGAGGGTGGCCATTCAAAACTGGGATACTTGAG
TGCAGAAGAGGAGAGTGGAATTCCATGTGTAGCGGTGAAATGTGTAGATATATGGAGGAA
CACCAGTGGCGAAGGCGACTTTCTGGTCTGTAACTGACGCTGAGGCTCGAAAGCGTGGGG
AGCGAACA
>sv512
TTTTTTTTTTTAATGATACGGCGACCACCGAGATCTACACCAGTCTCTTCGTCGGCAGCG
TCAGATGTGTATAAGAGACAGTCTTAGTTGGTGGGGTGATTTGTCGGAAGGAGAAGTCGT
AACAAGGTTCTGTCTCTTATACACATCTCCGAGCCCACGAGACGACTACACATCTCGTAT
GCCGTCTTCTGCTTGAAAA
>sv513
TAGGGAATCTTCCACAATGGACGAAAGTCTGATGGAGCAACGCCGCGTGAGTGAAGAAGG
TTTTCGGATCGTAAAACTCTGTTGTTGAAGAAGAACATGCATGAGAGTAACTGTTCATGT
ATTGACGGTATTCAACCAGAAAGCCACGGCTAACTACGTGCCAGCAGCCGCGGTAATACG
TAGGTGGCAAGCGTTGTCCGGATTTATTGGGCGTAAAGCGAGTGCAGGCGGTTTATTAAG
TCTGATGTGAAAGCCCTCGGCTCAACCGAGGAATTGCATCGGAAACTGGTAAACTTGAGT
GCAGAAGAGGAGAGTGGAACTCCATGTGTAGCGGTGGAATGCGTAGATATATGGAAGAAC
ACCAGTGGCGAAGGCGGCTCTCTGGTCTGTAACTGACGCTGAGGCTCGAAAGTGTGGGTA
GCAAACA
>sv514
GCCGCGGTAATTCCAGCTCTGCGAGTTTGCTCCCATATTGTTGCAGTTAAAACGCCCGTA
GTCAGAGCTCTAGGAAAGGATAGGTTCTACCGTCCACCGCGAATAAAACAGGACGCTTAG
GGTATTTTATAAGAATGATAGAGCGCGGTCTGGAGTATTTACTCAACTCGAGTAAGGTCA
AGGAGAGCGAGTGGTGCTGGTAGTATTCCTAAGCGAGCGGTGGAATGCATTGACCTTAGG
GAGACTAACGAAAGCGAAGGCAGCCAGCAAGTAGGTTTCTATCGATCAAGGGCGAGAGTA
GGGGTAGCGAACC
>sv515
TAGGGAATCTTCCGCAATGGACGAAAGTCTGACGGAGCAACGCCGCGTGAGTGAAGAAGG
TTTTCGGATCGTAAAACTCTGTTGTTAGAGAAGAACGAGTGAGAGAGTAACTGATCTCAC
AGTGACGGTAACTAACCAGAAAGCCACGGCTAACTACGTGCCAGCAGCCGCGGTAATACG
TAGGTGGCAAGCGTTGTCCGGATTTATTGGGCGTAAAGCGAGCGCAGGCGGTTTCTTAAG
TCTGATGTGAAAGCCCCCGGCTTAACCGGGGAGGGTCATTGGAAACTGGGAGACTTGAGT
GCAGAAGAGGAGAGTGGAATTCCATGTGTAGCGGTGAAATGCGTAGATATATGGAGGAAC
ACCAGTGGCGAAGGCGACTCTCTGGTCTGTAACTGACGCTGAGGCTCGAAAGCGTGGGGA
GCAAACA
>sv516
TTTTTTTTTTTTAATGATACGGCGACCACCGAGATCTACACGTGTTCTCTCGTCGGCAGC
GTCAGATGTGTATAAGAGACAGTCTTAGTTGGTGGAGTGGCTTGTCTGAAGGAGAAGTCG
TAACAAGGTTCTGTCTCTTATACACATCTCCGAGCCCACGAGACGTGACAGAATCTCGTA
TGCCGTCTTCTGCTTGAAAA
>sv517
TTTTTTTTTTAATGATACGGCGACCACCGAGATCTACACCAACTGCATCGTCGGCAGCGT
CAGATGTGTATAAGAGACAGCTTCGGTCATAGATTAAGCCATGCAAGAAGCTAGCAGGAA
GTAGGGCAAGTCTGGTGCCACTGTCTCTTATACACATCTCCGAGCCCACGAGACTAGGAA
CGATCTCGTATGCCGTCTTCTGCTTGAAAA
>sv518
TTTTTTTTTAATGATACGGCGACCACCGAGATCTACACGTAGGATGTCGTCGGCAGCGTC
AGATGTGTATAAGAGACAGGCTGCGGTAATTCCAGCTCTACCGTAGTGCATAGTACAGAG
TGACTATTGTACATCTTTCATTTACAAAGAGAAATAGGCGTATGGTATCATGACGTACGT
CCGTCCCTAATAAATGTTGAAGGAATTGACGGAAGAGCACTGTCTCTTATACACATCTCC
GAGCCCACGAGACCACAGTCAATCTCGTATGCCGTCTTCTGCTTGAAAAAAA
>sv519
ATGTGTATAAGAGACAGCTTCGGTCATAGATTAAGCCATGCAGCGTCCTGTTACATACGT
ACATTTCTGTCACTGAAAAAGCCATGCAGCGTCCTGTTACATACGTACATTTCTGTCACT
GAAAAAGCCATGCAGCGTCCTGTTACATACGTACATTGCACATTGCTGTCACTGATACAT
AAGAGGTCTGTCCGGAAAGTAATGAGAATGGAATTCCTACGCTCCCTACGGCCGTGGGAG
GGGAAGGGCAAGTCTGGTGCCACTGTCTCTTATACACATCTCCGAGCCCACGAGACGGTA
GCAAATCTCGTATGCCG
>sv520
TGGGGAATATTGCACAATGGGCGGAAGCCTGATGCAGCGACGCCGCGTGAGGGATGACGG
CCTTCGGGTTGTAAACCTCTTTCAGCAGGGAAGAAGCGAAAGTGACGGTACCTGCAGAAG
AAGCACCGGCTAACTACGTGCCAGCAGCCGCGGTAATACGTAGGGTGCGAGCGTTATCCG
GAATTATTGGGCGTAAAGAGCTCGTAGGCGGTTTGTCGCGTCTGTCGTGAAAGTCCGGGG
CTTAACCCCGGATCTGCGGTGGGTACGGGCAGACTAGAGTGCAGTAGGGGAGACTGGAAT
TCCTGGTGTAGCGGTGGAATGCGCAGATATCAGGAGGAACACCGATGGCGAAGGCAGGTC
TCTGGGCTGTAACTGACGCTGAGGAGCGAAAGCATGGGGAGCGAACA
>sv521
TTTTTTTTTTAATGATACGGCGACCACCGAGATCTACACCAACTGCATCGTCGGCAGCGT
CAGATGTGTATAAGAGACAGCTTCGGTCATAGATTAAGCCATGCTAGCTACCACTGTTCA
CTTGCGTAAGCATTAAATTGATGTCAGGGCAAGTCTGGTGCCACTGTCTCTTATACACAT
CTCCGAGCCCACGAGACTAGGAACGATCTCGTATGCCGTCTTCTGCTTGAAAA
>sv522
TTTTTTTTTTTAATGATACGGCGACCACCGAGATCTACACGGATCCATTCGTCGGCAGCG
TCAGATGTGTATAAGAGACAGCTTCGGTCATAGATTAAGCCATGCAAAGGGCAAGTCTGG
TGCCACTGTCTCTTATACACATCTCCGAGCCCACGAGACGGTTGGTTATCTCGTATGCCG
TCTTCTGCTTGAAAA
>sv523
AGGACGATTCATGGAAGATAGCAAGAAAGGCCCGGCTGGCATGACTGCGGAGAAGGGCAA
GGCATTGGCCGCCGCGCTCGCGCAGATCGAAAAGCAATTCGGCAAAGGGTCGATCATGCG
GCTCGGCGCAGGCGAGGTGGTGGAAGACATTCAGGTGGTCTCGACGGGGTCGCTCGGTCT
GGATATCGCGCTTGGCGTCGGCGGCTTGCCGCGCGGCCGTGTCGTGGAAATCTACGGGCC
CGAGTCGTCGGGCAAAACCACGCTCACGCTGCAGGTGATCGCCGAGATGCAAAAGGTCGG
CGGCACGGCGGCGTTTATCGACGCGGAACACGCGCTCGACGTGCAATACGCGCAGAAGCT
CGGCGTGAATGCGCAGGAACTGCTGATCTCGCAGCCGGACACGGGCGAGCAGGCACTGGA
AATCGCGGATGCGCTGGTGCGCTCCGGCTCCATCGACATGATCGTCATCGACTCCGTCGC
GGCGCTCGTGCCGAAGGCGGAAATCGAAGGCGAAATGGGC
>sv524
GTAATTCCAGCTCTGCGAGTTTGCTCCCATATTGTTGCAGTTAAAACGCCCGTAGTCAGA
GTTCTAGTTTAGTATAGGAATTTCCGTCCACCGCGAATAAAACAGGACGCTTAGGGTATT
TTTAAAGAATGTACGAGCGCGGTCTGGAGTATTTACTCCACGAGAGTAAGGTCAAAGAGA
GCGAGTGGTGCTGGTAGTATTCCTGAGCGAGCGGTGGAATGCATTGACCTTAGGGAGACT
AACGAAAGCGAAGGCAGCCAGCAAGTAGGTTTCTATCGATCAAGGGCGAGAGTAGGGGTA
GCGAACC
>sv525
TTTTTTTTTTTAATGATACGGCGACCACCGAGATCTACACTACGATCGTCGTCGGCAGCG
TCAGATGTGTATAAGAGACAGTCTTAGTTGGTGGAGTGATTTGTCGGAAGGAGAAGTCGT
AACAAGGTTCTGTCTCTTATACACATCTCCGAGCCCACGAGACGCATGGAAATCTCGTAT
GCCGTCTTCTGCTTGAAAA
>sv526
AGGACGATTCATGGAAGAAAGCAAGAAAGGCCCGGCTGGCATGACTGCGGAGAAGGGCAA
GGCATTGGCCGCCGCGCTCGCGCAGATCGAAAAGCAATTCGGCAAAGGGTCGATCATGCG
GCTCGGCGCAGGCGAGGTGGTGGAAGACATTCAGGTGGTCTCGACAGGGTCGCTCGGTCT
GGATATCGCGCTCGGCGTCGGCGGCTTGCCGCGCGGCCGTGTCGTGGAAATCTACGGTCC
TGAGTCGTCGGGCAAGACCACACTCACGCTGCAGGTGATCGCCGAGATGCAAAAGGTCGG
CGGCACGGCGGCGTTTATCGACGCGGAACACGCGCTCGACGTGCAATACGCGCAGAAGCT
CGGCGTGAATGCGCAGGAACTGCTGATCTCGCAGCCGGACACGGGCGAGCAGGCACTGGA
AATCGCGGATGCGCTGGTGCGCTCCGGCTCCATCGACATGATCGTCATCGACTCCGTCGC
GGCGCTCGTGCCGAAGGCGGAAATCGAAGGCGAAATGGGC
>sv527
TGGGGAATTTTGGACAATGGGGGCAACCCTGATCCAGCAATGCCGCGTGTGTGAAGAAGG
CCTTAGGGTTGTAAAGCACTTTTGTCCGGAAAGAAAACCTACCTGTTAATACCGGGTGGG
GATGACGGTACCGGAAGAATAAGCACCGGCTAACTACGTGCCAGCAGCCGCGGTAATACG
TAGGGTGCGAGCGTTAATCGGAATTACTGGGCGTAAAGCGTGCGCAGGCGGTCTGTTAAG
ACCGATGTGAAATCCCCGGGCTTAACCTGGGAACTGCATTGGTGACTGGCAGGCTAGAGT
ATGGCAGAGGGGGGTAGAATTCCACGTGTAGCAGTGAAATGCGTAGAGATGTGGAGGAAT
ACCGATGGCGAAGGCAGCCCCCTGGGCCAATACTGACGCTCATGCACGAAAGCGTGGGGA
GCAAACA
>sv528
CTACACCTGACAGTTCGTCGGCAGCGTCAGATGTGTATAAGAGACAGCTTCGGTCATAGA
TTAAGCCATGCCATTACTCAGATATATTCAGGTCGTATATGGAACTGGTAATACCTGTAA
ATCTGGAGGGCAAGTCTGGTGCCACTGTCTCTTATACACATCTCCGAGCCCACGAGACAG
GTCTACATCTCGTATGCCGTCTTCTGCTTGAAAA
>sv529
TTTTTTTTTAATGATACGGCGACCACCGAGATCTACACGTAGGATGTCGTCGGCAGCGTC
AGATGTGTATAAGAGACAGGCCGCGGTAATTCCAGCTCTACCGTAGTGCATAGTACAGAG
TGACTATTGTACATCTTTCATTTACAAAGAGAAATAGGCGTATGGTATCATGACGTACGT
CCGTCCCTAATAAATGTTGAAGGAATTGACGGAAGCGCACTGTCTCTTATACACATCTCC
GAGCCCACGAGACCACAGTCAATCTCGTATGCCGTCTTCTGCTTGAAAAAAA
>sv530
GTAATTCCAGCTCTCCGAGTTTGCTCCCATTGTTACGTTTAAAACGCCCGTAGTTTGAGG
TTTAAGCTCGAATAGAGCGTTCACCGTGACCAAATCAGGATGCTTAAAGTAGTTCAAAAC
TGAATGACTCAGCACGGTATGAGATTTTTACCCCTTCGGGGGTCAGATCAAAGAGAGCCA
TCGGGGGTAGATCTATTTCATGGCGAGCGGCGGAATGTGTTGACCCATGAGAGAGAAACG
AATGCGAAAGCATCTACCTAGAGGGTTTCTGTCGATCAAGGGCGAGAGCCGCAGGATCCA
ACC
>sv531
TAGGGAATTTTCCACAATGGACGAAAGTCTGATGGAGCAACGCCGCGTGTGCGAAGAAGG
TTTTCGGATTGTAAAGCACTGTTGTATGGGAAGAATAAGGTAGAGAGGAAATGAACTACT
GATGACGGTACCATACGAGGAAGTCACGGCTAACTACGTGCCAGCAGCCGCGGTAATACG
TAGGTGGCAAGCGTTGTCCGGAATTATTGGGCGTAAAGGGCGTGTAGGCGGTAAATCAAG
TCTGGTGTGAAAGTTTGCAGCTCAACTGTAAAATTGCATTGGAAACTGATAAACTAGAGT
GTCGGAGAGGAAAGCGGAATTCCATGTGTAGCGGTGAAATGCGTAGATATATGGAGGAAC
ACCAGTGGCGAAGGCGGCTTTCTGGACGATTACTGACGCTGAGGCGCGAAAGCGTGGGGA
GCAAACA
>sv532
AGGACGATTCATGGAAGAAAGCAAGAAAGGCCCGGCTGGCATGACTGCGGAGAAGGGCAA
GGCATTGGCCGCCGCGCTCGCGCAGATCGAAAAGCAATTCGGCAAAGGGTCGATCATGCG
GCTCGGCGCAGGCGAGGTGGTGGAAGACATTCAGGTGGTCTCGACAGGGTCGCTCGGTCT
GGATATCGCGCTCGGCGTCGGCGGCTTGCCGCGCGGCCGTGTCGTGGAAATCTACGGGCC
CGAGTCGTCGGGCAAGACCACGCTCACGCTGCAGGTGATCGCCGAGATGCAAAAGGTCGG
CGGCACGGCGGCGTTTATCGACGCGGAACACGCGCTCGACGTGCAATACGCGCAGAAGCT
CGGCGTGAATGCGCAGGAACTGCTGATCTCGCAGCCGGACACGGGCGAGCAGGCACTGGA
AATCGCGGATGCGCTGGTGCGCTCCGGCTCCATCGACATGATCGTCATCGACTCCGTCGC
GGCGCTCGTGCCGAAGGCGGAAATCGAAGGCGAAATGGGC
>sv533
TTTTTTTTTAATGATACGGCGACCACCGAGATCTACACGTAGGATGTCGTCGGCAGCGTC
AGATGTGTATAAGAGACAGGCTGCGGTAATACCAGCTCTACCGTAGTGCATAGTACAGAG
TGACTATTGTACATCTTTCATTTACAAAGAGAAATAGGCGTATGGTATCATGACGTACGT
CCGTCCCTAATAAATGTTGAAGAAATTGACGGAAGGGCACTGTCTCTTATACACATCTCC
GAGCCCACGAGACCACAGTCAATCTCGTATGCCGTCTTCTGCTTGAAAAAAA
>sv534
TGGGGAATTTTGGACAATGGGGGCAACCCTGATCCAGCCATGCCGCGTGAGTGAAGAAGG
CCTTCGGGTTGTAAAGCTCTTTCGTTGGGGAAGAAAGCGCGCGGGTGAATAATCTGTGTG
GATGACGGTACCTGAAGAAGAAGCACCGGCTAACTACGTGCCAGCAGCCGCGGTAATACG
TAGGGTGCGAGCGTTAATCGGAATTACTGGGCGTAAAGGGTGCGCAGGCGGCTCTGTAAG
ACAGGTGTGAAATCCCCGGGCTTAACCTGGGAATGGCGCTTGTGACTGTGGGGCTGGAGT
ACGGCAGAGGGAGGTGGAATTCCACGTGTAGCAGTGAAATGCGTAGAGATGTGGAGGAAC
ACCGATGGCGAAGGCAGCCTCCTGGGCTGGTACTGACGCTCAAGCACGAAAGCGTGGGGA
GCAAACA
>sv535
TTTTTTTTTTTTAATGATACGGCGACCACCGAGATCTACACGTACGATCTCGTCGGCAGC
GTCAGATGTGTATAAGAGACAGTCTTAGTTGGTGGAGTGGTTTGTCGGAAGGAGAAGTCG
TAACAAGGTTCTGTCTCTTATACACATCTCCGAGCCCACGAGACGTGACAGAATCTCGTA
TGCCGTCTTCTGCTTGAAAA
>sv536
TTTTTTTTTTTAATGATACGGCGACCACCGAGATCTACACAACGATCCTCGTCGGCAGCG
TCAGATGTGTATAAGAGACAGCTTCGGTCATAGATTAAGCCATGCAGGGCAAGTCTGGTG
CCACTGTCTCTTATACACATCTCCGAGCCCACGAGACGGTAGCAAATCTCGTATGCCGTC
TTCTGCTTGAAAA
>sv537
TGGGGAATATTGCACAATGGGCGCAAGCCTGATGCAGCCATGCCGCGTGTATGAAGAAGG
CCTTCGGGTTGTAAAGTACTTTCAGCGAGGAGGAAGGCATTAAGGTTAATAACCTTAGTG
ATTGACGTTACTCGCAGAAGAAGCACCGGCTAACTCCGTGCCAGCAGCCGCGGTAATACG
GAGGGTGCAAGCGTTAATCGGAATTACTGGGCGTAAAGCGCACGCAGGCGGTTGATTAAG
TCAGATGTGAAATCCCCGAGCTTAACTTGGGAACTGCATTTGAAACTGGTCAGCTAGAGT
CTTGTAGAGGGGGGTAGAATTCCAGGTGTAGCGGTGAAATGCGTAGAGATCTGGAGGAAT
ACCGGTGGCGAAGGCGGCCCCCTGGACAAAGACTGACGCTCAGGTGCGAAAGCGTGGGGA
GCAAACA
>sv538
GTAATTCCAGCTCTGCGAGTTTGCTCCCATATTGTTGCAGTTAAAACGCCCGTAGTCTGA
AGTCTTTTGATATGGCTTTTGCCGTTCACTGCGAATAAATCAGGACGCTTAGAGTGTGTC
TACAGGAATGACCTGGCGTAGTATGAAATGTTTGCTTTTCGGAGCAAGATCAAAGAGAGC
CATTGGGGGTAGTTCTATTTCATGGCGAACGGTGAAATGTTTTGACCCATGAGAGAGAAA
CGAAAGCGAAAGCAGCTACCTAGAGGGTATCTGTCGATCAAGGGCGAGAGTAGGAGTATC
CAACC
>sv539
TGGGGAATTTTGGACAATGGGCGCAAGCCTGATCCAGCCATGCCGCGTGAGTGAAGAAGG
CCTTCGGGTTGTAAAGCTCTTTCGTTGGGGAAGAAATCGGGGGGGTGAATAGCCTCATCT
GGATGACGGTACCTGAAGAAGAAGCACCGGCTAACTACGTGCCAGCAGCCGCGGTAATAC
GTAGGGTGCGAGCGTTAATCGGAATTACTGGGCGTAAAGGGTGCGCAGGCGGTTGGATAA
GTCGGATGTGAAATCCCCGGGCTCAACCTGGGAATGGCATTTGAGACTGTTCGGCTAGAG
GATGGCAGAGGGGGGTAGAATTCCACGTGTAGCAGTGAAATGCGTAGAGATGTGGAGGAA
TACCGATGGCGAAGGCAGCCCCCTGGGTCATGACTGACGCTCATGCACGAAAGCGTGGGG
AGCAAACA
>sv540
GTAATACCAGCTCTGTAAGTGTGCTCCCATATTGTTGCAGTTAAAAAGCCCGTAGTCGGA
TTTCAAATGGCTAATTATTCACTGTGAATAAATTAGGACGCTTAAAGTATGGTTGCATGA
ATACTGTAGCGCAGTATGAAAGATTTTGCTCTTGTGGCAAGATCAAAGAGAGCCATTGGG
GGTATTTCTATTTCATGGCGAGCGGTGAAATGCGTTGACCCATGGGAGAGAAACGAAAGC
GAAGGCAAATACCCAAAGGGTTTCTGTCGATCAAGGGCGAGAGTAGGGGGAGCGAACC
>sv541
TTTTTTTTTTTTTTTAATGATACGGCGACCACCGAGATCTACACACGATGCTTCGTCGGC
AGCGTCAGATGTGTATAAGAGACAGTCTTAGTTGGTGGGGTGGTTTGTCTGAAGGAGAAG
TCGTAACAAGGTTCTGTCTCTTATACACATCTCCGAGCCCACGAGACGGTTGGTTATCTC
GTATGCCGTCTTCTGCTTGAAAA
>sv542
TTTTTTTTTTTAATGATACGGCGACCACCGAGATCTACACAGTGGTGATCGTCGGCAGCG
TCAGATGTGTATAAGAGACAGTCTTAGTTGGTGGGGTGACTTGTCGGAAGGAGAAGTCGT
AACAAGGTTCTGTCTCTTATACACATCTCCGAGCCCACGAGACGTGACAGAATCTCGTAT
GCCGTCTTCTGCTTGAAAA
>sv543
AGGACGATTCATGGAAGATAGCAAGAAAGGCCCGGCTGGCATGACTGCGGAGAAGGGCAA
GGCATTGGCCGCCGCGCTCGCGCAGATCGAAAAGCAATTTGGCAAAGGGTCGATCATGCG
GCTCGGCGCAGGCGAGGTGGTGGAAGACATTCAGGTGGTCTCGACAGGGTCGCTCGGTCT
GGATATCGCGCTTGGCGTCGGCGGCTTGCCGCGCGGCCGTGTCGTGGAAATCTACGGGCC
TGAGTCGTCGGGCAAAACCACGCTCACGCTGCAGGTGATCGCCGAGATGCAAAAGGTCGG
CGGCACGGCGGCGTTTATCGACGCAGAACACGCGCTCGACGTGCAATACGCGCAGAAGCT
CGGCGTGAATGCGCAGGAACTGCTGATCTCGCAACCGGACACGGGCGAGCAGGCACTGGA
AATCGCAGATGCGCTGGTGCGCTCCGGCTCCATCGACATGATCGTCATCGACTCCGTCGC
GGCGCTCGTGCCGAAGGCGGAAATCGAAGGCGAAATGGGC
>sv544
GTAATACCAGCTCTGCGAGTTTGCTCCCATATTGTTGCAGTTAAAACGCCCGTAGTCTGA
AGTCTTTTGATATGGCTTTTGCCGTTCACTGCGAATAAATCAGGACGCTTAGAGTGTGTC
TACAGGAATGACCTAGCGTAGTATGAAATGTTTGCTTTTCGGAGCAAGATCAAAGAGAGC
CATTGGGGGTAGTTCTATTTCATGGCGAACGGTGAAATGTTTTGACCCATGAGAGAGAAA
CGAAAGCGAAAGCAGCTACCTAGAGGGTATCTGTCGATCAAGGGCGAGAGTAGGAGTATC
CAACC
>sv545
TTTTTTTTTTTAATGATACGGCGACCACCGAGATCTACACCAGTCTCTTCGTCGGCAGCG
TCAGATGTGTATAAGAGACAGTCTTAGTTGGTGGAGTGACTTGTCTGGAAGGAGAAGTCG
TAACAAGGTTCTGTCTCTTATACACATCTCCGAGCCCACGAGACGACTACACATCTCGTA
TGCCGTCTTCTGCTTGAAAAA
>sv546
AGGACGATTCATGGAAGATAGCAAGAAAGGCCCGGCTGGCATGACTGCGGAGAAGGGCAA
GGCATTGGCCGCCGCGCTCGCGCAGATCGAAAAGCAATTCGGCAAAGGGTCGATCATGCG
GCTCGGCGCAGGCGAGGTGGTGGAAGACATTCAGGTGGTCTCGACAGGGTCGCTCGGTCT
AGATATCGCGCTCGGCGTCGGCGGCTTGCCGCGCGGCCGTGTCGTGGAAATCTACGGGCC
CGAGTCGTCGGGCAAGACCACGCTCACGCTGCAGGTGATCGCCGAGATGCAAAAGGTCGG
CGGCACGGCGGCGTTTATCGACGCGGAACACGCGCTCGACGTGCAATACGCGCAGAAGCT
CGGCGTGAATGCGCAGGAACTGCTGATCTCGCAGCCGGATACGGGCGAGCAGGCACTGGA
AATCGCGGATGCGCTGGTGCGCTCCGGCTCCATCGACATGATCGTCATCGACTCCGTCGC
GGCGCTCGTGCCGAAGGCGGAAATCGAAGGCGAAATGGGC
>sv547
TTTTTTTTTAATGATACGGCGACCACCGAGATCTACACGTAGGATGTCGTCGGCAGCGTC
AGATGTGTATAAGAGACAGGCCGCGGTAATACCAGCTCTACCGTAGTGCATAGTACAGAG
TGACTATTGTACATCTTTCATTTACAAAGAGAAATAGGCGTATGGTATCATGACGTACGT
CCGTCCCTAATAAATGTTGAAGAAATTGACGGAAGTGCACTGTCTCTTATACACATCTCC
GAGCCCACGAGACCACAGTCAATCTCGTATGCCGTCTTCTGCTTGAAAAAAA
>sv548
AGGACGATTCATGGAAGAAAGCAAGAAAGGCCCGGCTGGCATGACTGCGGAGAAGGGCAA
GGCATTGGCCGCCGCGCTCGCGCAGATCGAAAAGCAATTCGGCAAAGGGTCGATCATGCG
GCTCGGCGCAGGCGAGGTGGTGGAAGACATTCAGGTGGTCTCGACAGGGTCGCTCGGTCT
GGATATCGCGCTCGGCGTCGGCGGCTTGCCGCGCGGCCGTGTCGTGGAAATCTACGGGCC
TGAGTCGTCGGGCAAGACCACACTCACGCTGCAGGTGATCGCCGAGATGCAAAAGGTCGG
CGGCACGGCGGCGTTTATCGACGCGGAACACGCGCTCGACGTGCAATACGCGCAGAAGCT
CGGCGTGAATGCGCAGGAACTGCTGATCTCGCAGCCGGACACGGGCGAGCAGGCACTGGA
AATCGCGGATGCGCTGGTGCGCTCCGGCTCCATCGACATGATCGTCATCGACTCCGTCGC
GGCGCTCGTGCCGAAGGCGGAAATCGAAGGCGAGATGGGC
>sv549
TTTTTTTTTTAATGATACGGCGACCACCGAGATCTACACCAACTGCATCGTCGGCAGCGT
CAGATGTGTATAAGAGACAGCTTCGGTCATAGATTAAGCCATGCCACATCATAGATCCCA
AGAAGCTTAGGAAAGGATGAGGGCATAGGGCAAGTCTGGTGCCACTGTCTCTTATACACA
TCTCCGAGCCCACGAGACTAGGAACGATCTCGTATGCCGTCTTCTGCTTGAAAA
>sv550
AGGACGATTCATGGAAGAAAGCAAGAAAGGCCCGGGCGGGATGTCTGCAGAAAAGAGCAA
GGCGCTGGCCGCCGCGCTGTCGCAGATCGAAAAGCAATTCGGCAAAGGGTCGATCATGCG
ACTCGGCGCCGGCGAAGTCATTGAAGACATCCAGGTGGTGTCTACGGGTTCGCTCGGACT
GGATATTGCCTTGGGCGTTGGCGGCTTGCCGCGCGGACGCGTTGTTGAAGTCTACGGTCC
GGAATCGTCGGGCAAGACCACGCTGACTCTGCAAGTGATTGCTGAAATGCAAAAGCTTGG
CGGCACGGCAGCGTTCATCGACGCGGAACATGCGCTTGATATTGCTTATGCGCAAAAGCT
CGGTGTGAACCCGTCGGACTTGCTGATCTCGCAGCCGGACACGGGCGAGCAGGCGCTGGA
AATCGCGGACGCGCTGGTGCGCTCGGGTTCCATCGACATGATCGTGATCGACTCGGTCGC
GGCGCTGGTGCCGAAGGCTGAAATCGAAGGCGAAATGGGC
>sv551
TGGGGAATATTGGACAATGGGGGCAACCCTGATCCAGCGATGCCGCGTGAGTGAAGAAGG
CCTTAGGGTTGTAAAGCTCTTTTGACAGGGAAGATAATGACGGTACCTGTAGAATAAGCA
CCGGCTAACTCTGTGCCAGCAGCCGCGGTAATACAGAGGGTGCTAGCGTTGTTCGGAATT
ACTGGGCGTAAAGGGCGTGTAGGCGGTTATGTAAGTCAGATGTTAAAGACCCGGGCTCAA
CCTGGGGGGTGCGTTTGATACTGTGTAACTAGAGTGCAGGAGAGGAGAATGGAATTTCCG
GTGTAGAGGTAAAATTCGTAGATATCGGAAGGAACACCAGTGGCGAAGGCGATTCTCTGG
ACTGCTACTGACGCTGAGGCGCGAAAGCGTGGGGAGCAAACA
>sv552
GTAATTCCAGCTCTAATAGCGTATATTAAAGTTGTTGCAGTTAAAAAGCTCGTAGTTGGA
CCTTGGACCTGGACAGGCGGTCCGCCTCACGGCGAGTACTGTCTTGCTGGGTCTTTCCTC
TTGGTGATCTGTTGTTTCGGCAGCAGGGAACCAGGACCTTTACTTTGAAAAAATTAGAGT
GTTCAAAGCAGGCTCGACGCCGGAATATATTAGCATGGAATAATAAAATAGGACGTGCGG
TTCTATTTTGTTGGTTTTTGGAATCGCCGTAATGATTAATAGGGACAGTCGGGGGCATTA
GTACTCACATGCTAGAGGTGAAATTCTTGGATTTTGTGAAGACTAACTTCTGCGAAAGCA
TTTGCCAAGGATGTTTTCATTAATCAAGAACGAAGGTTAGGATATCG
>sv553
TTTTTTTTTTTAATGATACGGCGACCACCGAGATCTACACTACGATCGTCGTCGGCAGCG
TCAGATGTGTATAAGAGACAGTCTTAGTTGGTGGGGTGGTTTGTCTGAAGGAGAAGTCGT
AACAAGGTTCTGTCTCTTATACACATCTCCGAGCCCACGAGACGCATGGAAATCTCGTAT
GCCGTCTTCTGCTTGAAAA
>sv554
TGGGGAATATTGCACAATGGGCGGAAGCCTGATGCAGCAACGCCGCGTGCGGGATGACGG
CCTTCGGGTTGTAAACCGCTTTCGCCTGTGACGAAGCGTGAGTGACGGTAATGGGTAAAG
AAGCACCGGCTAACTACGTGCCAGCAGCCGCGGTGATACGTAGGGTGCGAGCGTTGTCCG
GATTTATTGGGCGTAAAGGGCTCGTAGGTGGTTGATCGCGTCGGAAGTGTAATCTTGGGG
CTTAACCCTGAGCGTGCTTTCGATACGGGTTGACTTGAGGAAGGTAGGGGAGAATGGAAT
TCCTGGTGGAGCGGTGGAATGCGCAGATATCAGGAGGAACACCAGTGGCGAAGGCGGTTC
TCTGGGCCTTTCCTGACGCTGAGGAGCGAAAGCGTGGGGAGCGAACA
>sv555
TTTCGAATTATTCACAATGGACGAAAGTCTGATGGTGCAACGCCGCGTGAGGGATGAAGG
CCTTCGGGTTGTAAACCTCTGTCGCCAGAGAGCAATCGCTAGGTTCATAGCCTAGCCTGA
GTTAACCTGGAAAGGAAGCAGTGGCTAACTCCGTGCCAGCAGCCGCGGTAATACGGAGAC
TGCGAGCGTTACTCGGATTTACTGGGCGTAAAGGGTGCGCAGGTGGCCGCATGTGTCGGG
TGTGAAATCTCGGGGCTTAACCCCGAAATTGCGCCCGAAACTGTGTGGCTAGAGTACTGG
AGGGGCAAGCGGAATTTCGAGTGTAGCAGTGAAATGCGTAGATATTCGAAGGAACATCAA
TGGCGAAGGCAGCTTGCTGGACAGTAACTGACACTAAGGCACGAAAGCGTGGGGAGCGA
>sv556
GTAATACCAGCTCTCCGAGTTTGCTCCCATTGTTACGTTTAAAACGCCCGTAGTTTGAGG
TTTAAGCTCGAATAGAGCGTTCACCGTGACCAAATCAGGATGCTTAAAGTAGTTCAAAAC
TGAATGACTCAGCACGGTATGAGATTTTTACCCCTTCGGGGGTCAGATCAAAGAGAGCCA
TCGGGGGTAGATCTATTTCATGGCGAGCGGCGGAATGTGTTGACCCATGAGAGAGAAACG
AATGCGAAAGCATCTACCTAGAGGGTTTCTGTCGATCAAGGGCGAGAGCCGCAGGATCCA
ACC
>sv557
GTAATACCAGCTCTGGGAATGTATGCTAAAGTTGCTGTCGTTAAAAAGTTCGTAGTCGAA
GGTTTGAGAGTATTACGCAGTGTCTCCTTTGGAGCATACTTGCAGTATTTACTTTCAAAG
ACTCAGAATTTTAGGGCAACCTAGGTATTCTGCAGTCGTTACTTTGAGGAAATCTGAGTG
TTCCACGCAGGCTAAACGCCGGGAAATCGCAGCATGGAATAACAAGGAATGATTCGAACT
TACTTGTTGGTTTATGGTTTCGAATAATGATTGAGAGAAACAGTTGGGGGCATTCGTACT
TGGTAGTCAGAGGTGAAATTCTTAGATTTACTAAAGACGAACTACTGCGAAAGCATCTGC
CAAAGATGTTTTCATTGATCAAGAACGAAAGTTGAGGGATCGAA
>sv558
GAATATTGGACAATGGGCGGAAGCCTGATCCAGCCATGCCGCGTGCAGGAAGACGGCCCT
ACGGGTTGTAAACTGCTTTTGTTCGGGAACAAGATGGCCTACGTGTAGGCTTTTGAGGGT
ACCGTTCGAATAAGCATCGGCTAACTCCGTGCCAGCAGCCGCGGTAATACGGAGGATGCA
AGCGTTATCCGGATTTATTGGGTTTAAAGGGTGCGTAGGCGGCCTGTTAAGTCAGCGGTG
AAATTTTCCGGCTCAACCGGAGCAGCGCCGTTGATACTGGCGGGCTTGAGCGCGAACGAG
GCTGGCGGAATGCGCGGTGTAGCGGTGAAATGCATAGATATCGCGCAGAACTCCGATTGC
GAAGGCAGCCGGCCAGGTCGTTGCTGACGCTGATGCACGACAGCGTGGGGATCAAACA
>sv559
GCCGCGGTAATTCCAGCTCTCCGAGTTTGTTCCCAATGCTACACTTAAAACGCCCGTAGT
CAGAAGTCGAAGCGTGAATAGCGCGTTCACCGTGAATAAATCAGGACGCTTAGAGTAGTT
AACAACTGAATGACTAAGCGCGGTATGAAATTTTTACCCGACAAGGGTCAGCTCAAAGAG
AGCCATCGGGGGTGGAACTACTCTGTGGCGAGGGGCGGAATCTGTTGACCCGCGGGGGAG
TAACAAATGCGAAGGCATCCACCTAGAGGGTTTCTGTCGATCAAGGGCGAGAGCCGCAGT
AGCCAACC
>sv560
GTAATTCCAGCTCTGCGAGTTTGCTCCCATATTGTTGCAGTTAAAACGCCCGTAGTCAGA
TGTCGAAATCACAGTTATGGTTCAAACCGTCCACCGCGAATAAAACAGAACGCTTAGGGT
ATTATTAAAGAATGATAGAGCGCGGTATGGAGTATTTACCTCTTCTAGGGTAAGGTCAAA
GAGAGCGAGTGGTGCTGGTAGTATTCCTGAGCGAGCGGTGGAATGCATTGACCTTAGGGA
GACTAACAAAAGCGAAGGCAGCCAGCAAGTAGGTTTCTATCGATCAAGGGCGAGAGTAGG
GGTAGCGAACC
>sv561
CCAACTGCATCGTCGGCAGCGTCAGATGTGTATAAGAGACAGCTTCGGTCATAGATTAAG
CCATGCAGACACTTAGAGATACGTTTGCTCTCGATGTTGGATATTCCGATCACACGGAAG
GAATAGAAATTCCCGTTGCAGCTGTCGCAATTGGGGCTATCGTCATAGAGAAACACTTTA
CCCTTGATAAGAATATGGAAGGACCGGATCATAGGGCAAGTCTGGTGCCACTGTCTCTTA
TACACATCTCCGAGCCCACGAGACTAGGAACGATCTCGTATGCCGTCTTCTGCTTGAAAA
>sv562
GTAATTCCAGCTCTGCGAGTTTGCTCCCATATTGTTGCAGTTAAAACGCCCGTAGTCAGA
GTTCTAGTTTAGTATAGGAAATTCCGTCCACCGCGAATAAAACAGGACGCTTAGGGTATT
TTTAAAGAATGTACGAGCGCGGTCTGGAGTATTTACTCCACGAGAGTAAGGTCAAAGAGA
GCGAGTGGTGCTGGTAGTATTCCTGAGCGAGCGGTGGAATGCATTGACCTTAGGGAGACT
AACGAAAGCGAAGGCAGCCAGCAAGTAGGTTTCTATCGATCAAGGGCGAGAGTAGGGGTA
GCGAACC
>sv563
CCGGCTGGCATGACTGCGGAGAAGGGCAAGGCATTGGCCGCCGCGCTCGCGCAGATCGAA
AAGCAATTCGGCAAAGGGTCGATCATGCGGCTCGGCGCAGGCGAGGTGGTGGAAGACATT
CAGGTGGTCTCGACAGGGTCGCTCGGTCTGGATATCGCGCTTGGCGTCGGCGGCTTGCCG
CGCGGCCGTGTCGTGGAAATCTACGGGCCTGAGTCGTCGGGCAAAACCACGCTCACGCTG
CAGGTGATCGCCGAGATGCAAAAGGTCGGCGGCACGGCGGCGTTTATCGACGCAGAACAC
GCGCTCGACGTGCAATACGCGCAGAAGCTCGGCGTGAATGCGCAGGAACTGCTGATCTCG
CAGCCGGACACGGGCGAGCAGGCACTGGAAATCGCGGATGCGCTGGTGCGCTCCGGCTCC
ATCGACATGATCGTCATCGACTCCGTCGCGGCGCTCGTGCCGAAGGCGG
>sv564
TGGGGAATATTGGGCAATGGGCGCAAGCCTGACCCAGCAACGCCGCGTGAAGGAAGAATG
TTTTCGGATTGTAAACTTCTGTCCTCTGGGACGAAAAAAATGACGGTACCAGAGGAGGAA
GCCCCGGCTAACTACGTGCCAGCAGCCGCGGTAATACGTAGGGGGCTAGCGTTGTCCGGA
ATTACTGGGCGTAAAGGGAGCGTAGGCGGTTTGTTAAGTCGGATGTGAAATACCCGGGCT
CAACCTGGGGGGTGCATCCGAAACTGGCGAACTTGAGTGCAGGAGAGGTAAGTGGAATTC
CTAGTGTAGCGGTGGAATGCGTAGATATTAGGAGGAACACCAGTGGCGAAGGCGGCTTAC
TGGACTGTAACTGACGCTGAGGCTCGAAAGCGTGGGGAGCAAACA
>sv565
CTTCGGTCATAGATTAAGCCATGCAGCGTCCTGTTACATACGTACATTTCTGTCACTGAA
AAAGCCATGCAGCGTCCTGTTACATACGTACATTTCTGTCACTGAAAAAGCCATGCAGCG
TCCTGTTACATACGTACATTGCACATTGCTGTCACTGATACATAAGAGGTCTGTCCGGAA
AGTAATGAGAATGGAATTCCTACGCTCCCTACGGCCGTGGGAGGGGAAGGGCAAGTCTGG
TGCCACTGTCTCTTATACACATCTCCGAGCCCACGAGACATGGATCCATCTCGTATGCCG
>sv566
TGGGGAATATTGCACAATGGGCGCAAGCCTGATGCAGCCATGCCGCGTGTATGAAGAAGG
CCTTCGGGTTGTAAAGTACTTTCAGCGAGGAGGAAGGCATTAAGGTTAATAACCTTGGTG
ATTGACGTTACTCGCAGAAGAAGCACCGGCTAACTCCGTGCCAGCAGCCGCGGTAATACG
GAGGGTGCAAGCGTTAATCGGAATTACTGGGCGTAAAGCGCACGCAGGCGGTTGATTAAG
TCAGATGTGAAATCCCCGAGCTTAACTTGGGAACTGCATTTGAAACTGGTCAGCTAGAGT
CTTGTAGAGGGGGGTAGAATTCCAGGTGTAGCGGTGAAATGCGTAGAGATCTGGAGGAAT
ACCGGTGGCGAAGGCGGCCCCCTGGACAAAGACTGACGCTCAGGTGCGAAAGCGTGGGGA
GCAAACA
>sv567
TTTTTTTTTTTAATGATACGGCGACCACCGAGATCTACACTGCTACCTTCGTCGGCAGCG
TCAGATGTGTATAAGAGACAGTCTTAGTTGGTGGGGTGGCTTGTCTGAAGGAGAAGTCGT
AACAAGGTTCTGTCTCTTATACACATCTCCGAGCCCACGAGACTGCTGTAGATCTCGTAT
GCCGTCTTCTGCTTGAAAA
>sv568
GCCGCGGTAATACCAGCTCTGCGAGTTTGCTCCCATATTGTTGCAGTTAAAACGCCCGTA
GTCTGAATTACTAGATTATGCTCCTTTCAGGGGCGTTCACTGTGAACAAATCAGGACGCT
TAAAGTAGGGTTAACATGAATGACTTAGCGCAGTATGATATTTTTACCTTTGGTAAGATC
AAAGAGAGCCACCGGGGATAGATCTATTTCATGGCGAGCGGTGGAATGCTCTGACCCATG
AGAGAG
>sv569
TTTTTTTTTTAATGATACGGCGACCACCGAGATCTACACCAACTGCATCGTCGGCAGCGT
CAGATGTGTATAAGAGACAGCTTCGGTCATAGATTAAGCCATGCCCTGAATATCTGTGCT
TTCACACCATGCTGATATAACCCTATGGATGGTGGTAGGGCAAGTCTGGTGCCACTGTCT
CTTATACACATCTCCGAGCCCACGAGACTAGGAACGATCTCGTATGCCGTCTTCTGCTTG
AAAA
>sv570
AGGACGATTCATGGAAGATAGCAAGAAAGGCCCGGCTGGCATGACTGCGGAGAAGGGCAA
GGCATTGGCCGCCGCGCTCGCGCAGATCGAAAAGCAATTCGGCAAAGGGTCGATCATGCG
GCTCGGCGCAGGCGAGGTGGTGGAAGACATTCAGGTGGTCTCGACAGGGTCGCTCGGTCT
GGATATCGCGCTCGGCGTCGGCGGCTTGCCGCGCGGCCGTGTCGTGGAAATCTACGGTCC
TGAGTCGTCGGGCAAGACCACACTCACGCTGCAGGTGATCGCCGAGATGCAAAAGGTCGG
CGGCACGGCGGCGTTTATCGACGCGGAACACGCGCTCGACGTGCAATACGCGCAGAAGCT
CGGCGTGAATGCGCAGGAACTGCTGATCTCGCAGCCGGACACGGGCGAGCAGGCACTGGA
AATCGCGGATGCGCTGGTGCGCTCCGGCTCCATCGACATGATCGTCATCGACTCCGTCGC
GGCGCTCGTGCCGAAGGCGGAAATCGAAGGCGAGATGGGC
>sv571
TTTTTTTTTTTTTTTAATGATACGGCGACCACCGAGATCTACACGATCCTAGTCGTCGGC
AGCGTCAGATGTGTATAAGAGACAGTCTTAGTTGGTGGAGTGACTTGTCGGAAGGAGAAG
TCGTAACAAGGTTCTGTCTCTTATACACATCTCCGAGCCCACGAGACCTAGGTTGATCTC
GTATGCCGTCTTCTGCTTGAAAA
>sv572
GTAATACCAGCTCTGCGAGTTTGCTCCCATATTGTTGCAGTTAAAACGCCCGTAGTCAGA
ATTCGCTCAGAAAAGGGTATTCCGTCCACCGCGAATAAAACAGGACGCTTAGGGTATTGA
ATAAGAATGTCTGAGCGCGGTCTGGAGTATTTACTCACACGAGTAAGGTCAAAGAGAGCG
AGTGGTGCTGGTAGTATTCCTGAGCGAGCGGTGGAATGCATTGACCTTAGGGAGACTAAC
GAAAGCGAAGGCAGCCAGCAAGTAGGTTTCTATCGATCAAGGGCGAGAGTAGGGGTAGCG
AACC
>sv573
GTAATACCAGCTCTGCGAGTTTGCTCCCATATTGTTGCAGTTAAAACGCCCGTAGTCAGA
TGTCGAAATCACAGTTATGGTTCAAGCCGTCCACCGCGAATAAAACAGAACGCTTAGGGT
ATTATAAAAGAATGATAGAGCGCGGTATGGAGTATTTACCTCTTCTAGGGTAAGGTCAAA
GAGAGCGAGTGGTGCTGGTAGTATTCCTGAGCGAGCGGTGGAATGCATTGACCTTAGGGA
GACTAACAAAAGCGAAGGCAGCCAGCAAGTAGGTTTCTATCGATCAAGGGCGAGAGTAGG
GGTAGCGAACC
>sv574
AGGACGATTCATGGAAGAAAGCAAGAAAGGCCCGGCTGGAATGACTGCGGAGAAGAGCAA
GGCCCTGGCCGCCGCGCTCTCGCAGATCGAAAAGCAATTCGGCAAAGGGTCGATCATGCG
GCTCGGCGCAGGTGAGGCGGTCGAAGACATTCAGGTGGTGTCCACCGGTTCGCTCGGTCT
GGACATCGCACTCGGCGTCGGCGGTTTGCCGCGCGGCCGTGTGGTGGAAATCTACGGTCC
GGAATCATCGGGCAAGACCACGCTCACGCTGCAGGTAGTTGCCGAAATGCAGAAGCTCGG
CGGCACGGCGGCCTTCATCGACGCGGAACACGCGCTCGACGTTCAGTACGCAGGCAAGCT
CGGCGTGAACGTGCCGGAACTGCTGATCTCGCAGCCGGACACGGGCGAGCAGGCACTCGA
AATCGCGGACGCTCTGGTGCGCTCCGGCTCCATCGACATGATCGTCATCGACTCCGTGGC
GGCCCTTGTGCCGAAGGCGGAAATCGAAGGCGAAATGGGC
>sv575
GCCGCGGTAATACCAGCTCTCCGAGTTTGCTCCCATTGTTACGTTTAAAACGCCCGTAGT
TTGAGGTTTAAGCTCGGATAGAGCGTTCACCGTGACCAAATCAGAATGCTTAAAGTAGTT
CAAAACTGAATGACTCAGCACGGTATGAGATTTTTACCCCTTCGGGGGTCAGATCAAAGA
GAGCCATCGGGGGTAGATCTATTTCATGGCGAGCGGCGGAATGTGTTGACCCATGAGAGA
GAAACGAATGCGAAAGCATCTACCTAGAGGGTTTCTGTCGATCAAGGGCGAGAGCCGCAG
GATCCAACC
>sv576
TTTTTTTTTTTAATGATACGGCGACCACCGAGATCTACACTACGATCGTCGTCGGCAGCG
TCAGATGTGTATAAGAGACAGTCTTAGTTGGTGGGGTGACTTGTCTGGAAGGAGAAGTCG
TAACAAGGTTCTGTCTCTTATACACATCTCCGAGCCCACGAGACGCATGGAAATCTCGTA
TGCCGTCTTCTGCTTGAAAAA
>sv577
CCGAGATCTACACGATCACCATCGTCGGCAGCGTCAGATGTGTATAAGAGACAGCTTCGG
TCATAGATTAAGCCATGCAGCGTCCTGTTACATACGTACATTGCACATTGCTGTCACTGA
TACATACGAGGTCTGTCCGGAAAGTAATGAGAATGGAATTCCTACGCTCCCTACGGCCGT
GGGAGGGGAAGGGCAAGTCTGGTGCCACTGTCTCTTATACACATCTCCGAGCCCACGAGA
CTCTCTCTCATCTCGTATGCCGTCTTCTGCTTGAAAA
>sv578
TTTTTTTTTAATGATACGGCGACCACCGAGATCTACACGTAGGATGTCGTCGGCAGCGTC
AGATGTGTATAAGAGACAGGCCGCGGTAATTCCAGCTCTACCGTAGTGCATAGTACAGAG
TGACTATTGTACATCTTTCATTTACAAAGAGAAATAGGCGTATGGTATCATGACGTACGT
CCGTCCCTAATAAATGTTGAAGGAATTGACGGAAGAGCACTGTCTCTTATACACATCTCC
GAGCCCACGAGACCACAGTCAATCTCGTATGCCGTCTTCTGCTTGAAAAAAA
>sv579
TTTTTTTTTTAATGATACGGCGACCACCGAGATCTACACAACCATCGTCGTCGGCAGCGT
CAGATGTGTATAAGAGACAGCTTCGGTCATAGATTAAGCCATGCGAGGGCAAGTCTGGTG
CCACTGTCTCTTATACACATCTCCGAGCCCACGAGACAGGTGATGATCTCGTATGCCGTC
TTCTGCTTGAAAA
>sv580
GCCGCGGTAATTCCAGCTCTGCGAGTTTGCTCCCATATTGTTGCAGTTAAAACGCCCGTA
GTCAGAGTTCTAGTTTAGCATAGGAATTTCCGTCCACCGCGAATAAAACAGGACGCTTAG
GGTATTTTTAAAGAATGTAGGAGCGCGGTCTGGAGTATTTACTCCACGAGAGTAAGGTCA
AAGAGAGCGAGTGGTGCTGGTAGTATTCCTGAGCGAGCGGTGGAATGCATTGACCTTAGG
GAGACTAACGAAAGCGAAGGCAGCCAGCAAGTAGGTTTCTATCGATCAAGGGCGAGAGTA
GGGGTAGCGAACC
>sv581
TGGGGAATATTGGACAATGGGCGCAAGCCTGATCCAGCCATGCCGCGTGAGTGATGAAGG
CCTTAGGGTTGTAAAGCTCTTTTATCCGGGACGATAATGACGGTACCGGAGGAATAAGCC
CCGGCTAACTTCGTGCCAGCAGCCGCGGTAATACGAAGGGGGCTAGCGTTGCTCGGAATC
ACTGGGCGTAAAGGGCGCGTAGGCGGCGTTTTAAGTCGGGGGTGAAAGCCTGTGGCTCAA
CCACAGAATGGCCTTCGATACTGGGACGCTTGAGTATGGTAGAGGTTGGTGGAACTGCGA
GTGTAGAGGTGAAATTCGTAGATATTCGCAAGAACACCGGTGGCGAAGGCGGCCAACTGG
ACCATTACTGACGCTGAGGCGCGAAAGCGTGGGGAGCAAACA
>sv582
AGGACGATTCATGGAAGAAAGCAAGAAAGGCCCGGCTGGCATGACTGCGGAGAAGGGCAA
GGCATTGGCCGCCGCGCTCGCGCAGATCGAAAAGCAATTTGGCAAAGGGTCGATCATGCG
GCTCGGCGCAGGCGAGGTGGTGGAAGACATTCAGGTGGTCTCGACAGGGTCGCTCGGTCT
GGATATCGCGCTTGGCGTCGGCGGCTTGCCGCGCGGCCGTGTCGTGGAAATCTACGGGCC
TGAGTCGTCGGGCAAAACCACGCTCACGCTGCAGGTGATCGCCGAGATGCAAAAGGTCGG
CGGCACGGCGGCGTTTATCGACGCAGAACACGCGCTCGACGTGCAATACGCGCAGAAGCT
CGGCGTGAATGCGCAGGAACTGCTGATCTCGCAACCGGACACGGGCGAGCAGGCACTGGA
AATCGCAGATGCGCTGGTGCGCTCCGGCTCCATCGACATGATCGTCATCGACTCCGTCGC
GGCGCTCGTGCCGAAGGCGGAAATCGAAGGCGAAATGGGC
>sv583
TTTTTTTTTAATGATACGGCGACCACCGAGATCTACACGTAGGATGTCGTCGGCAGCGTC
AGATGTGTATAAGAGACAGGCTGCGGTAATTCCAGCTCTACCGTAGTGCATAGTACAGAG
TGACTATTGTACATCTTTCATTTACAAAGAGAAATAGGCGTATGGTATCATGACGTACGT
CCGTCCCTAATAAATGTTGAAGGAATTGACGGAAGTGCACTGTCTCTTATACACATCTCC
GAGCCCACGAGACCACAGTCAATCTCGTATGCCGTCTTCTGCTTGAAAAAAA
>sv584
TTTTTTTTTTAATGATACGGCGACCACCGAGATCTACACTGGACTACTCGTCGGCAGCGT
CAGATGTGTATAAGAGACAGCTTCGGTCATAGATTAAGCCATGCGTGCAGGGATGAAGAG
GGCAAGTCTGGTGCCACTGTCTCTTATACACATCTCCGAGCCCACGAGACGCATGGAAAT
CTCGTATGCCGTCTTCTGCTTGAAAA
>sv585
AGGACGATTCATGGAAGAAAGCAAGAAAGGCCCGGCTGGCATGACTGCGGAGAAGGGCAA
GGCATTGGCCGCCGCGCTCGCGCAGATCGAAAAGCAATTCGGCAAAGGGTCGATCATGCG
GCTCGGCGCAGGCGAGGTGGTGGAAGACATTCAGGTGGTCTCGACAGGGTCGCTCGGTCT
GGATATCGCGCTTGGCGTCGGCGGCTTGCCGCGCGGCCGTGTCGTGGAAATCTACGGGCC
CGAGTCGTCGGGCAAGACCACGCTCACGCTGCAGGTGATCGCCGAGATGCAAAAGGTCGG
CGGCACGGCGGCGTTTATCGACGCGGAACACGCGCTCGACGTGCAATACGCGCAGAAGCT
CGGCGTGAATGCGCAGGAACTGCTGATCTCGCAACCGGACACGGGCGAGCAGGCACTGGA
AATCGCGGATGCGCTGGTGCGCTCCGGCTCCATCGACATGATCGTCATCGACTCCGTCGC
GGCGCTCGTGCCGAAGGCGGAAATCGAAGGCGAAATGGGC
>sv586
AGGACGATTCATGGAAGAAAGCAAGAAAGGCCCGGCTGGCATGACTGCGGAAAAGAGCAA
GGCCCTGGCCGCCGCGCTCTCGCAGATCGAAAAGCAATTCGGTAAAGGGTCGATCATGCG
GCTCGGCGCAGGTGAGGCGGTTGAAGACATTCAGGTCGTGTCCACCGGCTCGCTCGGACT
GGACATCGCGCTCGGCGTGGGCGGCTTGCCGCGCGGCCGCGTAGTCGAAATCTACGGCCC
GGAATCGTCGGGCAAGACCACGCTCACGCTGCAGGTGATTGCCGAGATGCAGAAGATCGG
CGGCACGGCGGCTTTTATCGACGCTGAACACGCGCTCGACGTTCAATACGCGCAAAAGCT
CGGCGTGAACGTGCAGGAACTGTTGATCTCGCAGCCGGACACGGGCGAGCAGGCGCTGGA
AATCGCGGACGCGCTGGTGCGCTCGGGTTCCATCGACATGATCGTGATCGACTCCGTCGC
GGCGCTCGTGCCGAAGGCGGAAATCGAAGGCGAAATGGGC
>sv587
TTTTTTTTTTTAATGATACGGCGACCACCGAGATCTACACATATGGCCTCGTCGGCAGCG
TCAGATGTGTATAAGAGACAGTCTTAGTTGGTGGAGTGGCTTGTCGGAAGGAGAAGTCGT
AACAAGGTTCTGTCTCTTATACACATCTCCGAGCCCACGAGACTGGTTCCTATCTCGTAT
GCCGTCTTCTGCTTGAAAA
>sv588
CTAAGAATATTCCGCAATGGGCGAAAGCCTGACGGAGCGACGCCGCGTGGATGACGAAGG
CCGGAAGGTTGTAAAATCCTTTTGCCGCCGAAGAATAATCCGGTAGGGAATGACCGGGAG
ATGACGTTAGGCGGCGAATAAGCCCCGGCTAATTACGTGCCAGCAGCCGCGGTAACACGT
AAGGGGCGAGCGTTGTTCGGAATTATTGGGCGTAAAGGGCGCGTAGGCGGTTAAATAAGT
CCGGCGTGAAAGGCCGGGGCTCAACCCCGGGACAGCGCCGGAAACTATAAAACTGGAGTC
ATGGAGGGGGAGTTGGAATTCCTAGTGTAGGGGTGAAATCTATAGATATTAGGAAGAACA
CCGGTGGCGAAGGCGAACTTCTAGCCAATGACTGACGCTGAGGCGCGAAAGCGCGGGGAG
CAAACA
>sv589
TGGGGAATATTGCACAATGGGCGCAAGCCTGATGCAGCCATGCCGCGTGTATGAAGAAGG
CCTTAGGGTTGTAAAGTACTTTCAGTCGGGAGGAAGGCGTTGATGCTAATATCATCAACG
ATTGACGTTACCGACAGAAGAAGCACCGGCTAACTCCGTGCCAGCAGCCGCGGTAATACG
GAGGGTGCAAGCGTTAATCGGAATTACTGGGCGTAAAGCGCACGCAGGCGGTTGATTAAG
TTAGATGTGAAATCCCCGGGCTTAACCTGGGAATGGCATCTAAGACTGGTCAGCTAGAGT
CTTGTAGAGGGGGGTAGAATTCCATGTGTAGCGGTGAAATGCGTAGAGATGTGGAGGAAT
ACCGGTGGCGAAGGCGGCCCCCTGGACAAAGACTGACGCTCAGGTGCGAAAGCGTGGGGA
GCAAACA
>sv590
CCGGCTGGCATGACTGCGGAGAAGGGCAAGGCATTGGCCGCCGCGCTCGCGCAGATCGAA
AAGCAATTCGGCAAAGGGTCGATCATGCGGCTCGGCGCAGGCGAGGTGGTGGAAGACATA
CAGGTGGTCTCGACAGGGTCGCTCGGTCTGGATATCGCGCTTGGCGTCGGCGGCTTGCCG
CGCGGCCGTGTCGTGGAAATCTACGGGCCCGAGTCGTCGGGCAAGACCACGCTCACGCTG
CAGGTGATCGCCGAGATGCAAAAGGTCGGCGGCACGGCGGCGTTTATCGACGCGGAACAC
GCGCTCGACGTGCAATACGCGCAGAAGCTCGGCGTGAATGCGCAGGAACTGCTGATCTCG
CAGCCGGACACGGGCGAGCAGGCACTGGAAATCGCGGATGCGCTGGTGCGCTCCGGCTCC
ATCGACATGATCGTCATCGACTCCGTCGCGGCGCTCGTGCCGAAGGCGG
>sv591
TTTTTTTTTTTAATGATACGGCGACCACCGAGATCTACACCAAGCTACTCGTCGGCAGCG
TCAGATGTGTATAAGAGACAGTCTTAGTTGGTGGGGTGGCTTGTCGGAAGGAGAAGTCGT
AACAAGGTTCTGTCTCTTATACACATCTCCGAGCCCACGAGACCTCTCACAATCTCGTAT
GCCGTCTTCTGCTTGAAAA
>sv592
TTTTTTTTTTTTTAATGATACGGCGACCACCGAGATCTACACCTGACAGTTCGTCGGCAG
CGTCAGATGTGTATAAGAGACAGCTTCGGTCATAGATTAAGCCATGCAAGCAAGGGCAAG
TCTGGTGCCACTGTCTCTTATACACATCTCCGAGCCCACGAGACAGGTCTACATCTCGTA
TGCCGTCTTCTGCTTGAAAA
>sv593
TGGGGAATTTTGGACAATGGGGGAAACCCTGATCCAGCGACGTCGCGTGGAGGACGAAGG
CTTTCGAGTTGTAAACTCCTTTTGGAGGGGAAGAAATAAATGACGGTACCCTCAGAAAAA
GCCACGGCTAACTACGTGCCAGCAGCCGCGGTAATACGTAGGTGGCGAACGTTACTCGGA
ATTACTAGGCGTAAAGTGTACGTAGGCTGTTGGATAAGTCCTTAGTGAAATTTTTCGGCT
TAACCGAAAAGGGTCTATGGATACTGTTTGACTTGAGTTTGGGAGGGGGAGACGGAATTC
CTGGTGTAGCGGTGAAATGCGTAGATATCAGGAGGAACACCAATGGCGAAAGCAGTCTCC
TGGACCAATACTGACGTTGATGTACGAAAGCTAGGGTAGCAAACA
>sv594
TTTTTTTTTTAATGATACGGCGACCACCGAGATCTACACAGAGCAGTTCGTCGGCAGCGT
CAGATGTGTATAAGAGACAGCTTCGGTCATAGATTAAGCCATGCTAGGGCAAGTCTGGTG
CCACTGTCTCTTATACACATCTCCGAGCCCACGAGACGTGACAGAATCTCGTATGCCGTC
TTCTGCTTGAAAA
>sv595
AGGACGATTCATGGAAGAAAGCAAGAAAGGCCCGGCTGGCATGACTGCGGAGAAGGGCAA
GGCATTGGCCGCCGCGCTCGCGCAGATCGAAAAGCAATTCGGCAAAGGGTCGATCATGCG
GCTCGGCGCAGGCGAGGTGGTGGAAGACATTCAGGTGGTCTCGACGGGGTCGCTCGGTCT
GGATATCGCGCTTGGCGTCGGCGGCTTGCCGCGCGGCCGTGTCGTGGAAATCTACGGGCC
CGAGTCGTCGGGCAAAACCACGCTCACGCTGCAGGTGATCGCCGAGATGCAAAAGGTCGG
CGGCACGGCGGCGTTTATCGACGCGGAACACGCGCTCGACGTGCAATACGCGCAGAAGCT
CGGCGTGAATGCGCAGGAACTGCTGATCTCGCAGCCGGACACGGGCGAGCAGGCACTGGA
AATCGCGGATGCGCTGGTGCGCTCCGGCTCCATCGACATGATCGTCATCGACTCCGTCGC
GGCGCTCGTGCCGAAGGCGGAAATCGAAGGCGAAATGGGC
>sv596
TTTTTTTTTTTTAATGATACGGCGACCACCGAGATCTACACGATCCTAGTCGTCGGCAGC
GTCAGATGTGTATAAGAGACAGTCTTAGTTGGTGGAGTGATTTGTCTGAAGGAGAAGTCG
TAACAAGGTTCTGTCTCTTATACACATCTCCGAGCCCACGAGACCTAGGTTGATCTCGTA
TGCCGTCTTCTGCTTGAAAA
>sv597
AGGACGATTCATGGAAGATAGCAAGAAAGGCCCGGCTGGCATGACTGCGGAGAAGGGCAA
GGCATTGGCCGCCGCGCTCGCGCAGATCGAAAAGCAATTCGGCAAAGGGTCGATCATGCG
GCTCGGCGCAGGCGAGGTGGTGGAAGACATTCAGGTGGTCTCGACAGGGTCGCTCGGTCT
GGATATCGCGCTCGGCGTCGGCGGCTTGCCGCGCGGCCGTGTCGTGGAAATCTACGGTCC
TGAGTCGTCGGGCAAAACCACGCTCACGCTGCAGGTGATCGCCGAGATGCAAAAGGTCGG
CGGCACGGCGGCGTTTATCGACGCAGAACACGCGCTCGACGTGCAATACGCGCAGAAGCT
CGGCGTGAATGCGCAGGAACTGCTGATCTCGCAACCGGACACGGGCGAGCAGGCACTGGA
AATCGCGGATGCGCTGGTGCGCTCCGGCTCCATCGACATGATCGTCATCGACTCCGTCGC
GGCGCTCGTGCCGAAGGCGGAAATCGAAGGCGAAATGGGC
>sv598
TGGGGAATTTTGGACAATGGGGGAAACCCTGATCCAGCAATGCCGCGTGTGTGAAGAAGG
CCTTCGGGTTGTAAAGCACTTTTGTCCGGAAAGAAAACTTCTGCCCTAATACGGCGGGAG
GATGACGGTACCGGAAGAATAAGCACCGGCTAACTACGTGCCAGCAGCCGCGGTAATACG
TAGGGTGCGAGCGTTAATCGGAATTACTGGGCGTAAAGCGTGCGCAGGCGGTTCGTTAAG
ACAGATGTGAAATCCCCGGGCTTAACCTGGGAACTGCATTTGTGACTGGCGAGCTAGAGT
ATGGCAGAGGGGGGTAGAATTCCACGTGTAGCAGTGAAATGCGTAGAGATGTGGAGGAAT
ACCGATGGCGAAGGCAGCCCCCTGGGCCAATACTGACGCTCATGCACGAAAGCGTGGGGA
GCAAACA
>sv599
TTTTTTTTTTTAATGATACGGCGACCACCGAGATCTACACATATGGCCTCGTCGGCAGCG
TCAGATGTGTATAAGAGACAGTCTTAGTTGGTGGAGTGGTTTGTCGGAAGGAGAAGTCGT
AACAAGGTTCTGTCTCTTATACACATCTCCGAGCCCACGAGACTGGTTCCTATCTCGTAT
GCCGTCTTCTGCTTGAAAA
>sv600
TTTTTTTTTTTTAATGATACGGCGACCACCGAGATCTACACGTAGAGGTTCGTCGGCAGC
GTCAGATGTGTATAAGAGACAGTCTTAGTTGGTGGAGTGGTTTGTCGGAAGGAGAAGTCG
TAACAAGGTTCTGTCTCTTATACACATCTCCGAGCCCACGAGACGACTACACATCTCGTA
TGCCGTCTTCTGCTTGAAAA
>sv601
GCCGCGGTAATTCCAGCTCTCCAAGTCAGCTCCCAATGCTACACTTAAAACGCTCGTAGT
CTGAACACGAAGCTCGCGTAGAGCGTTCACCGTGATTAAATCAGGATGCTTAGAGTAGTT
CATAACTGAATGACTCAGCGCGGTATGAGATCTTTACCCTGCGAGGGGTCAGATCAAAGA
GAGCGATCGGGGGTAAATCTATTTCATGGCGAGCGGCGGAATGTGTTGACCCATGAGAGA
GAAACAGATGCGAAGGCATTTACCTAGAGCGTTTCTGTCGATCAAGAGCGAGAGTCGCGG
GATCCAACC
>sv602
TTTTTTTTTTTAATGATACGGCGACCACCGAGATCTACACGAAGACCATCGTCGGCAGCG
TCAGATGTGTATAAGAGACAGTCTTAGTTGGTGGAGTGATTTGTCTGAAGGAGAAGTCGT
AACAAGGTTCTGTCTCTTATACACATCTCCGAGCCCACGAGACGCATGGAAATCTCGTAT
GCCGTCTTCTGCTTGAAAA
>sv603
TGGGGAATTTTGGACAATGGGGGCAACCCTGATCCAGCAATGCCGCGTGTGTGAAGAAGG
CCTTCGGGTTGTAAAGCACTTTTGTCCGGAAAGAAAACTGCCTGGTTAATACCTGGGTGG
GATGACGGTACCGGAAGAATAAGCACCGGCTAACTACGTGCCAGCAGCCGCGGTAATACG
TAGGGTGCGAGCGTTAATCGGAATTACTGGGCGTAAAGCGTGCGCAGGCGGTCTGTTAAG
ACCGATGTGAAATCCCCGGGCTTAACCTGGGAACTGCATTGGTGACTGGCAGGCTTTGAG
TGTGGCAGAGGGAGGTAGAATTCCACGTGTAGCAGTGAAATGCGTAGAGATGTGGAGGAA
TACCGATGGCGAAGGCAGCCTCCTGGGCCAACACTGACGCTCATGCACGAAAGCGTGGGG
AGCAAACA
>sv604
AGGACGATTCATGGAAGAAAGCAAGAAAGGCCCGGCTGGCATGACTGCGGAGAAGGGCAA
GGCATTGGCCGCCGCGCTCGCGCAGATCGAAAAGCAATTCGGCAAAGGGTCGATCATGCG
GCTCGGCGCAGGCGAGGTGGTGGAAGACATTCAGGTGGTCTCGACAGGGTCGCTCGGTCT
AGATATCGCGCTCGGCGTCGGCGGCTTGCCGCGCGGCCGTGTCGTGGAAATCTACGGGCC
CGAGTCGTCGGGCAAGACCACGCTCACGCTGCAGGTGATCGCCGAGATGCAAAAGGTCGG
CGGCACGGCGGCGTTTATCGACGCGGAACACGCGCTCGACGTGCAATACGCGCAGAAGCT
CGGCGTGAATGCGCAGGAACTGCTGATCTCGCAGCCGGATACGGGCGAGCAGGCACTGGA
AATCGCGGATGCGCTGGTGCGCTCCGGCTCCATCGACATGATCGTCATCGACTCCGTCGC
GGCGCTCGTGCCGAAGGCGGAAATCGAAGGCGAAATGGGC
>sv605
AGGACGATTCATGGAAGAAAGCAAGAAAGGCCCGGCTGGCATGACTGCGGAAAAGAGCAA
GGCCCTGGCCGCCGCGCTCTCGCAGATCGAAAAGCAATTCGGTAAAGGGTCGATCATGCG
GCTCGGCGCAGGTGAGGCGGTTGAAGACATTCAGGTCGTGTCCACCGGCTCGCTCGGACT
GGACATCGCGCTCGGCGTGGGCGGCTTGCCGCGCGGCCGCGTAGTCGAAATCTACGGCCC
GGAATCGTCGGGCAAGACCACGCTCACGCTGCAGGTGATTGCCGAGATGCAGAAGATCGG
CGGCACGGCGGCTTTTATCGACGCTGAACACGCGCTCGACGTTCAATACGCGCAAAAGCT
CGGCGTGAACGTGCAGGAACTGTTGATCTCGCAGCCGGACACGGGCGAGCAGGCGCTGGA
AATCGCGGACGCGCTGGTGCGCTCGGGTTCCATCGACATGATCGTGATCGACTCCGTCGC
GGCGCTCGTGCCGAAGGCGGAAATCGAAGGCGAGATGGGC
>sv606
TGGGGAATATTGGACAATGGGCGCAAGCCTGATCCAGCCATGCCGCGTGAGTGATGAAGG
CCTTAGGGTTGTAAAGCTCTTTTGTCCGGGACGATAATGACGGTACCGGAAGAATAAGCC
CCGGCTAACTTCGTGCCAGCAGCCGCGGTAATACGAAGGGGGCTAGCGTTGCTCGGAATC
ACTGGGCGTAAAGGGCGCGTAGGCGGCCATTCAAGTCGGGGGTGAAAGCCTGTGGCTCAA
CCACAGAATTGCCTTCGATACTGTTTGGCTTGAGTTTGGTAGAGGTTGGTGGAACTGCGA
GTGTAGAGGTGAAATTCGTAGATATTCGCAAGAACACCAGTGGCGAAGGCGGCCAACTGG
ACCAATACTGACGCTGAGGCGCGAAAGCGTGGGGAGCAAACA
>sv607
TTTTTTTTTTAATGATACGGCGACCACCGAGATCTACACTGGTGAAGTCGTCGGCAGCGT
CAGATGTGTATAAGAGACAGGCTGCGGTAATTCCAGCTCTTAGAAGAAATTGACGGAAGC
GCACTGTCTCTTATACACATCTCCGAGCCCACGAGACGGAACGATATCTCGTATGCCGTC
TTCTGCTTGAAAAAAA
>sv608
GAATATTGGTCAATGGACGCAAGTCTGAACCAGCCAAGTCGCGTGAAGGAAGACTGCCCT
ACGGGTTGTAAACTTCTTTTGTACAGGAGTAAAATGCGCCACGAGTGGTGTCTTGCAAGT
ACTGTACGAATAAGCATCGGCTAACTCCGTGCCAGCAGCCGCGGTAATACGGAGGATGCG
AGCGTTATCCGGATTTATTGGGTTTAAAGGGTGCGTAGGCGGGTTTTTAAGTCAGCGGTG
AAAGTTTGAGGCTTAACCTTAAAATTGCCGTTGAAACTGGGGACCTTGAGTGTAAATGAA
GTAGGCGGAATTCGTAGTGTAGCGGTGAAATGCATAGATATTACGAAGAACCCCGATTGC
GCAGGCAGCTTACTAAGCTACAACTGACGCTGAAGCACGAAAGCGTGGGTATCAAACA
>sv609
TTTTTTTTTTTAATGATACGGCGACCACCGAGATCTACACGGCCATATTCGTCGGCAGCG
TCAGATGTGTATAAGAGACAGGCTGCGGTAATTCCAGCTCTCAAGGAATTGACGGAAGAG
CACTGTCTCTTATACACATCTCCGAGCCCACGAGACATGGATCCATCTCGTATGCCGTCT
TCTGCTTGAAAAAAA
>sv610
TAGGGAATCTTCGGCAATGGACGCAAGTCTGACCGAGCAACGCCGCGTGAGTGAAGAAGG
TTTTCGGATTGTAAAACTCTGTTGTTAGCGAAGAACAAGGATGAAAATGGAAAGCTCATC
CCCTGACGGTAGCTAACCAGAAAGCCACGGCTAACTACGTGCCAGCAGCCGCGGTAATAC
GTAGGTGGCAAGCGTTGTCCGGATTTATTGGGCGTAAAGCGAGCGCAGGCGGCATCTTAA
GTTGGGTGTAAAATCCCTCGGCTCAACCGAGGGTAGCCATTCAAAACTGGGATACTTGAG
TGCAGAAGAGGAGAGTGGAATTCCATGTGTAGCGGTGAAATGTGTAGATATATGGAGGAA
CACCAGTGGCGAAGGCGACTTTCTGGTCTGTAACTGACGCTGAGGCTCGAAAGCGTGGGG
AGCGAACA
>sv611
TTTTTTTTTTTAATGATACGGCGACCACCGAGATCTACACCAAGCTACTCGTCGGCAGCG
TCAGATGTGTATAAGAGACAGTCTTAGTTGGTGGAGTGGTTTGTCGGAAGGAGAAGTCGT
AACAAGGTTCTGTCTCTTATACACATCTCCGAGCCCACGAGACCTCTCACAATCTCGTAT
GCCGTCTTCTGCTTGAAAA
>sv612
TGGGGAATATTGCACAATGGGCGCAAGCCTGATGCAGCCATGCCGCGTGTATGAAGAAGG
CCTTCGGGTTGTAAAGTACTTTCAGCGAGGAGGAAGGCGTTAAGGTTAATAACCTTGGCG
ATTGACGTTACTCGCAGAAGAAGCACCGGCTAACTCCGTGCCAGCAGCCGCGGTAATACG
GAGGGTGCAAGCGTTAATCGGAATTACTGGGCGTAAAGCGCACGCAGGCGGTTTGTTAAG
TCGGATGTGAAATCCCCGGGCTCAACCTGGGAACTGCATTCGAAACTGGCAAGCTTGAGT
CTTGTAGAGGGGGGTAGAATTCCAGGTGTAGCGGTGAAATGCGTAGAGATCTGGAGGAAT
ACCGGTGGCGAAGGCGGCCCCCTGGACAAAGACTGACGCTCAGGTGCGAAAGCGTGGGGA
GCAAACA
>sv613
AGGCGAAAGCGCCTGGCAAGGGGGTTTCCGTCGATCAAGGGCGAGAGTCGCAGGATCCAA
CC
>sv614
TTTTTTTTTTTAATGATACGGCGACCACCGAGATCTACACATATGGCCTCGTCGGCAGCG
TCAGATGTGTATAAGAGACAGTCTTAGTTGGTGGAGTGGTTTGTCTGAAGGAGAAGTCGT
AACAAGGTTCTGTCTCTTATACACATCTCCGAGCCCACGAGACTGGTTCCTATCTCGTAT
GCCGTCTTCTGCTTGAAAA
>sv615
TGGGGAATATTGCACAATGGGCGCAAGCCTGATGCAGCCATGCCGCGTGTATGAAGAAGG
CCTTCGGGTTGTAAAGTACTTTCAGCGAGGAGGAAGGCGATACGGTTAATAACCGTGTCG
ATTGACGTTACTCGCAGAAGAAGCACCGGCTAACTCCGTGCCAGCAGCCGCGGTAATACG
GAGGGTGCAAGCGTTAATCGGAATTACTGGGCGTAAAGCGCACGCAGGCGGTCTGTCAAG
TCGGATGTGAAATCCCCGGGCTCAACCTGGGAACTGCATTCGAAACTGGCAGGCTTGAGT
CTTGTAGAGGGGGGTAGAATTCCAGGTGTAGCGGTGAAATGCGTAGAGATCTGGAGGAAT
ACCGGTGGCGAAGGCGGCCCCCTGGACAAAGACTGACGCTCAGGTGCGAAAGCGTGGGGA
GCAAACA
>sv616
TTTTTTTTTTAATGATACGGCGACCACCGAGATCTACACTGGACTACTCGTCGGCAGCGT
CAGATGTGTATAAGAGACAGCTTCGGTCATAGATTAAGCCATGCCAAAATCGATGTTGGA
GTTCGGATCCTCCCGAAAGGTGTAGCCCAGGGCAAGTCTGGTGCCACTGTCTCTTATACA
CATCTCCGAGCCCACGAGACGCATGGAAATCTCGTATGCCGTCTTCTGCTTGAAAA
>sv617
TTTTTTTTTTTAATGATACGGCGACCACCGAGATCTACACTACGATCGTCGTCGGCAGCG
TCAGATGTGTATAAGAGACAGTCTTAGTTGGTGGAGTGGTTTGTCTGAAGGAGAAGTCGT
AACAAGGTTCTGTCTCTTATACACATCTCCGAGCCCACGAGACGCATGGAAATCTCGTAT
GCCGTCTTCTGCTTGAAAA
>sv618
TTTTTTTTTTTAATGATACGGCGACCACCGAGATCTACACGAAGACCATCGTCGGCAGCG
TCAGATGTGTATAAGAGACAGTCTTAGTTGGTGGGGTGGCTTGTCGGAAGGAGAAGTCGT
AACAAGGTTCTGTCTCTTATACACATCTCCGAGCCCACGAGACGCATGGAAATCTCGTAT
GCCGTCTTCTGCTTGAAAA
>sv619
TGGGGAATATTGCACAATGGGCGCAAGCCTGATGCAGCCATGCCGCGTGTATGAAGAAGG
CCTTCGGGTTGTAAAGTACTTTCAGCGAGGAGGAAGGCATTAAGGTTAATAACCTTGGTG
ATTGACGTTACTCGCAGAAGAAGCACCGGCTAACTCCGTGCCAGCAGCCGCGGTAATACG
GAGGGTGCAAGCGTTAATCGGAATTACTGGGCGTAAAGCGCACGCAGGCGGTTTGTTAAG
TCGGATGTGAAATCCCCGGGCTCAACCTGGGAACTGCATTCGAAACTGGCAAGCTTGAGT
CTTGTAGAGGGGGGTAGAATTCCAGGTGTAGCGGTGAAATGCGTAGAGATCTGGAGGAAT
ACCGGTGGCGAAGGCGGCCCCCTGGACAAAGACTGACGCTCAGGTGCGAAAGCGTGGGGA
GCAAACA
>sv620
TGGGGAATATTGGACAATGGGCGCAAGCCTGATCCAGCCATGCCGCGTGAGTGATGAAGG
CCTTAGGGTTGTAAAGCTCTTTTGTCCGGGACGATAATGACGGTACCGGAAGAATAAGCC
CCGGCTAACTTCGTGCCAGCAGCCGCGGTAATACGAAGGGGGCTAGCGTTGCTCGGAATC
ACTGGGCGTAAAGGGCGCGTAGGCGGCCATTCAAGTCGGGGGTGAAAGCCTGTGGCTCAA
CCACAGAATTGCCTTCGATACTGTTTGGCTTGAGTTTGGTAGAGGTTGGTGGAACTGCGA
GTGTAGAGGTGAAATTCGTAGATATTCGCAAGAACACCAGTGGCGAAGGCGGCCAACTGG
ACCAACACTGACGCTGAGGCGCGAAAGCGTGGGGAGCAAACA
>sv621
TGGGGAATATTGCGCAATGGGCGGAAGCCTGACGCAGCGACGCCGCGTGGGGGATGACGG
CCTTCGGGTTGTAAACCTCTTTCGCCAGGGACGAAGCTAACGTGACGGTACCTGGAGAAG
AAGCACCGGCCAACTACGTGCCAGCAGCCGCGGTAACACGTAGGGTGCGAGCGTTGTCCG
GAATTATTGGGCGTAAAGAGCTCGTAGGCGGTGTGTCGCGTCGGCCGTGAAAACTTGGGG
CTTAACTCTGAGCGTGCGGTCGATACGGGCATCACTTGAGTTCGGCAGGGGAGACTGGAA
TTCCTGGTGTAGCGGTGAAATGCGCAGATATCAGGAGGAACACCGGTGGCGAAGGCGGGT
CTCTGGGCCGATACTGACGCTGAGGAGCGAAAGCGTGGGGAGCGAACA
>sv622
TGGGGAATTTTGGACAATGGGGGCAACCCTGATCCAGCAATGCCGCGTGTGTGAAGAAGG
CCTTCGGGTTGTAAAGCACTTTTGTCCGGAAAGAAAACCTTCGCTCTAATACAGTGGGGG
GATGACGGTACCGGAAGAATAAGCACCGGCTAACTACGTGCCAGCAGCCGCGGTAATACG
TAGGGTGCGAGCGTTAATCGGAATTACTGGGCGTAAAGCGTGCGCAGGCGGTTCGTTAAG
ACAGATGTGAAATCCCCGGGCTTAACCTGGGAACTGCATTTGTGACTGGCGAGCTAGAGT
ATGGCAGAGGGGGGTAGAATTCCACGTGTAGCAGTGAAATGCGTAGAGATGTGGAGGAAT
ACCGATGGCGAAGGCAGCCCCCTGGGCCAATACTGACGCTCATGCACGAAAGCGTGGGGA
GCAAACA
>sv623
GTAATACCAGCTCTGCGAGTTTGCTCCCATATTGTTGCAGTTAAAACGCCCGTAGTCAGA
GGTCAAGCATGGAAAGGGGAACCGTCCACCGCGAATAAAACAGGACGCTTAGGGTATTAA
TATAGAATGATAGAGCGCGGTCTGGAGTATTTACTCAACTCGAGTAAGGTCTACGAGAGC
GAGTGGTGCTGGTAGTATTCCTAAGCGAGCGGTGGAATGCATTGACCTTAGGGAGACTAA
CGAAAGCGAAGGCAGCCAGCAAGTAGGTTTCTATCGATCAAGGGCGAGAGTAGGGGTAGC
GAACC
>sv624
TTTTTTTTTTAATGATACGGCGACCACCGAGATCTACACCTACGAACTCGTCGGCAGCGT
CAGATGTGTATAAGAGACAGGCTGCGGTAATTCCAGCTCTTCTGAAAGAAATTGACGGAA
GTGCACTGTCTCTTATACACATCTCCGAGCCCACGAGACGTACTGGTATCTCGTATGCCG
TCTTCTGCTTGAAAAAAA
>sv625
AGGACGATTCATGGAAGATAGCAAGAAAGGCCCGGCTGGCATGACTGCGGAGAAGGGCAA
GGCATTGGCCGCCGCGCTCGCGCAGATCGAAAAGCAATTCGGCAAAGGGTCGATCATGCG
GCTCGGCGCAGGCGAGGTGGTGGAAGACATTCAGGTGGTCTCGACGGGGTCGCTCGGTCT
GGATATCGCGCTTGGCGTCGGCGGCTTGCCGCGCGGCCGTGTCGTGGAAATCTATGGGCC
CGAGTCGTCGGGCAAGACCACGCTCACGCTGCAGGTGATCGCCGAGATGCAAAAGGTCGG
CGGCACGGCGGCGTTTATCGACGCGGAACACGCGCTCGACGTGCAATACGCGCAGAAGCT
CGGCGTGAATGCGCAGGAACTGCTGATCTCGCAGCCGGACACGGGCGAGCAGGCACTGGA
AATCGCGGATGCGCTGGTGCGCTCCGGCTCCATCGACATGATCGTCATCGACTCCGTCGC
GGCGCTCGTGCCGAAGGCGGAAATCGAAGGCGAAATGGGC
>sv626
TGGGGAATATTGCACAATGGGGGAAACCCTGATGCAGCCATGCCGCGTGAATGAAGAAGG
CCTTCGGGTTGTAAAGTTCTTTCGGTAATGAGAAAGGCTTGGGTTCTAACAGGGCTCAAG
ATTGATGTTAGTTACAGAAGAAGCACCGGCTAACTCCGTGCCAGCAGCCGCGGTAATACG
GAGGGTGCGAGCGTTAATCGGAATTACTGGGCGTAAAGGGTGCGCAGGCGGATAGATAAG
TGAGATGTGAAAGCCCAGGGCTTAACCTTGGAACTGCATTTCATACTGTCTATCTAGAGT
ATTGGAGAGAGGGGTAGAATTCCATGTGTAGCGGTGAAATGCGTAGAGATGTGGAGGAAT
ACCGGTGGCGAAGGCGGCCCCTTGGACAAATACTGACGCTCATGTACGAAAGCGTGGGGA
GCAAACA
>sv627
TTTTTTTTTAATGATACGGCGACCACCGAGATCTACACGTAGGATGTCGTCGGCAGCGTC
AGATGTGTATAAGAGACAGGCTGCGGTAATACCAGCTCTACCGTAGTGCATAGTACAGAG
TGACTATTGTACATCTTTCATTTACAAAGAGAAATAGGCGTATGGTATCATGACGTACGT
CCGTCCCTAATAAATGTTGAAGGAATTGACGGAAGAGCACTGTCTCTTATACACATCTCC
GAGCCCACGAGACCACAGTCAATCTCGTATGCCGTCTTCTGCTTGAAAAAAA
>sv628
TTTTTTTTTTAATGATACGGCGACCACCGAGATCTACACTACGGCTATCGTCGGCAGCGT
CAGATGTGTATAAGAGACAGCTTCGGTCATAGATTAAGCCATGCATGCAGATAGGGCAAG
TCTGGTGCCACTGTCTCTTATACACATCTCCGAGCCCACGAGACCTAGGTTGATCTCGTA
TGCCGTCTTCTGCTTGAAAA
>sv629
TGGGGAATATTGGACAATGGGCGGAAGCCTGATCCAGCAATACCGCGTGTGTGAAGAAGG
CCTTCGGGTTGTAAAGCACTTTTGTCAGGGAGAATGGTAGTAGAGGTTAATACCCTTTGC
TATTGATGTTACCTGAAGAATAAGCACCGGCTAACTCCGTGCCAGCAGCCGCGGTAATAC
GGGGGGTGCAAGCGTTAATCGGAATTACTGGGCGTAAAGGGCGCGTAGGTGGTTACTTAA
GTCAGATGTGAAAGCCCCGGGCTCAACCTGGGAATTGCATTTGATACTGGGTAACTAGAG
TGTGGTAGAGAGTAGCGGAATTTCTGGTGTAGCGGTGAAATGCGTAGATATCAGAAGGAA
CACCAATGGCGAAGGCAGCTACTTGGGCCAACACTGACGCTGAGGCGCGAAAGCATGGGG
AGCAAACA
>sv630
GTAATTCCAGCTCTAATAGCGTATATTAAAGTTGTTGCAGTTAAAAAGCTCGTAGTTGGA
CCTTGGGCCTGGACGGGCGGTCCGCCTCACGGCGTGTACTGTCTTGCCGGGCCTTTCCTC
TTGGTGATCTGTTGTTTCGGCAGCAGGGAACCAGGACCTTTACTTTGAAAAAATTAGAGT
GTTCAAAGCAGGCTCGACGCCGGAATATATTAGCATGGAATAATAAAATAGGACGTGCGG
TTCTATTTTGTTGGTTTTTGGAATCGCCGTAATGATTAATAGGGACAGTCGGGGGCATTA
GTACTCACATGCTAGAGGTGAAATTCTTGGATTTTGTGAAGACTAACTTCTGCGAAAGCA
TTTGCCAAGGATGTTTTCATTAATCAAGAACGAAGGTTAGGGTATCG
>sv631
TTTTTTTTTTAATGATACGGCGACCACCGAGATCTACACTACGATCGTCGTCGGCAGCGT
CAGATGTGTATAAGAGACAGCTTCGGTCATAGATTAAGCCATGCACTGGGAAAAAGCGGA
GGTGATGGTCAGTTTCAGAAAAGAAGCATTTCTCAGCACAATATAAACGGTCTGGGTGCT
GTTGTGGAGGGCAAGTCTGGTGCCACTGTCTCTTATACACATCTCCGAGCCCACGAGACA
GGTGATGATCTCGTATGCCGTCTTCTGCTTGAAAA
>sv632
TGGGGAATTTTGGACAATGGGGGCAACCCTGATCCAGCAATGCCGCGTGTGTGAAGAAGG
CCTTCGGGTTGTAAAGCACTTTTGTCCGGAAAGAAAACCTGCCTGTTAATACCGGGTGGG
GATGACGGTACCGGAAGAATAAGCACCGGCTAACTACGTGCCAGCAGCCGCGGTAATACG
TAGGGTGCGAGCGTTAATCGGAATTACTGGGCGTAAAGCGTGCGCAGGCGGTCTGTTAAG
ACCGATGTGAAATCCCCGGGCTTAACCTGGGAACTGCATTGGTGACTGGCAGGCTTTGAG
TGTGGCAGAGGGGGGTAGAATTCCACGTGTAGCAGTGAAATGCGTAGAGATGTGGAGGAA
TACCGATGGCGAAGGCAGCCCCCTGGGCCAACACTGACGCTCATGCACGAAAGCGTGGGG
AGCAAACA
>sv633
TTTTTTTTTTTAATGATACGGCGACCACCGAGATCTACACAGTGGTGATCGTCGGCAGCG
TCAGATGTGTATAAGAGACAGTCTTAGTTGGTGGGGTGATTTGTCTGAAGGAGAAGTCGT
AACAAGGTTCTGTCTCTTATACACATCTCCGAGCCCACGAGACGTGACAGAATCTCGTAT
GCCGTCTTCTGCTTGAAAA
>sv634
TTTTTTTTTTTTAATGATACGGCGACCACCGAGATCTACACCTCACACTTCGTCGGCAGC
GTCAGATGTGTATAAGAGACAGTCTTAGTTGGTGGAGTGGTTTGTCGGAAGGAGAAGTCG
TAACAAGGTTCTGTCTCTTATACACATCTCCGAGCCCACGAGACCTAGGTTGATCTCGTA
TGCCGTCTTCTGCTTGAAAA
>sv635
TAGGGAATCTTCCACAATGGGCGAAAGCCTGATGGAGCAACGCCGCGTGTGTGATGAAGG
CTTTCGGGTCGTAAAGCACTGTTGTATGGGAAGAACAGCTAGAATAGGGAATGATTTTAG
TTTGACGGTACCATACCAGAAAGGGACGGCTAAATACGTGCCAGCAGCCGCGGTAATACG
TATGTCCCGAGCGTTATCCGGATTTATTGGGCGTAAAGCGAGCGCAGACGGTTGATTAAG
TCTGATGTGAAAGCCCGGAGCTCAACTCCGGAATGGCATTGGAAACTGGTTAACTTGAGT
GCAGTAGAGGTAAGTGGAACTCCATGTGTAGCGGTGGAATGCGTAGATATATGGAAGAAC
ACCAGTGGCGAAGGCGGCTTACTGGACTGTAACTGACGTTGAGGCTCGAAAGTGTGGGTA
GCAAACA
>sv636
AGGACGATTCATGGAAGAAAGCAAGAAAGGCCCGGCTGGCATGACTGCGGAGAAGGGCAA
GGCATTGGCCGCCGCGCTCGCGCAGATCGAAAAGCAATTCGGCAAAGGGTCGATCATGCG
GCTCGGCGCAGGCGAGGTGGTGGAAGACATTCAGGTGGTCTCGACAGGGTCGCTCGGTCT
GGATATCGCGCTCGGCGTCGGCGGCTTGCCGCGCGGCCGTGTCGTGGAAATCTACGGTCC
TGAGTCGTCGGGCAAGACCACACTCACGCTGCAGGTGATCGCCGAGATGCAAAAGGTCGG
CGGCACGGCGGCGTTTATCGACGCGGAACACGCGCTCGACGTGCAATACGCGCAGAAGCT
CGGCGTGAATGCGCAGGAACTGCTGATCTCGCAGCCGGACACGGGCGAGCAGGCACTGGA
AATCGCGGATGCGCTGGTGCGCTCCGGCTCCATCGACATGATCGTCATCGACTCCGTCGC
GGCGCTCGTGCCGAAGGCGGAAATCGAAGGCGAGATGGGC
>sv637
GAATATTGGTCAATGGACGCAAGTCTGAACCAGCCAAGTCGCGTGAAGGATGACTGCCCT
ACGGGTTGTAAACTTCTTTTGTATGGGAGTAAAACGGGCTACGTGTAGCCTTTTGCAAGT
ACCATACGAATAAGCATCGGCTAACTCCGTGCCAGCAGCCGCGGTAATACGGAGGATGCG
AGCGTTATCCGGATTTATTGGGTTTAAAGGGTGCGTAGGCGGTCTATTAAGTCAGCGGTG
AAAGTTTGAGGCTCAACCTTAAAATTGCCGTTGAAACTGGTTGACTTGAGTATATTTGAA
GTAGGCGGAATTCGTGGTGTAGCGGTGAAATGCATAGATATCACGAAGAACTCCAATTGC
GCAGGCAGCTTACTAAACTATAACTGACGCTGAGGCACGAAAGCGTGGGTATCAAACA
>sv638
CTAAGAATATTCCGCAATGGCCGAAAGGCTGACGGAGCGACGCCGCGTGGATGACGAAGG
CCGAAAGGTTGTAAAATCCTTTTGTTGCTGAAGAATAAGAGAGGGAGGGAATGCCCTCTC
GATGACGTTAGGCAACGAATAAGCCCCGGCTAATTACGTGCCAGCAGCCGCGGTAACACG
TAAGGGGCAAGCGTTGTTCGGAATTATTGGGCGTAAAGGGCACGTAGGCGGTATAGTAAG
CCTGGCGTGAAATCCTCCGGCTTAACCGGGGAATGGCGTTGGGAACTGCAATACTGGAGT
CATGGAGGGGAAGTTGGAATTCCTAGTGTAGGGGTGAAATCTGTAGATATTAGGAAGAAC
ACCGGTGGCGAAGGCGAACTTCTAGCCAATGACTGACGCTGAGGTGCGAAAGTGCGGGGA
GCAAACA
>sv639
TTTTTTTTTTTAATGATACGGCGACCACCGAGATCTACACATCCGCTTTCGTCGGCAGCG
TCAGATGTGTATAAGAGACAGTCTTAGTTGGTGGGGTGGCTTGTCGGAAGGAGAAGTCGT
AACAAGGTTCTGTCTCTTATACACATCTCCGAGCCCACGAGACGGTTGGTTATCTCGTAT
GCCGTCTTCTGCTTGAAAA
>sv640
TTTTTTTTTTTAATGATACGGCGACCACCGAGATCTACACCACTTCTGTCGTCGGCAGCG
TCAGATGTGTATAAGAGACAGCTTCGGTCATAGATTAAGCCATGCAGAGGAAGGGCAAGT
CTGGTGCCACTGTCTCTTATACACATCTCCGAGCCCACGAGACGACTACACATCTCGTAT
GCCGTCTTCTGCTTGAAAA
>sv641
GCCGCGGTAATTCCAGCTCTAATAGCGTATATTAAAGTTGTTGCAGTTAAAAAGCTCGTA
GTTGGACCTTGGGCCTGGACGGGCGGTCCGCCTCACGGCGTGTACTGTCTTGCCGGGCCT
TTCCTCTTGGTGATCTGTTGTTTCGGCAGCAGGGAACCAGGACCTTTACTTTGAAAAAAT
TAGAGTGTTCAAAGCAGGCTCGACGCCGGAATATATTAGCATGGAATAATAAAATAGGAC
GTGCGGTTCTATTTTGTTGGTTTTTGGAATCGCCGTAATGATTAATAGGGACAGTCGGGG
GCATTAGTACTCACATGCTAGAGGTGAAATTCTTGGATTTTGTGAAGACTAACTTCTGCG
AAAGCATTTGCCAAGGATGTTTTCATTAATCAAGAACGAAGGTTAGGATATCG
>sv642
GCGCGAAACTTACCCACTCGATATTGTCGGAGGTGGTAATGACCAGTTCCAGTTATGGGG
TTTATCTCCACATTGGATAGGAAGGCAAGTTAAAATCGTCAAGTAATCTAGCAGAGGGCC
AGTCTGGTGCCAGCAGCTGCGGTAACTCCAGCTCTGCGAGTTTGCTCCCATATTGTTGCA
GTTAAAACGCCCGTAGTCAGAATTCGTTTAGAAAAGGGTATTCCGTCCACCGCGAATAAA
ACAGGACGCTTAGGGTATTGAATAAGAATGTCTGAGCGCGGTCTGGAGTATTTACTCACA
CGAGTAAGGTCAAAGAGAGCGAGTGGTGCTGGTAGTATTCCTGAGCGAGCGGTGGAATGC
ATTGACCTTAGGGGGACTAACGAAAGCGAAGGCAGCCAGCAAGTAGGTTTCTATCGATCA
AGGGCGAGAGTAGGGGTAGCGAACC
>sv643
TTTTTTTTTTTAATGATACGGCGACCACCGAGATCTACACATATGGCCTCGTCGGCAGCG
TCAGATGTGTATAAGAGACAGTCTTAGTTGGTGGGGTGGTTTGTCTGAAGGAGAAGTCGT
AACAAGGTTCTGTCTCTTATACACATCTCCGAGCCCACGAGACTGGTTCCTATCTCGTAT
GCCGTCTTCTGCTTGAAAA
>sv644
GTAATACCAGCTCTAATAGCGTATATTTAAGTTGTTGCAGTTAAAAAGCTCGTAGTTGGA
CCTTGGGTTGGGTCGATCGGTCCGCCTATGGTGAGCACCGGTCGGCTCGTCCCTTCTGCC
GGCGATGCGCTCCTGGCCTTAACTGGCCGGGTCGTGCCTCCGGCGCTGTTACTTTGAAGA
AATTAGAGTGCTCAAAGCAAGCCTACGCTCTGTATACATTAGCATGGGATAACATCATAG
GATTTCGATCCTATTCTGTTGGCCTTCGGGATCGGAGTAATGATTAACAGGGACAGTCGG
GGGCATTCGTATTTCATAGTCAGAGGTGAAATTCTTGGATTTATGAAAGACGAACAACTG
CGAAAGCATTTGCCAAGGATGTTTTCATTAATCAAGAACGAAAGTTGGGGGCTCGAAGAC
GATCAGATACCGTCCTAGTCTCAACCATAAACGATGCCGACCAGGGATTGGCGGATGTTG
CTTTAAGGACTCCGCCAGCACCTTATGAGAAATCAAAGTCTTTGGGTTCCGGGGGGAGTA
TGGTCGCAAGGCTGAAACTTAAAGAAATTGACGGAAGCGCA
>sv645
TGGGGAATATTGGACAATGGGCGCAAGCCTGATCCAGCAATGCCGCGTGAGTGATGAAGG
CCTTAGGGTTGTAAAGCTCTTTTACCCGGGATGATAATGACAGTACCGGGAGAATAAGCT
CCGGCTAACTCCGTGCCAGCAGCCGCGGTAATACGGAGGGAGCTAGCGTTGTTCGGAATT
ACTGGGCGTAAAGCGCACGTAGGCGGCTTTGTAAGTTAGAGGTGAAAGCCTGGAGCTCAA
CTCCAGAATTGCCTTTGATACTGCATGGCTTGAATCCAGGAGAGGTGAGTGGAATTCCGA
GTGTAGAGGTGAAATTCGTAGATATTCGGAAGAACACCAGTGGCGAAGGCGGCTCACTGG
ACTGGTATTGACGCTGAGGTGCGAAAGCGTGGGGAGCAAACA
>sv646
TGGGGAATATTGGACAATGGGCGAAAGCCTGATCCAGCAATGCCGCGTGAGTGATGAAGG
CCTTAGGGTTGTAAAGCTCTTTTACCCGGGATGATAATGACAGTACCGGGAGAATAAGCT
CCGGCTAACTCCGTGCCAGCAGCCGCGGTAATACGGAGGGAGCTAGCGTTATTCGGAATT
ACTGGGCGTAAAGCGCACGTAGGCGGCTTTGTAAGTTAGAGGTGAAAGCCCAGAGCTCAA
CTCTGGAATTGCCTTTGATACTGCATCGCTTGAATCCAGGAGAGGTGAGTGGAATTCCGA
GTGTAGAGGTGAAATTCGTAGATATTCGGAAGAACACCAGTGGCGAAGGCGGCTCACTGG
ACTGGTATTGACGCTGAGGTGCGAAAGCGTGGGGAGCAAACA
>sv647
TGGGGAATTTTGGACAATGGGGGCAACCCTGATCCAGCAATGCCGCGTGTGTGAAGAAGG
CCTTCGGGTTGTAAAGCACTTTTGTCCGGAAAGAAAACCATCGCCCTAATATGGTGGTGG
GATGACGGTACCGGAAGAATAAGCACCGGCTAACTACGTGCCAGCAGCCGCGGTAATACG
TAGGGTGCGAGCGTTAATCGGAATTACTGGGCGTAAAGCGTGCGCAGGCGGTTTGTTAAG
ACCGATGTGAAATCCCCGGGCTCAACCTGGGAACTGCATTGGTGACTGGCAAGCTTTGAG
TATGGCAGAGGGGGGTAGAATTCCACGTGTAGCAGTGAAATGCGTAGAGATGTGGAGGAA
TACCGATGGCGAAGGCAGCCCCCTGGGCCAATACTGACGCTCATGCACGAAAGCGTGGGG
AGCAAACA
>sv648
TGGGGAATTTTCCGCAATGGGCGAAAGCCTGATGGAGCAATGCCGCGTGGAGGTAGAAGG
CACGCGGGTCGTGAACTTCTTTTCCCGGAGAAGAAGCAATGACGGTATCTGGGGAATAAG
CATTGGCTAACTCTGTGCCAGCAGCCGCGGTAATACAGAGGATGCAAGAGTTATCCGGAA
TGATTAGGCGTAAAGCGTCTGTAGGTGGCTTTTTAAGTCCGCCGTCAAATCCCAGGGCTC
AACTCTGGACAGGTAGTGAAACTACCAAGCTAGAGTACAGTAGGGGCAAAGGGAATTTCC
GGTGGAGCGGTGAAATGCGTAAAGATCGGAAAGAACACCAACGGCGAAAGCACTCTGCTG
GCCGACACTGACACTGAGAGACAAAAGCTAGGGGAGCGAATG
>sv649
GTAATACCAGCTCTGCGAGTTTGCTCCCATATTGTTGCAGTTAAAACGCCCGTAGTCAGA
TGTCGAAATCACAGTTATGGTTCAAACCGTCCACCGCGAATAAAACAGAACGCTTAGGGT
ATTATTAAAGAATGATAGAGCGCGGTATGGAGTATTTACCTCTTCTAGGGTAAGGTCAAA
GAGAGCGAGTGGTGCTGGTAGTATTCCTGAGCGAGCGGTGGAATGCATTGACCTTAGGGA
GACTAACAAAAGCGAAGGCAGCCAGCAAGTAGGTTTCTATCGATCAAGGGCGAGAGTAGG
GGTAGCGAACC
>sv650
TTTTTTTTTTTAATGATACGGCGACCACCGAGATCTACACGGCCATATTCGTCGGCAGCG
TCAGATGTGTATAAGAGACAGGCCGCGGTAATACCAGCTCTCAAGGAATTGACGGAAGAG
CACTGTCTCTTATACACATCTCCGAGCCCACGAGACATGGATCCATCTCGTATGCCGTCT
TCTGCTTGAAAA
>sv651
TGGGGAATATTGGACAATGGGCGAAAGCCTGATCCAGCAACGCCGCGTGAGGGATGACGG
CCTTCGGGTTGTAAACCTCTTTCAGCAGGGACGAAGCGAAAGTGACGGTACCTGCAGAAG
AAGGACCGGCCAACTACGTGCCAGCAGCCGCGGTAATACGTAGGGTCCGAGCGTTGTCCG
GAATTATTGGGCGTAAAGGGCTCGTAGGCGGTTTGTCACGTCGGTAGTGAAAACTCAGGG
CTCAACCCTGAGCGTGCTTCCGATACGGGCAGACTAGAGGTATGCAGGGGAGAACGGAAT
TCCTGGTGTAGCGGTGGAATGCGCAGATATCAGGAGGAACACCGGTGGCGAAGGCGGTTC
TCTGGGCATTACCTGACGCTGAGGAGCGAAAGCATGGGGAGCGAACA
>sv652
TGGGGAATATTGGACAATGGGCGCAAGCCTGATCCAGCCATGCCGCGTGAGTGATGAAGG
CCTTAGGGTTGTAAAGCTCTTTTATCCGGGACGATAATGACGGTACCGGAGGAATAAGCC
CCGGCTAACTTCGTGCCAGCAGCCGCGGTAATACGAAGGGGGCTAGCGTTGCTCGGAATC
ACTGGGCGTAAAGGGCGCGTAGGCGGTCTTTTAAGTCGGGGGTGAAAGCCTGTGGCTCAA
CCACAGAATTGCCTTCGATACTGGGAGACTTGAGTTCGGAAGAGGTTGGTGGAACTGCGA
GTGTAGAGGTGAAATTCGTAGATATTCGCAAGAACACCGGTGGCGAAGGCGGCCAACTGG
TCCGACACTGACGCTGAGGCGCGAAAGCGTGGGGAGCAAACA
>sv653
TTTTTTTTTTTTAATGATACGGCGACCACCGAGATCTACACCATGACGTTCGTCGGCAGC
GTCAGATGTGTATAAGAGACAGTCTTAGTTGGTGGGGTGGTTTGTCTGAAGGAGAAGTCG
TAACAAGGTTCTGTCTCTTATACACATCTCCGAGCCCACGAGACGGTTGGTTATCTCGTA
TGCCGTCTTCTGCTTGAAAA
>sv654
TTTTTTTTTTAATGATACGGCGACCACCGAGATCTACACCGCGTATATCGTCGGCAGCGT
CAGATGTGTATAAGAGACAGCTTCGGTCATAGATTAAGCCATGCAACAGACATAAAGGTT
AAAAAAGACGCGCTGACTCGGATGGCTACACCGGGGAAAGGACTCAGTCGAATTACAAGG
GCAAGTCTGGTGCCACTGTCTCTTATACACATCTCCGAGCCCACGAGACCTCTCACAATC
TCGTATGCCGTCTTCTGCTTGAAAA
>sv655
TTTTTTTTTAATGATACGGCGACCACCGAGATCTACACGTAGGATGTCGTCGGCAGCGTC
AGATGTGTATAAGAGACAGGCCGCGGTAATACCAGCTCTACCGTAGTGCATAGTACAGAG
TGACTATTGTACATCTTTCATTTACAAAGAGAAATAGGCGTATGGTATCATGACGTACGT
CCGTCCCTAATAAATGTTGAAGGAATTGACGGAAGAGCACTGTCTCTTATACACATCTCC
GAGCCCACGAGACCACAGTCAATCTCGTATGCCGTCTTCTGCTTGAAAAAAA
>sv656
TTTTTTTTTTTAATGATACGGCGACCACCGAGATCTACACATATGGCCTCGTCGGCAGCG
TCAGATGTGTATAAGAGACAGTCTTAGTTGGTGGGGTGGTTTGTCGGAAGGAGAAGTCGT
AACAAGGTTCTGTCTCTTATACACATCTCCGAGCCCACGAGACTGGTTCCTATCTCGTAT
GCCGTCTTCTGCTTGAAAA
>sv657
TTTTTTTTTTTTAATGATACGGCGACCACCGAGATCTACACGATCCTAGTCGTCGGCAGC
GTCAGATGTGTATAAGAGACAGTCTTAGTTGGTGGGGTGATTTGTCGGAAGGAGAAGTCG
TAACAAGGTTCTGTCTCTTATACACATCTCCGAGCCCACGAGACCTAGGTTGATCTCGTA
TGCCGTCTTCTGCTTGAAAA
>sv658
AGGACGATTCATGGAAGATAGCAAGAAAGGCCCGGCTGGCATGACTGCGGAGAAGGGCAA
GGCATTGGCCGTCGCGCTCGCGCAGATCGAAAAGCAATTCGGCAAAGGGTCGATCATGCG
GCTCGGCGCAGGCGAGGTGGTGGAAGACATTCAGGTGGTCTCGACAGGGTCGCTCGGTCT
GGATATCGCGCTTGGCGTCGGCGGCTTGCCGCGCGGCCGTGTCGTGGAAATCTACGGGCC
CGAGTCGTCGGGCAAGACCACGCTCACGCTGCAGGTGATCGCCGAGATGCAAAAGGTCGG
CGGCACGGCGGCGTTTATCGACGCAGAACACGCGCTCGACGTGCAATACGCGCAGAAGCT
CGGCGTGAATGCGCAGGAACTGCTGATCTCGCAACCGGACACGGGCGAGCAGGCACTGGA
AATCGCGGATGCGCTGGTGCGCTCCGGCTCCATCGACATGATCGTCATCGACTCCGTCGC
GGCGCTCGTGCCGAAGGCGGAAATCGAAGGCGAAATGGGC
>sv659
AGGACGATTCATGGAAGATAGCAAGAAAGGCCCGGCTGGCATGACTGCGGAGAAGGGCAA
GGCATTGGCCGCCGCGCTCGCGCAGATCGAAAAGCAATTCGGCAAAGGGTCGATCATGCG
GCTCGGCGCAGGCGAGGTGGTGGAAGACATTCAGGTGGTCTCGACAGGATCGCTCGGTCT
GGATATCGCGCTTGGCGTCGGCGGCTTGCCGCGCGGCCGTGTCGTGGAAATCTACGGTCC
TGAGTCGTCGGGCAAAACCACGCTCACGCTGCAGGTGATCGCCGAGATGCAAAAGGTCGG
CGGCACGGCGGCGTTTATCGACGCGGAACACGCGCTCGACGTGCAATACGCGCAGAAGCT
CGGCGTGAATGCGCAGGAACTGCTGATCTCGCAGCCGGACACGGGCGAGCAGGCACTGGA
AATCGCGGATGCGCTGGTGCGCTCCGGCTCCATCGACATGATCGTCATCGACTCCGTCGC
GGCGCTCGTGCCGAAGGCGGAAATCGAAGGCGAGATGGGC
>sv660
TGGGGAATATTGGACAATGGGCGCAAGCCTGATCCAGCAATGCCGCGTGAGTGATGAAGG
CCTTAGGGTTGTAAAGCTCTTTTACCCGGGATGATAATGACAGTACCGGGAGAATAAGCT
CCGGCTAACTCCGTGCCAGCAGCCGCGGTAATACGGAGGGAGCTAGCGTTATTCGGAATT
ACTGGGCGTAAAGCGCACGTAGGCGGCTTTGTAAGTAAGAGGTGAAAGCCCAGAGCTCAA
CTCTGGAATTGCCTTTTAGACTGCATCGCTTGAATCATGGAGAGGTCAGTGGAATTCCGA
GTGTAGAGGTGAAATTCGTAGATATTCGGAAGAACACCAGTGGCGAAGGCGGCTGACTGG
ACATGTATTGACGCTGAGGTGCGAAAGCGTGGGGAGCAAACA
>sv661
TTTTTTTTTTTTAATGATACGGCGACCACCGAGATCTACACCTCACACTTCGTCGGCAGC
GTCAGATGTGTATAAGAGACAGTCTTAGTTGGTGGGGTGGTTTGTCTGAAGGAGAAGTCG
TAACAAGGTTCTGTCTCTTATACACATCTCCGAGCCCACGAGACCTAGGTTGATCTCGTA
TGCCGTCTTCTGCTTGAAAA
>sv662
TTTTTTTTTAATGATACGGCGACCACCGAGATCTACACGTAGGATGTCGTCGGCAGCGTC
AGATGTGTATAAGAGACAGGCCGCGGTAATTCCAGCTCTACCGTAGTGCATAGTACAGAG
TGACTATTGTACATCTTTCATTTACAAAGAGAAATAGGCGTATGGTATCATGACGTACGT
CCGTCCCTAATAAATGTTGAAGGAATTGACGGAAGTGCACTGTCTCTTATACACATCTCC
GAGCCCACGAGACCACAGTCAATCTCGTATGCCGTCTTCTGCTTGAAAAAAA
>sv663
AGGACGATTCATGGAAGATAGCAAGAAAGGCCCGGCTGGCATGACTGCGGAGAAGGGCAA
GGCATTGGCCGCCGCGCTCGCGCAGATCGAAAAGCAATTCGGCAAAGGGTCGATCATGCG
GCTCGGCGCAGGCGAGGTGGTGGAAGACATTCAGGTGGTCTCGACAGGGTCGCTCGGTCT
GGATATCGCGCTTGGCGTCGGCGGCTTGCCGCGCGGCCGTGTCGTGGAAATCTACGGGCC
TGAGTCGTCGGGCAAGACCACACTCACGCTGCAGGTGATCGCCGAGATGCAAAAGGTCGG
CGGCACGGCGGCGTTTATCGACGCGGAACACGCGCTCGACGTGCAATACGCGCAGAAGCT
CGGCGTGAATGCGCAGGAACTGCTGATCTCGCAGCCGGACACGGGCGAGCAGGCACTGGA
AATCGCGGATGCGCTGGTGCGCTCCGGCTCCATCGACATGATCGTCATCGACTCCGTCGC
GGCGCTCGTGCCGAAGGCGGAAATCGAAGGCGAAATGGGC
>sv664
AGGACGATTCATGGAAGAAAGCAAGAAAGGCCCGGCTGGCATGACTGCGGAGAAGGGCAA
GGCATTGGCCGCCGCGCTCGCGCAGATCGAAAAGCAATTCGGCAAAGGGTCGATCATGCG
GCTCGGCGCAGGCGAGGTGGTGGAAGACATTCAGGTGGTCTCGACAGGGTCGCTCGGTCT
GGATATCGCGCTCGGCGTCGGCGGCTTGCCGCGCGGCCGTGTCGTGGAAATCTACGGTCC
TGAGTCGTCGGGCAAAACCACGCTCACGCTGCAGGTGATCGCCGAGATGCAAAAGGTCGG
CGGCACGGCGGCGTTTATCGACGCAGAACACGCGCTCGACGTGCAATACGCGCAGAAGCT
CGGCGTGAATGCGCAGGAACTGCTGATCTCGCAACCGGACACGGGCGAGCAGGCACTGGA
AATCGCGGATGCGCTGGTGCGCTCCGGCTCCATCGACATGATCGTCATCGACTCCGTCGC
GGCGCTCGTGCCGAAGGCGGAAATCGAAGGCGAAATGGGC
>sv665
AGGACGATTCATGGAAGAAAGCAAGAAAGGCCCGGCTGGCATGACTGCGGAGAAGGGCAA
GGCATTGGCCGCCGCGCTCGCGCAGATCGAAAAGCAATTCGGCAAAGGGTCGATCATGCG
GCTCGGCGCAGGCGAGGTGGTGGAAGACATTCAGGTGGTCTCGACGGGGTCGCTCGGTCT
GGATATCGCGCTTGGCGTCGGCGGCTTGCCGCGCGGCCGTGTCGTGGAAATCTATGGGCC
CGAGTCGTCGGGCAAGACCACGCTCACGCTGCAGGTGATCGCCGAGATGCAAAAGGTCGG
CGGCACGGCGGCGTTTATCGACGCGGAACACGCGCTCGACGTGCAATACGCGCAGAAGCT
CGGCGTGAATGCGCAGGAACTGCTGATCTCGCAGCCGGACACGGGCGAGCAGGCACTGGA
AATCGCGGATGCGCTGGTGCGCTCCGGCTCCATCGACATGATCGTCATCGACTCCGTCGC
GGCGCTCGTGCCGAAGGCGGAAATCGAAGGCGAAATGGGC
>sv666
CCGGCTGGAATGACTGCGGAAAAGAGCAAGGCCCTGGTCGCCGCGCTCTCGCAGATCGAA
AAGCAATTCGGCAAAGGGTCGATCATGCGGCTCGGCGCAGGTGAGGCGGTCGAAGACATT
CAGGTGGTCTCGACCGGTTCGCTGGGTCTGGATATCGCGCTCGGCGTCGGCGGTTTGCCG
CGCGGCCGCGTCGTGGAAATCTACGGACCGGAATCGTCGGGTAAGACCACGCTCACGCTG
CAGGTGATCGCGGAAATGCAAAAGCTCGGCGGGACGGCCGCGTTCATCGACGCGGAACAC
GCGCTTGACGTGCAGTACGCGGGCAAGCTCGGCGTGAATATTCCGGAACTGCTGATCTCG
CAACCGGATACGGGCGAGCAGGCACTGGAAATCACAGACGCGCTGGTGCGCTCCGGCTCC
ATCGACATGATCGTCATCGACTCGGTCGCGGCGCTCGTGCCGAAGGCGG
>sv667
GTAATACCAGCTCTCCAAGTCTGCTCCCAATGCTACACTTAAAACGCCCGTAGTCTGAGT
AAGAGGCACGCAAGTGCGCTCACGGTGAATAAATCAGAACGCTAAGAGTAAGTCTTAACT
GTTTGACTGAGCACCGTCCGAGGTTTTTACCCGACAGGGTAAGATCAAAGAGAGCCACCG
AGGCCGGGAGTAGTCAGTGACGAGCGGCGGAATGTGTTGACTCACTGGCGACTAGCGGAC
GCAAAAGCGCTCGGCAAGGGGGTTTCTGTCGATCAAGGGCGAGAGTCGCAGGATCCAACC
>sv668
TTTTTTTTTTTAATGATACGGCGACCACCGAGATCTACACCAAGCTACTCGTCGGCAGCG
TCAGATGTGTATAAGAGACAGTCTTAGTTGGTGGGGTGGTTTGTCGGAAGGAGAAGTCGT
AACAAGGTTCTGTCTCTTATACACATCTCCGAGCCCACGAGACCTCTCACAATCTCGTAT
GCCGTCTTCTGCTTGAAAA
>sv669
TTTTTTTTTTAATGATACGGCGACCACCGAGATCTACACTTCGATGGTCGTCGGCAGCGT
CAGATGTGTATAAGAGACAGCTTCGGTCATAGATTAAGCCATGCACTGGGAAAAAGCGGA
GGTGGTAGTCAGTTTCAGAAAAGAAGCATTTCTCAGCACAATATAAACGGTCTGGGTGCT
GTTGTGGAGGGCAAGTCTGGTGCCACTGTCTCTTATACACATCTCCGAGCCCACGAGACA
TGGATCCATCTCGTATGCCGTCTTCTGCTTGAAAA
>sv670
TAGGGAATTTTCCACAATGGACGGAAGTCTGATGGAGCAACGCCGCGTGTGCGAAGAAGG
TTTTCGGATTGTAAAGCACTGTTGTATGGGAAGAATAAGGTATAGAGGAAATGCTATATT
GATGACGGTACCATACGAGGAAGTCACGGCTAACTACGTGCCAGCAGCCGCGGTAATACG
TAGGTGGCAAGCGTTGTCCGGAATTATTGGGCGTAAAGGGCGTGTAGGCGGTAGTAAAAG
TCTGATGTGAAAGTTTGCAGCTTAACTGTAACAGTGCATTGGAAACTATACAACTAGAGT
GTCGGAGAGGAAAGCGGAATTCCATGTGTAGCGGTGAAATGCGTAGATATATGGAGGAAC
ACCAGTGGCGAAGGCGGCTTTCTGGACGATGACTGACGCTGAGGCGCGAAAGCGTGGGGA
GCAAACA
>sv671
TTTTTTTTTTTAATGATACGGCGACCACCGAGATCTACACTATAGCGCTCGTCGGCAGCG
TCAGATGTGTATAAGAGACAGTCTTAGTTGGTGGAGTGATTTGTCTGAAGGAGAAGTCGT
AACAAGGTTCTGTCTCTTATACACATCTCCGAGCCCACGAGACGACTACACATCTCGTAT
GCCGTCTTCTGCTTGAAAA
>sv672
GTAATTCCAGCTCTCCAAGTCTGCTCCCAATGCTACACTTAAAACGCCCGTAGTCTGAGT
AAGAGGCACGCAAGTGCGCTCACGGTGAATAAATCAGAACGCTAAGAGTAAGTCTTAACT
GTTTGACTGAGCACCGTCCGAGGTTTTTACCCGACAGGGTAAGATCAAAGAGAGCCACCG
AGGCCGGGAGTAGTCAGTGACGAGCGGCGGAATGTGTTGACTCACTGGCGACTAGCGGAA
GCAAAAGCGCTCGGCAAGGGGGTTTCTGTCGATCAAGGGCGAGAGTCGCAGGATCCAACC
>sv673
GAATATTGGACAATGGGTGAGAGCCTGATCCAGCCATCCCGCGTGAAGGACTACAGCCCT
ATGGGTTTTAAACTTCTTTTGTATGGGGATAAACCTATCTACGTGTAGATAGCTGAAGGT
ACCATACGAATAAGCATCGGCTAACTCCGTGCCAGCAGCCGCGGTAATACGGAGGATGCG
AGCGTTATCCGGATTTATTGGGTTTAAAGGGTCCGTAGGCGGACTTATAAGTCAGCGGTG
AAATCCTATAGCTTAACTATAGACCTGCCGTTGATACTGTAAGTCTTGAATAGTATTGAA
GTAGCCGGAATGTGTAGTGTAGCGGTGAAATGCATAGATATTACACAGAACACCAATTGC
GAAGGCAGGTTACTAAATACCGATTGACGCTGATGGACGAAAGCGTGGGGAGCGAACA
>sv674
TTTTTTTTTTTTAATGATACGGCGACCACCGAGATCTACACACGATGCTTCGTCGGCAGC
GTCAGATGTGTATAAGAGACAGTCTTAGTTGGTGGGGTGGCTTGTCGGAAGGAGAAGTCG
TAACAAGGTTCTGTCTCTTATACACATCTCCGAGCCCACGAGACGGTTGGTTATCTCGTA
TGCCGTCTTCTGCTTGAAAA
>sv675
TAGGGAATCTTCCGCAATGGGCGAAAGCCTGACGGAGCAACGCCGCGTGAGTGAGGAAGG
TTTTCGGATCGTAAAGCTCTGTTGCCAAGGAAGAATAACTGATAAGTAACTATTATCAGG
ATGACGGTACTTGAGAAGAAAGCCCCGGCTAACTACGTGCCAGCAGCCGCGGTAATACGT
AGGGGGCAAGCGTTGTCCGGAATTATTGGGCGTAAAGCGCGCGCAGGCGGTCGATCAAGT
CTGATGTTTAAATGCAGGGCTCAACCCTGTCACGCATTGGAAACTGGTGGACTTGAGTAC
AGAAGAGGAGAGTGGAATTCCACGTGTAGCGGTGAAATGCGTAGATATGTGGAGGAACAC
CAGTGGCGAAGGCGACTCTCTGGGCTGAAACTGACGCTGAGGCGCGAAAGCGTGGGGAGC
AAACA
>sv676
GTAATACCAGCTCTGCGAGTTTGCTCCCATATTGTTGCAGTTAAAACGCCCGTAGTCTGA
AGTCTTTTGATATGGCTTTTGCCGTTCACTGCGAATAAATCAGGACGCTTAGAGTGTGTC
TACAGGAATGACCTGGCGTAGTATGAAATGTTTGCTTTTCGGAGCAAGATCAAAGAGAGC
CATTGGGGGTAGTTCTATTTCATGGCGAACGGTGAAATGTTTTGACCCATGAGAGAGAAA
CGAAAGCGAAAGCAGCTACCTAGAGGGTATCTGTCGATCAAGGGCGAGAGTAGGAGTATC
CAACC
>sv677
AGGACGATTCATGGAAGATAGCAAGAAAGGCCCGGCTGGCATGACTGCGGAGAAGGGCAA
GGCATTGGCCGTCGCGCTCGCGCAGATCGAAAAGCAATTCGGCAAAGGGTCGATCATGCG
GCTCGGCGCAGGCGAGGTGGTGGAAGACATTCAGGTGGTCTCGACAGGGTCGCTCGGTCT
GGATATCGCGCTTGGCGTCGGCGGCTTGCCGCGCGGCCGTGTCGTGGAAATCTACGGGCC
CGAGTCGTCGGGCAAGACCACGCTCACGCTGCAGGTGATCGCCGAGATGCAAAAGGTCGG
CGGCACGGCGGCGTTTATCGACGCAGAACACGCGCTCGACGTGCAATACGCGCAGAAGCT
CGGCGTGAATGCGCAGGAACTGCTGATCTCGCAACCGGACACGGGCGAGCAGGCACTGGA
AATCGCGGATGCGCTGGTGCGCTCCGGCTCCATCGACATGATCGTCATCGACTCCGTCGC
GGCGCTCGTGCCGAAGGCGGAAATCGAAGGCGAGATGGGC
>sv678
GTAATTCCAGCTCTGTAAGTGTGCTCCCATATTGTTGCAGTTAAAAAGCCCGTAGTCTGA
TTTCAGCTGACCTTTTCTAAAATATTCACTGTGAATAAATTAGGACGCTTAAAGTATGGT
TGCACGAATACTTTAGCGCAGTATGAAGGATTTTGCTCGCATGGGCAAGATCAAAGAGAG
CCATTGGGGGTATTTCTATTTCATGGCGAGTGGTGAAATACGTTGACCCATGGGAGAGAA
ACGAAAGCGAAGGCAAATACCCAAAGGGTTTCTATCGATCAAGGGCGAGAGTAGGGGGAG
CGAACC
>sv679
TTTTTTTTTTAATGATACGGCGACCACCGAGATCTACACCGCCTTATTCGTCGGCAGCGT
CAGATGTGTATAAGAGACAGCTTCGGTCATAGATTAAGCCATGCACTGGGAAAAAGCGGA
GGTGATGGTCAGTTTCAGAAAAGAAGCATTTCTCAGCACAATATAAACGGTCTGGGTGCT
GTTGTGGAGGGCAAGTCTGGTGCCACTGTCTCTTATACACATCTCCGAGCCCACGAGACA
GGTGATGATCTCGTATGCCGTCTTCTGCTTGAAAA
>sv680
TTTTTTTTTTTAATGATACGGCGACCACCGAGATCTACACGAAGACCATCGTCGGCAGCG
TCAGATGTGTATAAGAGACAGTCTTAGTTGGTGGGGTGATTTGTCGGAAGGAGAAGTCGT
AACAAGGTTCTGTCTCTTATACACATCTCCGAGCCCACGAGACGCATGGAAATCTCGTAT
GCCGTCTTCTGCTTGAAAA
>sv681
TTTTTTTTTTTAATGATACGGCGACCACCGAGATCTACACTATAGCGCTCGTCGGCAGCG
TCAGATGTGTATAAGAGACAGTCTTAGTTGGTGGAGTGACTTGTCGGAAGGAGAAGTCGT
AACAAGGTTCTGTCTCTTATACACATCTCCGAGCCCACGAGACGACTACACATCTCGTAT
GCCGTCTTCTGCTTGAAAA
>sv682
TTTTTTTTTTTAATGATACGGCGACCACCGAGATCTACACCAAGCTACTCGTCGGCAGCG
TCAGATGTGTATAAGAGACAGTCTTAGTTGGTGGAGTGGTTTGTCTGAAGGAGAAGTCGT
AACAAGGTTCTGTCTCTTATACACATCTCCGAGCCCACGAGACCTCTCACAATCTCGTAT
GCCGTCTTCTGCTTGAAAA
>sv683
CATGGCCTATCGTCGGCAGCGTCAGATGTGTATAAGAGACAGCTTCGGTCATAGATTAAG
CCATGCCCCGGCCGCTTTTACCTCCGGGAATGATTCGGTACCCATTTTACAGGAGGCTGG
GTAGGCCCCAGGGCAAGTCTGGTGCCACTGTCTCTTATACACATCTCCGAGCCCACGAGA
CGACATCTGATCTCGTATGCCGTCTTCTGCTTGAAAA
>sv684
TGGGGAATATTGGACAATGGGCGAAAGCCTGATCCAGCCATGCCGCATGAGTGAAGAAGG
CCTTTGGGTTGTAAAGCTCTTTCGGTGAGGGAGATAATGACGGTACTCACAGAAGAAGTC
CTGGCTAACTCCGTGCCAGCAGCCGCGGTAATACGGAGAGGGCTAGCGTTATTCGGAATT
ATTGGGCGTAAAGAGCGCGTAGGCTGGTTAGTAAGTTAAAAGTGAAATCCCAAAGCTCAA
CTTTGGAATTACTTTTAAAACTGCTAACCTAGAGATTGAAAGAGGATAGAGGAATTCCTA
GTGTAGAGGTGAAATTCGTAAATATTAGGAGGAACACCAGTGGCGAAGGCATCTATCTGG
TTCAAATCTGACGCTGAGGCGCGAAGGCGTGGGGAGCAAACA
>sv685
TGGGGAATATTGCACAATGGGCGCAAGCCTGATGCAGCCATGCCGCGTGTATGAAGAAGG
CCTTAGGGTTGTAAAGTACTTTCAGTCGGGAGGAAGGCGTTGATGCTAATATCATCAGCG
ATTGACGTTACCGACAGAAGAAGCACCGGCTAACTCCGTGCCAGCAGCCGCGGTAATACG
GAGGGTGCAAGCGTTAATCGGAATTACTGGGCGTAAAGCGCACGCAGGCGGTTGATTAAG
TTAGATGTGAAATCCCCGGGCTTAACCTGGGAATGGCATCTAAGACTGGTCAGCTAGAGT
CTTGTAGAGGGGGGTAGAATTCCATGTGTAGCGGTGAAATGCGTAGAGATGTGGAGGAAT
ACCGGTGGCGAAGGCGGCCCCCTGGACAAAGACTGACGCTCAGGTGCGAAAGCGTGGGGA
GCAAACA
>sv686
TTTTTTTTTTTAATGATACGGCGACCACCGAGATCTACACGGATCCATTCGTCGGCAGCG
TCAGATGTGTATAAGAGACAGGCTGCGGTAATTCCAGCTCTGGCGATGATAGCGATCGAA
GGCACCCGCGGGACACGAGGCACACTCACTGCAAGCAAGAAATTGACGGAAGTGCACTGT
CTCTTATACACATCTCCGAGCCCACGAGACTGCACATGATCTCGTATGCCGTCTTCTGCT
TGAAAAAAA
>sv687
GTAATTCCAGCTCTCCGAGTTTGCTCCCACTGCTACACTTAAAACGCCCGTAGTCGGAAT
AAGAAGTGCGAATAGCGCGTTCACCGTGAATAAATCAGGACGCTTAGGGTAGTTCAAACG
GAATGACTAAGCGCGGTATGAAATCTTTACCTGGTAAGGGTAAGTTCAAAGAGAGCCATC
GTGGGTAGACCTACTTTGTGGCGAGGGGCGGAATCTATTGACCCACGAGGGAGGAACAAA
TGCGAAGGCATCTACCAAGAGGGTTTCTGTCGATCAAGGGCGAGAGCCGCAGTAGCCAAC
T
>sv688
TTTTTTTTTTTTAATGATACGGCGACCACCGAGATCTACACGTACGATCTCGTCGGCAGC
GTCAGATGTGTATAAGAGACAGTCTTAGTTGGTGGGGTGGTTTGTCTGAAGGAGAAGTCG
TAACAAGGTTCTGTCTCTTATACACATCTCCGAGCCCACGAGACGTGACAGAATCTCGTA
TGCCGTCTTCTGCTTGAAAA
>sv689
TGGGGAATTTTGGACAATGGGGGCAACCCTGATCCAGCAATGCCGCGTGTGTGAAGAAGG
CCTTCGGGTTGTAAAGCACTTTTGTCCGGAAAGAAAACCGCTGCCCTAATACGGTGGTGG
GATGACGGTATCGGAAGAATAAGCACCGGCTAACTACGTGCCAGCAGCCGCGGTAATACG
TAGGGTGCGAGCGTTAATCGGAATTACTGGGCGTAAAGCGTGCGCAGGCGGTCTGTTAAG
ACCGATGTGAAATCCCCGGGCTTAACCTGGGAACTGCATTGGTGACTGGCAGGCTTTGAG
TGTGGCAGAGGGAGGTAGAATTCCACGTGTAGCAGTGAAATGCGTAGAGATGTGGAGGAA
TACCGATGGCGAAGGCAGCCTCCTGGGCCAACACTGACGCTCATGCACGAAAGCGTGGGG
AGCAAACA
>sv690
GCCGCGGTAATACCAGCTCTCCGAGTTTGCTCCCAATGCTACACTTAAAACGCCCGTAGT
CGGAGTGCGAAGCGCGAATAGCGCGTTCACCGTGAATAAATCAGGACGCTTAGGGTAGTT
CACAACTGAATGACTAAGCGCGGTATGAAATCTTTACCCAGACCAGGGTCAGATCAAAGA
GAGCCATCGGGGGTAGACCTACCTCGTGGCGAGGGGCGGAATCTATTGACCCATGAGGGA
GGAACAAATGCGAAGGCATCTACCTAGAGGGTATCTGTCGATCAAGGGCGAGAGCCGCAG
TAGCCAACC
>sv691
TTTTTTTTTTTAATGATACGGCGACCACCGAGATCTACACAACCGGTTTCGTCGGCAGCG
TCAGATGTGTATAAGAGACAGGCTGCGGTAATTCCAGCTCTTCGTGCATAAGAAATTGAC
GGAAGTGCACTGTCTCTTATACACATCTCCGAGCCCACGAGACGGTAGCAAATCTCGTAT
GCCGTCTTCTGCTTGAAAAAAA
>sv692
GTAATTCCAGCTCTCCGAGTTTGCTCCCAATGCTACACTTAAAACGCCCGTAGTCTGATT
GCAAAGCGTGAATAGCGCGTTCACCGTGAATAAATCAGGACGCTTAGAGTAGTTAACCAC
TGAATGACTAAGCGCGGTATGAAAGCTTTACCCGCTAAGGGTAAGCTCAATGAGAGCCAT
CGGGGACGGACCTACTCTGTGGCGAGGGGCGGAATCTGTTGACCCGCGGGGGAGGAACAA
ATGCGAAGGCATCCGTCTAGAGGGTATCTGTCGATCAAGGGCGAGAGCCGCAGTAGCCAA
CC
>sv693
TGGGGAATATTGGACAATGGGCGCAAGCCTGATCCAGCCATGCCGCGTGAGTGATGAAGG
CCTTAGGGTTGTAAAGCTCTTTTGTCCGGGACGATAATGACGGTACCGGAAGAATAAGCC
CCGGCTAACTTCGTGCCAGCAGCCGCGGTAATACGAAGGGGGCTAGCGTTGCTCGGAATC
ACTGGGCGTAAAGGGCGCGTAGGCGGCCGTTTAAGTTGGGGGTGAAAGCCTGTGGCTCAA
CCACAGAATTGCCTTCGATACTGGACGGCTTGAGTATGGTAGAGGTTGGTGGAACTGCGA
GTGTAGAGGTGAAATTCGTAGATATTCGCAAGAACACCGGTGGCGAAGGCGGCCAACTGG
ACCATTACTGACGCTGAGGCGCGAAAGCGTGGGGAGCAAACA
>sv694
GTAATTCCAGCTCTGTAAGTGTGCTCCCATATTGTTGCAGTTAAAAAGCCCGTAGTCGGA
TTTCAAATGGCTAATTATTCACTGTGAATAAATTAGGACGCTTAAAGTATGGTTGCATGA
ATACTGTAGCGCAGTATGAAAGATTTTGCTCTTGTGGCAAGATCAAAGAGAGCCATTGGG
GGTATTTCTATTTCATGGCGAGCGGTGAAATGCGTTGACCCATGGGAGAGAAACGAAAGC
GAAGGCAAATACCCAAAGGGTTTCTGTCGATCAAGGGCGAGAGTAGGGGGAGCGAACC
>sv695
GAATTTTCGGCAATGGACGCAAGTCTGACCGAGCAACGCCGCGTGCAGGATGACGGCCTT
CGGGTTGTAAACTGCTTTTCTTTGGGACGAGCAAGGACGGTACCAGAGGAACAAGCCCCG
GCTAACTACGTGCCAGCAGCCGCGGTAATACGTAGGGGGCAAGCGTTGTCCGGAGTTACT
GGGCGTAAAGCGCACGCAGGCGGTCGATTAAGTTTGGAGTGACAGTTGGTGGCTTAACTG
CCAAAGTGCTTCGAAAACTGATCGACTTGAGGGCTTCAGAGGGACACGGAATTCCGGGTG
GAGTGGTGAAATGCGTAGAGATCCGGAGGAACACCGAAGGCGAAGGCAGTGTCCTGGGGA
GTACCTGACGCTCAGGTGCGAAAGCCAGGGGAGCGAACG
>sv696
GTAATACCAGCTCTGCGAGTTTGCTCCCATATTGTTGCAGTTAAAACGCCCGTAGTCAGA
GTTCTAGTTTAGTATAGGAATTTCCGTCCACCGCGAATAAAACAGGACGCTTAGGGTATT
TTTAAAGAATGTACGAGCGCGGTCTGGAGTATTTACTCCACGAGAGTAAGGTCAAAGAGA
GCGAGTGGTGCTGGTAGTATTCCTGAGCGAGCGGTGGAATGCATTGACCTTAGGGAGACT
AACGAAAGCGAAGGCAGCCAGCAAGTAGGTTTCTATCGATCAAGGGCGAGAGTAGGGGTA
GCGAACC
>sv697
TGGGGGATATTGCACAATGGGGGGAACCCTGATGCAGCGATGCCGCGTGAGGGAAGAAGG
TTTTCGGATTGTAAACCTCTGTCTTTGGGGAAGAGAAGAAGACGGTACCCAAGGAGGAAG
CCACGGCTAACTATGTGCCAGCAGCCGCGGTAATACATAGGTGGCAAGCGTTGTCCGAAA
TTACTGGGTGTAAAGGGAGCGTAGGCGGGAAGATAAGCGGGCTGTATAACCTATGGGCTC
AACCCATAGTTGCAGTTCGAACTGTTTTTCTTGAGTGAAGTAGAGGCAAGTGGAATTCCT
AGTGTAGCGGTGGAATGCGTAGATATTAGGAGGAACACCAGTGGCGAAGGCGACTTGCTG
GGCTTTAACTGACGCTGAGGCTCGAAAGCGTGGGGAGCAAACA
>sv698
TCAAAAGTGCCAAGAAGTTCATTCCCTTGGTCACTCGCGATCAAACTTTGACGGAGAATG
GGAGAATGAGTTGCGAACTCTTCTCACTCAGATCGAGTCTATACTCAACTCCAGACCTTT
GTTTTATCGCAACAGGGCCGAGCCAATCGAGGAGGTTCTAACGCCAGGTCATTTCTTGAT
TGGCCGTAATCTCAATGTAATACCAGAACCATCCGAATCCACATCTACGTCAGTCCCTCT
ATCTGCACGCTATCGTGCCAATCAACAGC
>sv699
TGGGGAATATTGCACAATGGGCGCAAGCCTGATGCAGCCATGCCGCGTGTGTGAAGAAGG
CCTTAGGGTTGTAAAGCACTTTCAGTCAGGAGGAAGGGTAGTAGTTTAATACACTATTAC
ATTGACGTTACTGACAGAAGAAGCACCGGCTAACTCCGTGCCAGCAGCCGCGGTAATACG
GAGGGTGCAAGCGTTAATCGGAATTACTGGGCGTAAAGCGCACGCAGGCGGTTGATTAAG
TTGGATGTGAAATCCCCGGGCTTAACCTGGGAACTGCATTCAAGACTGGTCAGCTAGAGT
CTCGTAGAGGGGGGTAGAATTCCACGTGTAGCGGTGAAATGCGTAGAGATGTGGAGGAAT
ACCGGTGGCGAAGGCGGCCCCCTGGACGAAGACTGACGCTCAGGTGCGAAAGCGTGGGGA
GCAAACA
>sv700
GCCGCGGTAATACCAGCTCTGCGAGTTTGCTCCCATATTGTTGCAGTTAAAACGCCCGTA
GTCAGAGTTCTAGTTTAGTATAGGTTTTTCCGTCCACCGCGAATAAAACAGGACGCTTAG
GGTATTTTTAAAGAATGTACGAGCGCGGTCTGGAGTATTTACTCCACGAGAGTAAGGTCA
AAGAGAGCGAGTGGTGCTGGTAGTATTCCTGAGCGAGCGGTGGAATGCATTGACCTTAGG
GAGACTAACGAAAGCGAAGGCAGCCAGCAAGTAGGTTTCTATCGATCAAGGGCGAGAGTA
GGGGTAGCGAACC
>sv701
TCAAAAGTGCCAAGAAGTTCCTTCCCTTGGTCACTCGCGATCAAACTTTGACGGAGAATG
AGTTGCGAACTCTTCTCACTCAGATCGAGTCTATACTCAACTCCAGACCTCTGGCTTATC
GCAACAGGGCCGAGCCAATCGAGGAGGTTCTAACGCCAGGTCATTTCTTGATTGGCCGTA
ATCTCAATGTAATACCAGAACCATCCGAATCCACATCTACGTCAGTCCCTCTATCTGCAC
GCTATCGTGCCAATCAACAGC
>sv702
TTTTTTTTTTTAATGATACGGCGACCACCGAGATCTACACCGCCTTATTCGTCGGCAGCG
TCAGATGTGTATAAGAGACAGGCTGCGGTAATTCCAGCTCTCTTGAAGAAATTGACGGAA
GTGCACTGTCTCTTATACACATCTCCGAGCCCACGAGACTCACTCACATCTCGTATGCCG
TCTTCTGCTTGAAAAAAA
>sv703
TGGGGAATTTTGGACAATGGGGGCAACCCTGATCCAGCAATGCCGCGTGTGTGAAGAAGG
CCTTCGGGTTGTAAAGCACTTTTGTCCGGAAAGAAAACCTACCTGTTAATACCGGGTGGG
GATGACGGTACCGGAAGAATAAGCACCGGCTAACTACGTGCCAGCAGCCGCGGTAATACG
TAGGGTGCGAGCGTTAATCGGAATTACTGGGCGTAAAGCGTGCGCAGGCGGTCTGTTAAG
ACCGATGTGAAATCCCCGGGCTTAACCTGGGAACTGCATTGGTGACTGGCAGGCTAGAGT
ATGGCAGAGGGGGGTAGAATTCCACGTGTAGCAGTGAAATGCGTAGAGATGTGGAGGAAT
ACCGATGGCGAAGGCAGCCCTCTGGGCCAATACTGACGCTCATGCACGAAAGCGTGGGGA
GCAAACA
>sv704
TAGGGAATCTTCCACAATGGGCGAAAGCCTGATGGAGCAACGCCGCGTGTGTGATGAAGG
GTTTCGGCTCGTAAAACACTGTTGTAAGAGAAGAATGACATTGAGAGTAACTGTTCAATG
TGTGACGGTATCTTACCAGAAAGGAACGGCTAAATACGTGCCAGCAGCCGCGGTAATACG
TATGTTCCAAGCGTTATCCGGATTTATTGGGCGTAAAGCGAGCGCAGACGGTTATTTAAG
TCTGAAGTGAAAGCCCTCAGCTCAACTGAGGAATTGCTTTGGAAACTGGATGACTTGAGT
GCAGTAGAGGAAAGTGGAACTCCATGTGTAGCGGTGAAATGCGTAGATATATGGAAGAAC
ACCAGTGGCGAAGGCGGCTTTCTGGACTGTAACTGACGTTGAGGCTCGAAAGTGTGGGTA
GCAAACA
>sv705
GTAATACCAGCTCTAATAGCGTATATTAAAGTTGTTGCAGTTAAAAAGCTCGTAGTTGGA
CCTTGGGCCTGGACGGGCGGTCCGCCTCACGGCGTGTACTGTCTTGCCGGGCCTTTCCTC
TTGGTGATCTGTTGTTTCGGCAGCAGGGAACCAGGACCTTTACTTTGAAAAAATTAGAGT
GTTCAAAGCAGGCTCGACGCCGGAATATATTAGCATGGAATAATAAAATAGGACGTGCGG
TTCTATTTTGTTGGTTTTTGGAATCGCCGTAATGATTAATAGGGACAGTCGGGGGCATTA
GTACTCACATGCTAGAGGTGAAATTCTTGGATTTTGTGAAGACTAACTTCTGCGAAAGCA
TTTGCCAAGGATGTTTTCATTAATCAAGAACGAAGGTTAGGGTATCG
>sv706
GTAATACCAGCTCTGCGAGTTTGCTCCCATATTGTTGCAGTTAAAACGCCCGTAGTCAGA
TGTCGAAATCACAGTTATGGTTCAAACCGTCCACCGCGAATAAAACAGAACGCTTAGGGT
ATTATTAAAGAATGATAGAGCGCGGTATGGAGTATTTACCTCTTTTAGGGTAAGGTCAAA
GAGAGCGAGTGGTGCTGGTAGTATTCCTGAGCGAGCGGTGGAATGCATTGACCTTAGGGA
GACTAACAAAAGCGAAGGCAGCCAGCAAGTAGGTTTCTATCGATCAAGGGCGAGAGTAGG
GGTAGCGAACC
>sv707
TGGGGAATTTTGGACAATGGGGGAAACCCTGATCCAGCGACGCCGCGTGGAGGACGAAGG
TCTTCGGATTGTAAACTCCTTTTAGAGGGGAAGAAAAAAAATGACGGTACCCTCAGAAAA
AGCCACGGCTAACTACGTGCCAGCAGCCGCGGTAATACGTAGGTGGCGAGCGTTACTCGG
AATTACTAGGCGTAAAGCGTATGTAGGCGGTCAGATAAGTCTTTAGTGAAATTTTCTTGC
TTAACAAGGAAGGGTCTAAGGATACTGTTTGACTTGAGTGTTGAAGGGGGAGACGGAATT
CCTGGTGTAGCGGTGAAATGCGTAGATATCAGGAGGAACACCGATGGCGAAAGCAGTCTC
CTGGTCAAATACTGACGCTAATGTACGAAAGCTAGGGTAGCAAACA
>sv708
TGGGGAATTTTGGACAATGGGGGAAACCCTGATCCAGCAATGCCGCGTGTGTGAAGAAGG
CCTTCGGGTTGTAAAGCACTTTTGTCCGGAAAGAAAACCTCTTGGTTAATACCTGAGGGG
GATGACGGTACCGGAAGAATAAGCACCGGCTAACTACGTGCCAGCAGCCGCGGTAATACG
TAGGGTGCGAGCGTTAATCGGAATTACTGGGCGTAAAGCGTGCGCAGGCGGTTTGTTAAG
ACAGATGTGAAATCCCCGGGCTTAACCTGGGAACTGCATTTGTGACTGGCAAGCTAGAGT
ATGGCAGAGGGGGGTAGAATTCCACGTGTAGCAGTGAAATGCGTAGAGATGTGGAGGAAT
ACCGATGGCGAAGGCAGCCCCCTGGGCCAATACTGACGCTCATGCACGAAAGCGTGGGGA
GCAAACA
>sv709
CCGGCTGGAATGACTGCGGAGAAGAGCAAGGCCCTGGCCGCCGCGCTCTCGCAGATCGAA
AAGCAATTCGGCAAAGGGTCGATCATGCGGCTCGGCGCAGGTGAGGCGGTCGAAGACATT
CAGGTGGTGTCCACCGGTTCGCTCGGTCTGGACATCGCGCTCGGCGTCGGCGGTTTGCCG
CGCGGCCGTGTGGTGGAAATCTATGGTCCGGAATCATCGGGCAAGACCACGCTCACGCTG
CAGGTAGTTGCCGAAATGCAGAAGCTCGGCGGCACGGCGGCCTTCATCGACGCGGAACAT
GCGCTCGACGTTCAGTACGCAGGCAAGCTCGGCGTGAACGTGCCGGAATTGCTGATTTCG
CAGCCGGACACGGGCGAGCAGGCACTCGAAATCGCGGACGCACTGGTGCGCTCCGGTTCC
ATCGACATGATCGTCATCGACTCCGTGGCGGCTCTCGTGCCGAAGGCGG
>sv710
GAATATTGGTCAATGGACGCAAGTCTGAACCAGCCAAATCGCGTGAAGGATGACTGCCCT
ACGGGTTGTAAACTTCTTTTATAAGGGAATAAAAAAGACTACGTGTAGTTTATTGCATGT
ACCTTATGAATAAGCATCGGCTAACTCCGTGCCAGCAGCCGCGGTAATACGGAGGATGCG
AGCGTTATCCGGATTTATTGGGTTTAAAGGGTGCGCAGGCGGATTTTTAAGTCAGCGGTG
AAATCTTGAGGCTCAACCTCAAACCTGCCGTTGAAACTGTTAATCTTGAGTATGGATGAA
GTAGGCGGAATTCGTTGTGTAGCGGTGAAATGCTTAGATATAACGAGGAACCCCGATTGC
GTAGGCAGCTTACTAAACCATAACTGACGCTCATGCACGAAAGTGTGGGTATCCAACA
>sv711
TTTTTTTTTTTAATGATACGGCGACCACCGAGATCTACACCAGTCTCTTCGTCGGCAGCG
TCAGATGTGTATAAGAGACAGTCTTAGTTGGTGGAGTGGCTTGTCTGAAGGAGAAGTCGT
AACAAGGTTCTGTCTCTTATACACATCTCCGAGCCCACGAGACGACTACACATCTCGTAT
GCCGTCTTCTGCTTGAAAA
>sv712
TTTTTTTTTTTAATGATACGGCGACCACCGAGATCTACACATCCGCTTTCGTCGGCAGCG
TCAGATGTGTATAAGAGACAGTCTTAGTTGGTGGAGTGGCTTGTCGGAAGGAGAAGTCGT
AACAAGGTTCTGTCTCTTATACACATCTCCGAGCCCACGAGACGGTTGGTTATCTCGTAT
GCCGTCTTCTGCTTGAAAA
>sv713
GTAATTCCAGCTCTAATAGCGTATATTTAAGTTGTTGCAGTTAAAAAGCTCGTAGTTGGA
CCTTGGGTTGGGTCGATCGGTCCGCCTATGGTGAGCACCGGTCGGCTCGTCCCTTCTGCC
GGCGATGCGCTCCTGGCCTTAACTGGCCGGGTCGTGCCTCCGGCGCTGTTACTTTGAAGA
AATTAGAGTGCTCAAAGCAAGCCTACGCTCTGTATACATTAGCATGGGATAACATCATAG
GATTTCGATCCTATTCTGTTGGCCTTCGGGATCGGAGTAATGATTAACAGGGACAGTCGG
GGGCATTCGTATTTCATAGTCAGAGGTGAAATTCTTGGATTTATGAAAGACGAACAACTG
CGAAAGCATTTGCCAAGGATGTTTTCATTAATCAAGAACGAAAGTTGGGGGCTCGAAGAC
GATCAGATACCGTCCTAGTCTCAACCATAAACGATGCCGACCAGGGATTGGCGGATGTTG
CTTTAAGGACTCCGCCAGCACCTTATGAGAAATCAAAGTCTTTGGGTTCCGGGGGGAGTA
TGGTCGCAAGGCTGAAACTTAAAGAAATTGACGGAAGAGCA
>sv714
GCCGCGGTAATTCCAGCTCTCCAAGTTTGCTCCCACTGCTACACTTAAAACGCCCGTAGT
CGGAGTTCGTAGCACGCAAGTGCGCTCACGGTGAATAAATCAGGACGCTAAGAGTAAGTG
CTCAACTGCATGACTGAGCACCGTCTGAGGTTTTTACCCGTCAGGGTAAGGTCAATGGGA
GCCAGCGAGGTTAGGTCTATTCAGTGGCGAGCGGCGGAATGTGTTGACCCGCTGGAGAGA
AGCAGAGGCGAAGGCGCCTAACAAGGGGGTGTCTGTCGATCAAGGGCGAGAGTCGCAGTA
GCCAACT
>sv715
TGGGGAATATTGCACAATGGGGGAAACCCTGATGCAGCAACGCCGCGTGGAGGATGAAGC
ATTTCGGTGTGTAAACTCCTTTTATTTGGGAAGATAATGACGGTACCAAATGAATAAGCA
CCGGCTAACTCCGTGCCAGCAGCCGCGGTAATACGGAGGGTGCAAGCGTTACTCGGAATT
ACTGGGCGTAAAGGGTGCGTAGGCGGGTTATCAAGTCTTGAGTGAAATCCAATAGCTTAA
CTATTGAACTGCTTGAGAAACTGGTAGCCTAGAGTAGGGGAGAGGTAGATGGAATTGGTG
GTGTAGGGGTAAAATCCATAGATATCACCAGGAATACTCATTGCGAAGGCGATCTACTGG
AACTTAACTGACGCTGAGGCACGAAAGCGTGGGGAGCAAACA
>sv716
TTTTTTTTTTTAATGATACGGCGACCACCGAGATCTACACATATGGCCTCGTCGGCAGCG
TCAGATGTGTATAAGAGACAGTCTTAGTTGGTGGGGTGATTTGTCTGAAGGAGAAGTCGT
AACAAGGTTCTGTCTCTTATACACATCTCCGAGCCCACGAGACTGGTTCCTATCTCGTAT
GCCGTCTTCTGCTTGAAAA
>sv717
TGGGGAATATTGCACAATGGGCGCAAGCCTGATGCAGCCATGCCGCGTGTATGAAGAAGG
CCTTCGGGTTGTAAAGTACTTTCAGCGAGGAGGAAGGCATCAAGGTTAATAACCTTGGTG
ATTGACGTTACTCGCAGAAGAAGCACCGGCTAACTCCGTGCCAGCAGCCGCGGTAATACG
GAGGGTGCAAGCGTTAATCGGAATTACTGGGCGTAAAGCGCACGCAGGCGGTTGATTAAG
TCAGATGTGAAATCCCCGAGCTTAACTTGGGAACTGCATTTGAAACTGGTCAGCTAGAGT
CTTGTAGAGGGGGGTAGAATTCCAGGTGTAGCGGTGAAATGCGTAGAGATCTGGAGGAAT
ACCGGTGGCGAAGGCGGCCCCCTGGACAAAGACTGACGCTCAGGTGCGAAAGCGTGGGGA
GCAAACA
>sv718
AGGACGATTCATGGAAGAAAGCAAGAAAGGCCCGGCTGGCATGACTGCGGAGAAGGGCAA
GGCATTGGCCGCCGCGCTCGCGCAGATCGAAAAGCAATTCGGCAAAGGGTCGATCATGCG
GCTCGGCGCAGGCGAGGTGGTGGAAGACATTCAGGTGGTCTCGACAGGATCGCTCGGTCT
GGATATCGCGCTTGGCGTCGGCGGCTTGCCGCGCGGCCGTGTCGTGGAAATCTACGGTCC
TGAGTCGTCGGGCAAAACCACGCTCACGCTGCAGGTGATCGCCGAGATGCAAAAGGTCGG
CGGCACGGCGGCGTTTATCGACGCGGAACACGCGCTCGACGTGCAATACGCGCAGAAGCT
CGGCGTGAATGCGCAGGAACTGCTGATCTCGCAGCCGGACACGGGCGAGCAGGCACTGGA
AATCGCGGATGCGCTGGTGCGCTCCGGCTCCATCGACATGATCGTCATCGACTCCGTCGC
GGCGCTCGTGCCGAAGGCGGAAATCGAAGGCGAGATGGGC
>sv719
GTAATACCAGCTCTGCGAGTTTGCTCCCATATTGTTGCAGTTAAAACGCCCGTAGTCAGA
TGTCGAAATCACAGTTATGGTTCAAACCGTCCACCGCGAATAAAACAGAACGCTTAGGGT
ATTATAAAAGAATGATAGAGCGCGGTATGGAGTATTTACCTCTTCTAGGGTAAGGTCAAA
GAGAGCGAGTGGTGCTGGTAGTATTCCTGAGCGAGCGGTGGAATGCATTGACCTTAGGGA
GACTAACAAAAGCGAAGGCAGCCAGCAAGTAGGTTTCTATCGATCAAGGGCGAGAGTAGG
GGTAGCGAACC
>sv720
TTTTTTTTTTAATGATACGGCGACCACCGAGATCTACACTGGACTACTCGTCGGCAGCGT
CAGATGTGTATAAGAGACAGCTTCGGTCATAGATTAAGCCATGCGTGCTGGGATGAAGAG
GGCAAGTCTGGTGCCACTGTCTCTTATACACATCTCCGAGCCCACGAGACGCATGGAAAT
CTCGTATGCCGTCTTCTGCTTGAAAA
>sv721
CCGCGGTAAGAGTGTAGAAAACTTTGAAATTTTTCCAATTGCTCATAGCCGCATGGTGTG
TTAGGATCAACAT
>sv722
TGGGGAATATTGGACAATGGGCGAAAGCCTGATCCAGCCATGCCGCATGAGTGAAGAAGG
CCTTCGGGTTGTAAAGCTCTTTTAGTGAGGAAGATAATGACGGTACTCACAGAAGAAGTC
CTGGCTAACTCCGTGCCAGCAGCCGCGGTAATACGGAGAGGGCTAGCGTTATTCGGAATT
ATTGGGCGTAAAGGGCGCGTAGGCTGGTTAATAAGTTAAAAGTGAAATCCCGAGGCTTAA
CCTTGGAATTGCTTTTAAAACTATTAATCTAGAGATTGAAAGAGGATAGAGGAATTCCTG
ATGTAGAGGTAAAATTCGTAAATATTAGGAGGAACACCAGTGGCGAAGGCGTCTATCTGG
TTCAAATCTGACGCTGAAGCGCGAAGGCGTGGGGAGCAAACA
>sv723
TAGGGAATCTTCCACAATGGACGAAAGTCTGATGGAGCAACGCCGCGTGTGTGATGAAGG
GTTTCGGCTCGTAAAACACTGTTGTAAGAGAAGAATGACACTGAGAGTAACTGTTCAGTG
TGTGACGGTATCTTACCAGAAAGGAACGGCTAAATACGTGCCAGCAGCCGCGGTAATACG
TATGTTCCAAGCGTTATCCGGATTTATTGGGCGTAAAGCGAGCGCAGACGGTTATTTAAG
TCTGAAGTGAAAGCCCTCGGCTCAACCGAGGAATTGCTTTGGAAACTGGATAACTTGAGT
GCAGTAGAGGAAAGTGGAACTCCATGTGTAGCGGTGAAATGCGTAGATATATGGAAGAAC
ACCAGTGGCGAAGGCGGCTTTCTGGACTGTAACTGACGTTGAGGCTCGAAAGTGTGGGTA
GCAAACA
>sv724
GAATCTTCCACAATGGGCGAAAGCCTGATGGAGCAATGCCGCGTGCAGGATGAAGGCCTT
CGGGTTGTAAACTGCTTTTATTAGAGAAGAATATGACGGTAACTAATGAATAAGGGTCGG
CTAACTACGTGCCAGCAGCCGCGGTCATACGTAGGACCCAAGCGTTATCCGGAGTGACTG
GGCGTAAAGAGTTGCGTAGGCGGCTAGATAAGCAAGTGATGAAAACTGGTGGCTCAACCA
CCAGCCTATTATTTGAACTGTCTGGCTCGAGAGTAGTAGAGGTTACTGGAATTACTAGTG
TAGGAGTGAAATCCGTAGATATTAGTAGGAACACCAATGGCGTAGGCAGGTAACTGGACT
ATTTCTGACGCTAAGGCACGAAAGCGTGGGGAGCGAACC
>sv725
GCCGCGGTAATACCAGCTCTCCAAGTTTGCTCCCACTGCTACACTTAAAACGCCCGTAGT
CGGAGTTCGTAGCACGCAAGTGCGCTCACGGTGAATAAATCAGGACGCTAAGAGTAAGTG
CTCAACTGCATGACTGAGCACCGTCTGAGGTTTTTACCCGTCAGGGTAAGGTCAATGGGA
GCCAGCGAGGTTAGGTCTATTCAGTGGCGAGCGGCGGAATGTGTTGACCCGCTGGAGAGA
AGCAGAGGCGAAGGCGCCTAACAAGGGGGTGTCTGTCGATCAAGGGCGAGAGTCGCAGTA
GCCAACT
>sv726
TAAGGAATATTGGTCAATGGAGGCAACTCTGAACCAGCCATGCCGCGTGCAGGAAGACGG
CCTTATGGGTTGTAAACTGCTTTTATCAGAGAATAAAAGTATGTACGAGTACATATTTGC
AGGTATCTGATGAATAAGCATCGGCTAACTCCGTGCCAGCAGCCGCGGTAATACGGAGGA
TGCAAGCGTTATCCGGATTTATTGGGTTTAAAGGGTGCGCAGGCGGACTAATAAGTCAGT
GGTGAAAATTACATGCTTAACATGTAGGGTGCCATTGATACTGTTAGACTAGTATACAAG
AGACGTAGCTGGAATGTGTTGTGTAGCGGTGAAATGCATAGATATAACACAGAACACCGA
TCGTGAAGACAGGTTACGAGCTTGTGATAGACGCTCATGCACGAAAGCGTGGGGATCAAA
CA
>sv727
TGGGGAATATTGGACAATGGGCGAAAGCCTGATCCAGCAACGCCGCGTGAGGGATGACGG
CCTTCGGGTTGTAAACCTCTTTCAGCACAGACGAAGCGAAAGTGACGGTATGTGCAGAAG
AAGCACCGGCCAACTACGTGCCAGCAGCCGCGGTAATACGTAGGGTGCGAGCGTTGTCCG
GAATTATTGGGCGTAAAGGGCTCGTAGGCGGTTTGTCACGTCGGGAGTGAAAACTCAGGG
CTTAACCCTGAGCCTGCTTCCGATACGGGCAGACTAGAGGTATGCAGGGGAGAACGGAAT
TCCTGGTGTAGCGGTGAAATGCGCAGATATCAGGAGGAACACCGGTGGCGAAGGCGGTTC
TCTGGGCATTACCTGACGCTGAGGAGCGAAAGTGTGGGGAGCGAACA
>sv728
TAGGGAATTTTTCTCAATGGGCGAAAGCCTGAAGGAGCAATACCGCGTGAACGATGAAGG
TCTTTGGATTGTAAAGTTCTTTTATGAGGGACGAATAGCAATAGTAGGAAATGATTGTTG
TTTGACTGTACCTCTTGAATAAGTAACGGCAAAATTTGTGCCAGCAGCCGCGGTAATACA
AATGTTACAAGCGTTATCCGGATTTACTGGGCGTAAAGCGAGCGCAGGCTGATTTACAAG
TCTGGTGTGAAAGGCATCTGCTTAACAGGTGTTTGCATTGGAAACTGCAAGTCTAGAGTG
TGATAGAGAGTTTTAGAACTCCATGTGGAGCGGTGGAATGCGTAGATATATGGAAGAATA
CCAGTGGTGAAGACGAAAACTTAGGTCACAACTGACGCTTAGGCTCGAAAGTGTGGGGAG
C
>sv729
TTTTTTTTTTAATGATACGGCGACCACCGAGATCTACACCAAGCTACTCGTCGGCAGCGT
CAGATGTGTATAAGAGACAGCTTCGGTCATAGATTAAGCCATGCCAAGTTATAGGGCAAG
TCTGGTGCCACTGTCTCTTATACACATCTCCGAGCCCACGAGACGACAGAGTATCTCGTA
TGCCGTCTTCTGCTTGAAAA
>sv730
CCGGCTGGCATGACTGCGGAGAAGGGCAAGGCATTGGCCGCCGCGCTCGCGCAGATCGAA
AAGCAATTCGGCAAAGGGTCGATCATGCGGCTCGGCGCAGGCGAGGTGGTGGAAGACATT
CAGGTGGTCTCGACAGGGTCGCTCGGTCTAGATATCGCGCTTGGCGTCGGCGGCTTGCCG
CGCGGCCGTGTCGTGGAAATCTACGGGCCCGAGTCGTCGGGCAAGACCACGCTCACGCTG
CAGGTGATCGCCGAGATGCAAAAGGTCGGCGGCACGGCGGCGTTTATCGACGCGGAACAC
GCGCTCGACGTGCAATACGCGCAGAAGCTCGGCGTGAATGCGCAGGAACTGCTGATCTCG
CAGCCGGACACGGGCGAGCAGGCACTGGAAATCGCGGATGCGCTGGTGCGCTCCGGCTCC
ATCGACATGATCGTCATCGACTCTGTCGCGGCGCTCGTGCCGAAGGCGG
>sv731
TTTTTTTTTTTAATGATACGGCGACCACCGAGATCTACACGAAGACCATCGTCGGCAGCG
TCAGATGTGTATAAGAGACAGTCTTAGTTGGTGGAGTGGCTTGTCTGAAGGAGAAGTCGT
AACAAGGTTCTGTCTCTTATACACATCTCCGAGCCCACGAGACGCATGGAAATCTCGTAT
GCCGTCTTCTGCTTGAAAA
>sv732
TTTTTTTTTTTAATGATACGGCGACCACCGAGATCTACACGGATCCATTCGTCGGCAGCG
TCAGATGTGTATAAGAGACAGGCTGCGGTAATACCAGCTCTGGCGATGATAGCGATCGAA
GGCACCCGCGGGACACGAGGCACACTCACTGCAAGCAAGAAATTGACGGAAGCGCACTGT
CTCTTATACACATCTCCGAGCCCACGAGACTGCACATGATCTCGTATGCCGTCTTCTGCT
TGAAAAAAA
>sv733
TTTTTTTTTTTAATGATACGGCGACCACCGAGATCTACACCACTTCTGTCGTCGGCAGCG
TCAGATGTGTATAAGAGACAGGCCGCGGTAATTCCAGCTCTCAAGAAATTGACGGAAGAG
CACTGTCTCTTATACACATCTCCGAGCCCACGAGACGACATCTGATCTCGTATGCCGTCT
TCTGCTTGAAAAA
>sv734
TTTTTTTTTTTTTAATGATACGGCGACCACCGAGATCTACACGGCCATATTCGTCGGCAG
CGTCAGATGTGTATAAGAGACAGCTTCGGTCATAGATTAAGCCATGCAAAGGGCAAGTCT
GGTGCCACTGTCTCTTATACACATCTCCGAGCCCACGAGACGTGACAGAATCTCGTATGC
CGTCTTCTGCTTGAAAA
>sv735
TTTTTTTTTTTAATGATACGGCGACCACCGAGATCTACACCAAGCTACTCGTCGGCAGCG
TCAGATGTGTATAAGAGACAGTCTTAGTTGGTGGAGTGGCTTGTCGGAAGGAGAAGTCGT
AACAAGGTTCTGTCTCTTATACACATCTCCGAGCCCACGAGACCTCTCACAATCTCGTAT
GCCGTCTTCTGCTTGAAAA
>sv736
AGGACGATTCATGGAAGAAAGCAAGAAAGGCCCGGCTGGCATGACTGCGGAGAAGGGCAA
GGCATTGGCCGCCGCGCTCGCGCAGATCGAAAAGCAATTCGGCAAAGGGTCGATCATGCG
GCTCGGCGCAGGCGAGGTGGTGGAAGACATTCAGGTGGTCTCGACAGGGTCGCTCGGTCT
GGATATCGCGCTTGGCGTCGGCGGCTTGCCGCGCGGCCGTGTCGTGGAAATCTACGGGCC
TGAGTCGTCGGGCAAGACCACACTCACGCTGCAGGTGATCGCCGAGATGCAAAAGGTCGG
CGGCACGGCGGCGTTTATCGACGCGGAACACGCGCTCGACGTGCAATACGCGCAGAAGCT
CGGCGTGAATGCGCAGGAACTGCTGATCTCGCAGCCGGACACGGGCGAGCAGGCACTGGA
AATCGCGGATGCGCTGGTGCGCTCCGGCTCCATCGACATGATCGTCATCGACTCCGTCGC
GGCGCTCGTGCCGAAGGCGGAAATCGAAGGCGAAATGGGC
>sv737
TTTTTTTTTTTTAATGATACGGCGACCACCGAGATCTACACGTAGAGGTTCGTCGGCAGC
GTCAGATGTGTATAAGAGACAGTCTTAGTTGGTGGGGTGGTTTGTCTGAAGGAGAAGTCG
TAACAAGGTTCTGTCTCTTATACACATCTCCGAGCCCACGAGACGACTACACATCTCGTA
TGCCGTCTTCTGCTTGAAAA
>sv738
GTAATTCCAGCTCTCCGAGTTTGCTCCCAATGCTACACTTAAAACGCCCGTAGTCGGAAT
TTCAAGCACGAATAGTGCGTTCACCGTGAATAAATCAGAACGCTTAGAGTAGTTCACAAC
TGAATGACTAAGCGCGGTATGAGATCTTTACCCATTCGGGTCAGCTCAATGAGAGCCATC
GGGGGTAGACCTACCTTGTGGCGAGGGGCGGAATCTTTTGACCCACGAGGGAGGAACGAA
TGCGAAGGCATCTACCCAGAGGGTTTCTGTCGATCAAGGGCGAGAGCCGCAGTAGTGAAC
G
>sv739
TGGGGAATATTGGGCAATGGGAGAAATCCTGACCCAGCAACGCCGCGTGAACGAAGAAGG
CCCTTGGGTCGTAAAGTTCTTTTGTGCGGGAAGAAGAAAGTGACGGTACCGTACGAATAA
GCCCCGGCTAACTACGTGCCAGCAGCCGCGGTAATACGTAGGGGGCGAGCGTTGTCCGGA
ATTACTGGGCGTAAAGGGCACGCAGGCGGTGACGTAAGTCGGCTGTAAAAAGATGCGGCT
TAACCGTATTTAGCAGTCGAAACTGCGAAACTGGAGTACCGAAGAGGCAAGTGGAATTCC
CAGTGTAGCGGTGAAATGCGTAGATATTGGGAAGAACACCGGTGGCGAAGGCGACTTGCT
GGTCGGTAACTGACGCTCATGTGCGAAAGCCAGGGGAGC
>sv740
GAATATTGGTCAATGGACGAGAGTCTGAACCAGCCAAGTCGCGTGAAGGAAGAGAGTATT
ATGTATTGTAAACTTCTTTTGCAGGGGAGTAAAAAGCGGGATGTGTCCCGTCTTGCAAGT
ACCCTGCGAATAAGCATCGGCTAACTCCGTGCCAGCAGCCGCGGTAATACGGAGGATGCG
AGCGTTATCCGGATTTATTGGGTTTAAAGGGTGCGTAGGTTGGTCTGCAAGTCAGCGGTG
AAATGTTCCTGCTTAACAGGGAAACTGCCGATGAAACTGCGGGTCTTGAGTGTAAACGGG
GCAGGCGGAATTCGTAAAGTAGCGGTGAAATGCATAGATATTACGAAGAACACCGAAAGC
GCAGGCAGTCTGCCAGGCTACAACTGACACTGAGGCACGAAAGTGTGGGTATCAAACA
>sv741
CCGGCTGGAATGACTGCGGACAAGAGCAAGGCCCTGGCCGCCGCGCTCTCGCAGATCGAA
AAGCAATTCGGCAAAGGGTCGATCATGCGGCTCGGCGCGGGTGAGGCGGTCGAAGACATT
CAAGTGGTGTCCACCGGTTCGCTCGGCCTGGACATCGCGCTCGGCGTCGGCGGCTTGCCG
CGCGGCCGTGTGGTGGAAATCTACGGTCCCGAGTCGTCGGGCAAGACCACGCTCACGCTG
CAAGTGGTCGCGGAGATGCAGAAGCTCGGCGGCACCGCGGCGTTCATCGACGCGGAACAC
GCGCTCGACGTGCAATACGCGGGCAAGCTCGGCGTGAACGTGCCGGAACTGCTGATCTCG
CAGCCGGACACGGGCGAGCAGGCGCTCGAAATCGTGGACGCGCTGGTGCGTTCCGGCTCC
ATCGACATGATCGTCATCGACTCGGTCGCGGCGCTCGTGCCGAAGGCGG
>sv742
TTTTTTTTTTTAATGATACGGCGACCACCGAGATCTACACATCCGCTTTCGTCGGCAGCG
TCAGATGTGTATAAGAGACAGTCTTAGTTGGTGGAGTGATTTGTCGGAAGGAGAAGTCGT
AACAAGGTTCTGTCTCTTATACACATCTCCGAGCCCACGAGACGGTTGGTTATCTCGTAT
GCCGTCTTCTGCTTGAAAA
>sv743
GCCGCGGTAATTCCAGCTCTAATAGCGTATATTTAAGTTGTTGCAGTTAAAAAGCTCGTA
GTTGGACCTTGGGTTGGGTCGATCGGTCCGCCTATGGTGAGCACCGGTCGGCTCGTCCCT
TCTGCCGGCGATGCGCTCCTGGCCTTAACTGGCCGGGTCGTGCCTCCGGCGCTGTTACTT
TGAAGAAATTAGAGTGCTCAAAGCAAGCCTACGCTCTGTATACATTAGCATGGGATAACA
TCATAGGATTTCGATCCTATTCTGTTGGCCTTCGGGATCGGAGTAATGATTAACAGGGAC
AGTCGGGGGCATTCGTATTTCATAGTCAGAGGTGAAATTCTTGGATTTATGAAAGACGAA
CAACTGCGAAAGCATTTGCCAAGGATGTTTTCATTAATCAAGAACGAAAGTTGGGGGCTC
GAAGACGATCAGATACCGTCCTAGTCTCAACCATAAACGATGCCGACCAGGGATTGGCGG
ATGTTGCTTTAAGGACTCCGCCAGCACCTTATGAGAAATCAAAGTCTTTGGGTTCCGGGG
GGAGTATGGTCGCAAGGCTGAAACTTAAAGAAATTGACGGAAGCGCA
>sv744
TAGGGAATCTTCCGCAATGGGCGAAAGCCTGACGGAGCAACGCCGCGTGAGTGATGAAGG
TCTTCGGATCGTAAAACTCTGTTATCAGGGAAGAACAAATGTGTAAGTAACTGTGCACAT
CTTGACGGTACCTGATCAGAAAGCCACGGCTAACTACGTGCCAGCAGCCGCGGTAATACG
TAGGTGGCAAGCGTTATCCGGAATTATTGGGCGTAAAGCGCGCGTAGGCGGTTTTTTAAG
TCTGATGTGAAAGCCCACGGCTCAACCGTGGAGGGTCATTGGAAACTGGAAAACTTGAGT
GCAGAAGAGGAAAGTGGAATTCCATGTGTAGCGGTGAAATGCGCAGAGATATGGAGGAAC
ACCAGTGGCGAAGGCGACTTTCTGGTCTGTAACTGACGCTGATGTGCGAAAGCGTGGGGA
TCAAACA
>sv745
CCGGCTGGAATGACTGCGGAAAAGAGCAAGGCCCTGGTCGCCGCGCTCTCGCAGATCGAA
AAGCAATTCGGCAAAGGGTCGATCATGCGGCTCGGCGCAGGTGAGGCGGTCGAAGACATT
CAGGTGGTCTCGACCGGTTCGCTGGGTCTGGATATCGCGCTCGGCGTCGGCGGTTTGCCG
CGCGGCCGCGTCGTGGAAATCTACGGACCGGAATCGTCGGGTAAGACCACGCTCACGCTG
CAGGTGATCGCGGAAATGCAAAAGCTCGGCGGGACGGCCGCGTTCATCGACGCGGAACAC
GCGCTCGACGTGCAGTACGCGGGCAAACTCGGCGTGAATATTCCGGAACTGCTGATCTCG
CAACCGGATACGGGCGAGCAGGCACTGGAAATCACGGACGCGCTGGTCCGCTCCGGCTCC
ATCGACATGATCGTCATCGACTCGGTCGCGGCGCTCGTGCCAAAGGCGG
>sv746
TTTTTTTTTTTAATGATACGGCGACCACCGAGATCTACACCAAGCTACTCGTCGGCAGCG
TCAGATGTGTATAAGAGACAGTCTTAGTTGGTGGAGTGACTTGTCGGAAGGAGAAGTCGT
AACAAGGTTCTGTCTCTTATACACATCTCCGAGCCCACGAGACCTCTCACAATCTCGTAT
GCCGTCTTCTGCTTGAAAA
>sv747
GAATATTGGTCAATGGCCGGAAGGCCGAACCAGCCAAGTCGCGTGCAGGAAGACGGCCCT
ATGGGTTGTAAACTGCTTTATCAGGGGAATAAAGAGCGGGACGTGTCCTGCGTTGCAAGT
ACCTTGCGAAAAAGCATCGGCTAACTCCGTGCCAGCAGCCGCGGTAATACGGAGGATGCG
AGCGTTATCCGGATTTATTGGGTTTAAAGGGTGCGTAGGTGGGACGATAAGTCGGTGGTG
AAAGTTTGTCGCTCAACGATAAAATTGCCATCGAAACTGTAGTTCTTGAGTATGCTTGAA
GTAGGCGGAATGCGAGGTGTAGCGGTGAAATGCATAGATATCTCGCAGAACTCCAATTGC
GAAGGCAGCCTGCTAAATCAAAACTGACACTGAAGCACGAAAGCGTGGGTATCAAACA
>sv748
GTAATTCCAGCTCTGTAAGTGTGCTCCCATATTGTTGCAGTTAAAAAGCCCGTAGTCGGA
TTTCAAATGACTAATTATTCACTGTGAATAAATTAGGACGCTTAAAGTATGGTTGCATGA
ATACTGTAGCGCAGTATGAAAGATTTTGCTCTTGTGGCAAGATCAAAGAGAGCCATTGGG
GGTATTTCTATTTCATGGCGAGCGGTGAAATGCGTTGACCCATGGGAGAGAAACGAAAGC
GAAGGCAAATACCCAAAGGGTTTCTGTCGATCAAGGGCGAGAGTAGGGGGAGCGAACC
>sv749
TTTTTTTTTTTTAATGATACGGCGACCACCGAGATCTACACGTACGATCTCGTCGGCAGC
GTCAGATGTGTATAAGAGACAGTCTTAGTTGGTGGAGTGATTTGTCTGAAGGAGAAGTCG
TAACAAGGTTCTGTCTCTTATACACATCTCCGAGCCCACGAGACGTGACAGAATCTCGTA
TGCCGTCTTCTGCTTGAAAA
>sv750
TTTTTTTTTTTAATGATACGGCGACCACCGAGATCTACACGAAGACCATCGTCGGCAGCG
TCAGATGTGTATAAGAGACAGTCTTAGTTGGTGGAGTGACTTGTCGGAAGGAGAAGTCGT
AACAAGGTTCTGTCTCTTATACACATCTCCGAGCCCACGAGACGCATGGAAATCTCGTAT
GCCGTCTTCTGCTTGAAAA
>sv751
TGGGGAATATTGGACAATGGGCGAAAGCCTGATCCAGCCATGCCGCATGAGTGAAGAAGG
CCTTTGGGTTGTAAAGCTCTTTCGGTGAGGGAGATAATGACGGTACGCACAGAAGAAGTC
CTGGCTAACTCCGTGCCAGCAGCCGCGGTAATACGGAGAGGGCTAGCGTTATTCGGAATT
ATTGGGCGTAAAGAGCGCGTAGGCTGGTTAGTAAGTTAAAAGTGAAATCCCAAAGCTCAA
CTTTGGAATTGCTTTTAAAACTGCTAACCTAGAGATTGAAAGAGGATAGAGGAATTCCTA
GTGTAGAGGTGAAATTCGTAAATATTAGGAGGAACACCAGTGGCGAAGGCATCTATCTGG
TTCAAATCTGACGCTGAGGCGCGAAGGCGTGGGGAGCAAACA
>sv752
TAGGGAATATTGGGCAATGGGCGAGAGCCTGACCCAGCCATGCCGCGTGCAGGAAGAAGG
CTTTCTGAGTCGTAAACTGCTTTTGACAGGGAAGAATAAGCTGGTCGTGACCAGTGATGA
CGGTACCTGCAGAATAAGCACCGGCTAACTCCGTGCCAGCAGCCGCGGTAATACGGAGGG
TGCGAGCGTTGTCCGGATTTATTGGGTTTAAAGGGTGCGTAGGCGGTTCTTTAAGTCCGG
GGTGAAAGCCCGTTGCTCAACAACGGAACTGCCCTGGATACTGGAGAACTTGAGTACAGA
CGAGGTTGGCGGAATGGACTGAGTAGCGGTGAAATGCATAGATACAGTCCAGAACCCCGA
TTGCGAAGGCAGCTGACTAGGCTGTTACTGACGCTGAGGCACGAAAGCGTGGGGAGCGAA
CA
>sv753
GTAATTCCAGCTCTGTGATTTTGCTCGCATGTTGTTGCAGCTCAAACGCCCGTAGTCTGC
ATTACTTGACTATGCTCCCATTTAAGAGTGTTCACTGTGAACAAATCAGAGGGCAGATCT
ATTTCATGGCGAGCGGTGGAATGCTCTGACCCATGAGAGAGAAACGAAGGCTAAGGCATC
TACCCAGCGGGTTTCTGTCGATCAAGGGCGAGAGTAGGAGTATCCAACC
>sv754
TGGGGAATTTTGGACAATGGGGGCAACCCTGATCCAGCAATGCCGCGTGTGTGAAGAAGG
CCTTCGGGTTGTAAAGCACTTTTGTCCGGAAAGAAAACCATCGCCCTAATATGGTGATGG
GATGACGGTACCGGAAGAATAAGCACCGGCTAACTACGTGCCAGCAGCCGCGGTAATACG
TAGGGTGCGAGCGTTAATCGGAATTACTGGGCGTAAAGCGTGCGCAGGCGGTCTGTTAAG
ACCGATGTGAAATCCCCGGGCTTAACCTGGGAACTGCATTGGTGACTGGCAGGCTTTGAG
TGTGGCAGAGGGGGGTAGAATTCCACGTGTAGCAGTGAAATGCGTAGAGATGTGGAGGAA
TACCGATGGCGAAGGCAGCCCCCTGGGCCAACACTGACGCTCATGCACGAAAGCGTGGGG
AGCAAACA
>sv755
TTTTTTTTTTTTAATGATACGGCGACCACCGAGATCTACACCTCACACTTCGTCGGCAGC
GTCAGATGTGTATAAGAGACAGTCTTAGTTGGTGGAGTGATTTGTCTGAAGGAGAAGTCG
TAACAAGGTTCTGTCTCTTATACACATCTCCGAGCCCACGAGACCTAGGTTGATCTCGTA
TGCCGTCTTCTGCTTGAAAA
>sv756
AGGACGATTCATGGAAGAAAGCAAGAAAGGCCCGGCTGGCATGACTGCGGAGAAGGGCAA
GGCATTGGCCGTCGCGCTCGCGCAGATCGAAAAGCAATTCGGCAAAGGGTCGATCATGCG
GCTCGGCGCAGGCGAGGTGGTGGAAGACATTCAGGTGGTCTCGACAGGGTCGCTCGGTCT
GGATATCGCGCTTGGCGTCGGCGGCTTGCCGCGCGGCCGTGTCGTGGAAATCTACGGGCC
CGAGTCGTCGGGCAAGACCACGCTCACGCTGCAGGTGATCGCCGAGATGCAAAAGGTCGG
CGGCACGGCGGCGTTTATCGACGCAGAACACGCGCTCGACGTGCAATACGCGCAGAAGCT
CGGCGTGAATGCGCAGGAACTGCTGATCTCGCAACCGGACACGGGCGAGCAGGCACTGGA
AATCGCGGATGCGCTGGTGCGCTCCGGCTCCATCGACATGATCGTCATCGACTCCGTCGC
GGCGCTCGTGCCGAAGGCGGAAATCGAAGGCGAAATGGGC
>sv757
CTAAGAATATTCCGCAATGGGCGAAAGCCTGACGGAGCGACGCCGCGTGTATGAGGAAGG
CCGAAAGGTTGTAAAGTACTTTTTTTCCAGGAGAATAAGCTGAGGAGGGAATGCCTTAGC
GATGACGCGAAGGGAAGAATAAGCCCCGGCTAATTACGTGCCAGCAGCCGCGGTAACACG
TAAGGGGCGAGCGTTGTTCGGAATTATTGGGCGTAAAGGGCGCGTAGGCGGTAATGGAAG
TCTGATGTGAAAGGCAGGAGCTTAACTTCTGGATTGCATTGGAAACTGGATAACTAGAGT
CATGGAGGGGGAGTTGGAATTCCTAGTGTAGGGGTGAAATCTGTAGATATTAGGAAGAAC
ACCGGTGGCGAAGGCGAACTTCTAGCCAATGACTGACGCTGAGGCGCGAAAGTGCGGGGA
GCGAACA
>sv758
TTTTTTTTTTTAATGATACGGCGACCACCGAGATCTACACATATGGCCTCGTCGGCAGCG
TCAGATGTGTATAAGAGACAGTCTTAGTTGGTGGAGTGATTTGTCTGAAGGAGAAGTCGT
AACAAGGTTCTGTCTCTTATACACATCTCCGAGCCCACGAGACTGGTTCCTATCTCGTAT
GCCGTCTTCTGCTTGAAAA
>sv759
GCCGCGGTAATTCCAGCTCTCCGAGTTTGCTCCCAATGCTACACTTAAAACGCCCGTAGT
CGGAGTGCGAAGCGCGAATAGCGCGTTCACCGTGAATAAATCAGGACGCTTAGGGTAGTT
CACAACTGAATGACTAAGCGCGGTATGAAATCTTTACCCAGACCAGGGTCAGATCAAAGA
GAGCCATCGGGGGTAGACCTACCTCGTGGCGAGGGGCGGAATCTATTGACCCATGAGGGA
GGAACAAATGCGAAGGCATCTACCTAGAGGGTATCTGTCGATCAAGGGCGAGAGCCGCAG
TAGCCAACC
>sv760
GTAATACCAGCTCTGCGAGTTTGCTCCCATATTGTTGCAGTTAAAACGCCCGTAGTCAGA
ATTCGTTTAGAAAAGGGTATTCCGTCCACCGCGAATAAAACAGGACGCTTAGGGTATTGA
ATAAGAATGTCTGAGCGCGGTCTGGAGTATTTACTCACACGAGTAAGGTCAAAGAGAGCG
AGTGGTGCTGGTAGTATTCCTGAGCGAGCGGTGGAATGCATTGACCTTAGGGAGACTAAC
GAAAGCGAAGGCAGCCAGCAAGTAGGTTTCTATCGATCAAGGGCGAGAGTAGGGGTAGCG
AACC
>sv761
TGGGGAATATTGGACAATGGGGGGAACCCTGATCCAGCCATGCCGCGTGTGTGAAGAAGG
CCTTTTGGTTGTAAAGCACTTTAAGCGAGGAGGAGGCTACCGAGATTAATACTCTTGGAT
AGTGGACGTTACTCGCAGAATAAGCACCGGCTAACTCTGTGCCAGCAGCCGCGGTAATAC
AGAGGGTGCAAGCGTTAATCGGATTTACTGGGCGTAAAGCGCGCGTAGGTGGCCAATTAA
GTCAAATGTGAAATCCCCGAGCTTAACTTGGGAATTGCATTCGATACTGGTTGGCTAGAG
TATGGGAGAGGATGGTAGAATTCCAGGTGTAGCGGTGAAATGCGTAGAGATCTGGAGGAA
TACCGATGGCGAAGGCAGCCATCTGGCCTAATACTGACACTGAGGTGCGAAAGCATGGGG
AGCAAACA
>sv762
GCCGCGGTAATACCAGCTCTGCGAGTTTGCTCCCATATTGTTGCAGTTAAAACGCCCGTA
GTCAGAGGTCAAGCATGGAAAGGGGAACCGTCCACCGCGAATAAAACAGGACGCTTAGGG
TATTAATATAGAATGATAGAGCGCGGTCTGGAGTATTTACTCAACTCGAGTAAGGTCTAC
GAGAGCGAGTGGTGCTGGTAGTATTCCTAAGCGAGCGGTGGAATGCATTGACCTTAGGGA
GACTAACGAAAGCGAAGGCAGCCAGCAAGTAGGTTTCTATCGATCAAGGGCGAGAGTAGG
GGTAGCGAACC
>sv763
TAGGGAATTTTTCACAATGGGCGAAAGCCTGATGGAGCAATGCCGCGTGACTGATGAAGG
TCTTCGGATTGTAAAGGTCTGTTGTAAGGGAAGAAGTACTAGAATAGGAAATGATTTTAG
TATCGACCATACCTTACCAGAAAGCCACGGCTAACTATGTGCCAGCAGCCGCGGTAATAC
ATAGGTGGCAAGCGTTATCCGGATTTATTGGGCGTAAAGCGTGCGTAGACGGTTTTGCAA
GTCTGAGGTTAAATTTAGGGGCTCAACCCCTAACCGCCTTGGAAACTACATTACTAGAGT
ATAGGAGAGGTTAGTGGAATTTCATGTGTAGCGGTGGAATGCGTAGATATATGAAGGAAC
ACCAGTGGCGAAGGCGGCTAACTGGCCTATTACTGACGTTGTGGCACGAAAGCGTGGGGA
GC
>sv764
GCCGCGGTAATTCCAGCTCTGTAAGTGTGCTCCCATATTGTTGCAGTTAAAAAGCCCGTA
GTCGGATTTCAAATGGCTAATTATTCACTGTGAATAAATTAGGACGCTTAAAGTATGGTT
GCATGAATACTGTAGCGCAGTATGAAAGATTTTGCTCTTGTGGCAAGATCAAAGAGAGCC
ATTGGGGGTATTTCTATTTCATGGCGAGCGGTGAAATGCGTTGACCCATGGGAGAGAAAC
GAAAGCGAAGGCAAATACCCAAAGGGTTTCTGTCGATCAAGGGCGAGAGTAGGGGGAGCG
AACC
>sv765
TTTTTTTTTTTAATGATACGGCGACCACCGAGATCTACACCAAGCTACTCGTCGGCAGCG
TCAGATGTGTATAAGAGACAGTCTTAGTTGGTGGAGTGATTTGTCGGAAGGAGAAGTCGT
AACAAGGTTCTGTCTCTTATACACATCTCCGAGCCCACGAGACCTCTCACAATCTCGTAT
GCCGTCTTCTGCTTGAAAA
>sv766
TGGGGAATATTGCACAATGGGCGCAAGCCTGATGCAGCCATGCCGCGTGTATGAAGAAGG
CCTTCGGGTTGTAAAGTACTTTCAGCGGGGAGGAAGGCGGTGAGGTTAATAACCTCGCCG
ATTGACGTTACCCGCAGAAGAAGCACCGGCTAACTCCGTGCCAGCAGCCGCGGTAATACG
GAGGGTGCAAGCGTTAATCGGAATTACTGGGCGTAAAGCGCACGCAGGCGGTCTGTTAAG
TCAGATGTGAAATCCCCGGGCTTAACCTGGGAACTGCATTTGAAACTGGCAGGCTTGAGT
CTCGTAGAGGGGGGTAGAATTCCAGGTGTAGCGGTGAAATGCGTAGAGATCTGGAGGAAT
ACCGGTGGCGAAGGCGGCCCCCTGGACGAAGACTGACGCTCAGGTGCGAAAGCGTGGGGA
GCAAACA
>sv767
TTTTTTTTTTTTAATGATACGGCGACCACCGAGATCTACACATATGGCCTCGTCGGCAGC
GTCAGATGTGTATAAGAGACAGTCTTAGTTGGTGGAGTGATTTGTCGGAAGGAGAAGTCG
TAACAAGGTTCTGTCTCTTATACACATCTCCGAGCCCACGAGACTGGTTCCTATCTCGTA
TGCCGTCTTCTGCTTGAAAA
>sv768
GTAATACCAGCTCTGCGAGTTTGCTCCCATATTGTTGCAGTTAAAACGCCCGTAGTCAGA
GTTCTAGTTTAGTATAGGTTTTGCCGTCCACCGCGAATAAAACAGGACGCTTAGGGTATT
TTTAAAGAATGTACGAGCGCGGTCTGGAGTATTTACTCCACGAGAGTAAGGTCAAAGAGA
GCGAGTGGTGCTGGTAGTATTCCTGAGCGAGCGGTGGAATGCATTGACCTTAGGGAGACT
AACGAAAGCGAAGGCAGCCAGCAAGTAGGTTTCTATCGATCAAGGGCGAGAGTAGGGGTA
GCGAACC
>sv769
TAGGGAATCTTCGGCAATGGACGGAAGTCTGACCGAGCAACGCCGCGTGAGTGAAGAAGG
TTTTCGGATCGTAAAACTCTGTTGTTAGAGAAGAACAAGTAGGAGAGTAACTGCTCTTAC
CTTGACGGTATCTAACCAGAAAGCCACGGCTAACTACGTGCCAGCAGCCGCGGTAATACG
TAGGTGGCAAGCGTTGTCCGGATTTATTGGGCGTAAAGCGAGCGCAGGCGGTTTCTTAAG
TCTGATGTGAAAGCCCCCGGCTCAACCGGGGAGGGTCATTGGAAACTGGGAGACTTGAGT
GCAGAAGAGGAGAGTGGAATTCCATGTGTAGCGGTGAAATGCGTAGATATATGGAGGAAC
ACCAGTGGCGAAGGCGACTCTCTGGTCTGTAACTGACGCTGAGGCTCGAAAGCGTGGGGA
GCAAACA
>sv770
CCACCGAGATCTACACGTCACAGTTCGTCGGCAGCGTCAGATGTGTATAAGAGACAGGCT
GCGGTAATTCCAGCTCTACGGCACGGCCACGCGTTTAAACCGCCTTATAAATCAAAGAAA
TTGACGGAAGCGCACTGTCTCTTATACACATCTCCGAGCCCACGAGACAGGTCTACATCT
CGTATGCCGTCTTCTGCTTGAAAAAAA
>sv771
GTAATTCCAGCTCTCCAAGTCTGCTCCCAATGCTACACTTAAAACGCCCGTAGTCCGAGT
AAGAGGCACGCAAGTGCGCTCACGGTGAATAAATCAGAACGCTAAGAGTAAGTCTTAACT
GTTTGACTGAGCACCGTCCGAGGTTTTTACCCGACAGGGTAAGATCAACGAGAGCCACCG
AGGCCGGGAGTAGTCAGTGACGAGCGGCGGAATGTGTTGACTCACTGGCGACTAGCGGAA
GCAAAAGCGCTCGGCAAGGGGGTTTCTGTCGATCAAGGGCGAGAGTCGCAGGATCCAACC
>sv772
GCCGCGGTAATACCAGCTCTGTAAGTGTGCTCCCATATTGTTGCAGTTAAAAAGCCCGTA
GTCGGATTTCTAATGACTAATTATTCACTGTGAATAAATTAGGACGCTTAAAGTATGGTT
GCATGAATACTGTAGCGCAGTATGAAAGATTTTGCTCTTGTGGCAAGATCAAAGAGAGCC
ATTGGGGGTATTTCTATTTCATGGCGAGCGGTGAAATGCGTTGACCCATGGGAGAGAAAC
GAAAGCGAAGGCAAATACCCAAAGGGTTTCTGTCGATCAAGGGCGAGAGTAGGGGGAGCG
AACC
>sv773
TTTTTTTTTTTAATGATACGGCGACCACCGAGATCTACACGGATCCATTCGTCGGCAGCG
TCAGATGTGTATAAGAGACAGCTTCGGTCATAGATTAAGCCATGCAACAGACATAAAGGT
TAAAAAAGACGCGCTGACTCGGATGGCTACACCGGGGAAAGGACTCAGTCGAATTAGAAG
GGCAAGTCTGGTGCCACTGTCTCTTATACACATCTCCGAGCCCACGAGACGGTTGGTTAT
CTCGTATGCCGTCTTCTGCTTGAAAA
>sv774
GAATTTTCGGCAATGGACGCAAGTCTGACCGAGCAACGCCGCGTGCAGGATGACGGCCTT
CGGGTTGTAAACTGCTTTTCTTTGGGACGAGACAAGGACGGTACCAGAGGAACAAGCCCC
GGCTAACTACGTGCCAGCAGCCGCGGTAATACGTAGGGGGCGAGCGTTGTCCGGAGTTAC
TGGGCGTAAAGCGCACGCAGGCGGTCGATTAAGTTTGGAGTGACAGTTGGTGGCTTAACT
GCCAAAGTGCTTCGAAAACTGATCGACTTGAGGGCTTCAGAGGGACACGGAATTCCGGGT
GGAGTGGTGAAATGCGTAGAGATCCGGAGGAACACCGAAGGCGAAGGCAGTGTCCTGGGG
AGTACCTGACGCTCAGGTGCGAAAGCCAGGGGAGCGAACG
>sv775
TAGGGAATCTTCGGCAATGGACGAAAGTCTGACCGAGCAACGCCGCGTGAGTGAAGAAGG
TTTTCGGATCGTAAAACTCTGTTGTTAGAGAAGAACAAGTAGGAGAGTAACTGCTCTTGC
CTTGACGGTATCTAACCAGAAAGCCACGGCTAACTACGTGCCAGCAGCCGCGGTAATACG
TAGGTGGCAAGCGTTGTCCGGATTTATTGGGCGTAAAGCGAGCGCAGGCGGTTTCTTAAG
TCTGATGTGAAAGCCCCCGGCTCAACCGGGGAGGGTCATTGGAAACTGGGAGACTTGAGT
GCAGAAGAGGAGAGTGGAATTCCATGTGTAGCGGTGAAATGCGTAGATATATGGAGGAAC
ACCAGTGGCGAAGGCGACTCTCTGGTCTGTAACTGACGCTGAGGCTCGAAAGCGTGGGGA
GCAAACA
>sv776
GTAATTCCAGCTCTGCGAGTTTGCTCCCATATTGTTGCAGTTAAAACGCCCGTAGTCTGA
ATTTCTTGAATATGCTCCAACTTAGGAGCGTTCACTGTGAACAAATCAGGACGCTTAGAG
TATGTTTTATGAATGACTCAGCGCAGTATGATATTTTTACTTATGGTAAGATCAATGAGA
GCCATCGGGGGTAGATCTATTTCATGGCGAGCGGTGGAATGCTTTGACCCATGAGAGAG
>sv777
GAATTTTCGGCAATGGACGCAAGTCTGACCGAGCAACGCCGCGTGCAGGATGACGGCCTT
CGGGTTGTAAACTGCTTTTCTTTGGGACGAGATCGGACGGTACCAGAGGAACAAGCCCCG
GCTAACTACGTGCCAGCAGCCGCGGTAATACGTAGGGGGCAAGCGTTGTCCGGAGTTACT
GGGCGTAAAGCGCACGCAGGCGGTCGATTAAGTTTGGAGTGACAGTTGGTGGCTTAACTG
CCAAAGTGCTTCGAAAACTGATCGACTTGAGGGCTTCAGAGGGACACGGAATTCCGGGTG
GAGTGGTGAAATGCGTAGAGATCCGGAGGAACACCGAAGGCGAAGGCAGTGTCCTGGGGA
GTACCTGACGCTCAGGTGCGAAAGCCAGGGGAGCGAACG
>sv778
TAGGGAATTTTTCTCAATGGGCGAAAGCCTGAAGGAGCAATACCGCGTGGATGATGAAGG
TCTTCGGATCGTAAAATCCTTTTATCAGGGACGAATCGCAACAGTAGGAAATGATTGTTG
TTTGACTGTACCTGTTGAATAAGTAACGGCAAACTATGTGCCAGCAGCCGCGGTAATACA
TAGGTTACAAGCGTTATCCGGATTTACTGGGCGTAAAGCGAGCGCGGGCTGACTTACAAG
TCTGGTGTGAAATGCAGTTGCTCAACAACTGTTTGCATTGGAAACTGTAAGTCTAGAGTG
TAATAGAGAGTTTTGGAACTCCATGTGGAGCGGTGGAATGCGTAGATATATGGAAGAACA
CCAGCGGCGAAGGCGAAAACTTAGGTTAACACTGACGCTTAGGCTCGAAAGTGTGGGGAG
C
>sv779
AGGACGATTCATGGAAGATAGCCCACGAGACAAATCGAAGGCGAAATGGGC
>sv780
GCGCGAAACTTACCCACTCGAGACACTCGGAGGTGGTAATGACCTGTTCCATAATTGGGT
TAATTCTCAAGGTGGATAGGATGATATCCTATTCATTTCATGTAATCTAGCAGAGGGCCA
GTCTGGTGCCAGCAGCTGCGGTAATTCCAGCTCTGCGAGTTTGCTCCCATATTGTTGCAG
TTAAAACGCCCGTAGTCTATTTTCCGTATAGATGATGTGTCCACACAGTCCAACGCGAAT
AAATCAGGACGCTTAGTGTTTTTCACAAGAATGACAGAGCGCGAAATGGATTCTTTACCC
ACTCGGGTAATTATAAAGAGAGCGGGTGGTGCTGGTAGTATTCCTGAGCGAGCGGTGGAA
TGCATTGACCTTAGGGAGACTAACGAAAGCGAAGGCAGCCAGCAAGTAGGTCTCTGTCGA
TCAAGGGCGAGAGTAGGGGGAGC
>sv781
TGGGGAATATTGGACAATGGGCGCAAGCCTGATCCAGCCATGCCGCGTGAGTGAAGAAGG
CCCTCGGGTTGTAAAGCTCTTTTGTCCGGAAAGAAAAGCACTCGGCCAATACCCGGGTGT
CCTGACGGTACCGGAAGAATAAGCACCGGCTAACTTCGTGCCAGCAGCCGCGGTAATACG
AAGGGTGCAAGCGTTACTCGGAATTACTGGGCGTAAAGCGTGCGTAGGTGGTTCGTTAAG
TCTGATGTGAAAGCCCTGGGCTCAACCTGGGAATTGCATTGGATACTGGCGGGCTAGAGT
ACGGTAGAGGGTGGCGGAATTCCCGGTGTAGCAGTGAAATGCGTAGAGATCGGGAGGAAC
ATCCGTGGCGAAGGCGGCCACCTGGACCAGTACTGACACTGAGGCACGAAAGCGTGGGGA
GCAAACA
>sv782
TTTTTTTTTTTAATGATACGGCGACCACCGAGATCTACACTATAGCGCTCGTCGGCAGCG
TCAGATGTGTATAAGAGACAGTCTTAGTTGGTGGGGTGATTTGTCTGAAGGAGAAGTCGT
AACAAGGTTCTGTCTCTTATACACATCTCCGAGCCCACGAGACGACTACACATCTCGTAT
GCCGTCTTCTGCTTGAAAA
>sv783
GCCGCGGTAATTCCAGCTCTGCGAGTTTGCTCCCATATTGTTGCAGTTAAAACGCCCGTA
GTCAGATGTCGAAATCAACAGTTGTGGTTCAAACCGTCCACCGCGAATAAAACAGAACGC
TTAGGGTATTATAAAAGAATGATAGAGCGCGGTATGGAGTATTTACCTCTTCTAGGGTAA
GGTCAAAGAGAGCGAGTGGTGCTGGTAGTATTCCTGAGCGAGCGGTGGAATGCATTGACC
TTAGGGAGACTAACAAAAGCGAAGGCAGCCAGCAAGTAGGTTTCTATCGATCAAGGGCGA
GAGTAGGGGTAGCGAACC
>sv784
TTTTTTTTTTTAATGATACGGCGACCACCGAGATCTACACATCCGCTTTCGTCGGCAGCG
TCAGATGTGTATAAGAGACAGTCTTAGTTGGTGGAGTGACTTGTCGGAAGGAGAAGTCGT
AACAAGGTTCTGTCTCTTATACACATCTCCGAGCCCACGAGACGGTTGGTTATCTCGTAT
GCCGTCTTCTGCTTGAAAA
>sv785
CTAAGAATATTCCGCAATGGTCGAAAGACTGACGGAGCGACGCCGCGTGGATGATGAAGG
CCGAAAGGTTGTAAAATCCTTTTGTTGCTGAAGAATAAGCTTTGCAGGGAATGGCAGGGC
GATGACGTTAGGCAACGAATAAGCCCCGGCTAATTACGTGCCAGCAGCCGCGGTAACACG
TAAGGGGCGAGCGTTGTTCGGAATTATTGGGCGTAAAGGGCGCGTAGGCGGCAGAGTAAG
CCCGGCGTGAAATACTTCGGCTTAACCGGGGAACTGCGTTGGGAACTGCTGTGCTTGAGT
CTCGGAGGGGGAGTTGGAATTCCTAGTGTAGGGGTGAAATCTGTAGATATTAGGAAGAAC
ACCGGTGGCGAAGGCGAACTTCCAGCCGGAGACTGACGCTGAGGCGCGAAAGTGCGGGGA
GCAAACA
>sv786
GTAATTCCAGCTCTAATAGCGTATATTTAAGTTGTTGCAGTTAAAAAGCTCGTAGTTGGA
CCTTGGGTTGGGTCGATCGGTCCGCCTATGGTGAGCACCGGTCGGCTCGTCCCTTCTGCC
GGCGATGCGCTCCTGGCCTTAACTGGCCGGGTCGTGCCTCCGGCGCTGTTACTTTGAAGA
AATTAGAGTGCTCAAAGCAAGCCTACGCTCTGTATACATTAGCATGGGATAACATCATAG
GATTTCGATCCTATTCTGTTGGCCTTCGGGATCGGAGTAATGATTAACAGGGACAGTCGG
GGGCATTCGTATTTCATAGTCAGAGGTGAAATTCTTGGATTTATGAAAGACGAACAACTG
CGAAAGCATTTGCCAAGGATGTTTTCATTAATCAAGAACGAAAGTTGGGGGCTCGAAGAC
GATCAGATACCGTCCTAGTCTCAACCATAAACGATGCCGACCAGGGATTGGCGGATGTTG
CTTTAAGGACTCCGCCAGCACCTTATGAGAAATCAAAGTCTTTGGGTTCCGGGGGGAGTA
TGGTCGCAAGGCTGAAACTTAAAGAAATTGACGGAAGCGCA
>sv787
TGGGGAATTTTCCGCAATGGGCGAAAGCCTGACGGAGCAATGCCGCGTGTAGGTGTAAGG
CCCACGGGTCGTGAACTTCTTTTCCCGGAGAAGAAGCAATGACGGTATCTGGGGAATAAG
CATCGGCTAACTCTGTGCCAGCAGCCGCGGTAAGACGGAGGATGCAAGCGTTATCCGGAA
TGATTGGGCGTAAAGCGTCTGTAGGTGGCTTTTTAAGTCCGCCGTCAAATCCCAGGGCTC
AACCCTGGACAGGCGGTGGAAACTACCAAGCTGGAGTACGGCAGGGGCAGAGGGAATTTC
CGGTGAAGCGGTTAAATGCGTAGAGATCGGAAAGAACACCAACGGCGAAAGCACTCTGCT
GGGCCGACACTGACACTGAGAGACGAAAGCTAGGGGAGCGAATG
>sv788
TGGGGAATATTGCACAATGGGCGAAAGCCTGATGCAGCAACGCCGCGTGAGGGATGACGG
CCTTCGGGTTGTAAACCTCTTTTAGTAGGGAAGAAGCGAAAGTGACGGTACCTGCAGAAA
AAGCACCGGCTAACTACGTGCCAGCAGCCGCGGTAATACGTAGGGTGCAAGCGTTGTCCG
GAATTATTGGGCGTAAAGAGCTCGTAGGCGGTTTGTCGCGTCTGCTGTGAAATCTGGGGG
CTCAACCCCCAGCCTGCAGTGGGTACGGGCAGACTAGAGTGCGGTAGGGGAGATTGGAAT
TCCTGGTGTAGCGGTGGAATGCGCAGATATCAGGAGGAACACCGATGGCGAAGGCAGATC
TCTGGGCCGTAACTGACGCTGAGGAGCGAAAGCATGGGGAGCGAACA
>sv789
AGGACGATTCATGGAAGAAAGCAAGAAAGGCCCGGCTGGCATGACTGCGGAGAAGGGCAA
GGCATTGGCCGTCGCGCTCGCGCAGATCGAAAAGCAATTCGGCAAAGGGTCGATCATGCG
GCTCGGCGCAGGCGAGGTGGTGGAAGACATTCAGGTGGTCTCGACAGGGTCGCTCGGTCT
GGATATCGCGCTTGGCGTCGGCGGCTTGCCGCGCGGCCGTGTCGTGGAAATCTACGGGCC
CGAGTCGTCGGGCAAGACCACGCTCACGCTGCAGGTGATCGCCGAGATGCAAAAGGTCGG
CGGCACGGCGGCGTTTATCGACGCAGAACACGCGCTCGACGTGCAATACGCGCAGAAGCT
CGGCGTGAATGCGCAGGAACTGCTGATCTCGCAACCGGACACGGGCGAGCAGGCACTGGA
AATCGCGGATGCGCTGGTGCGCTCCGGCTCCATCGACATGATCGTCATCGACTCCGTCGC
GGCGCTCGTGCCGAAGGCGGAAATCGAAGGCGAGATGGGC
>sv790
TGGGGAATTTTGGACAATGGGGGCAACCCTGATCCAGCAATGCCGCGTGTGTGAAGAAGG
CCTTCGGGTTGTAAAGCACTTTTGTCCGGAAAGAAAACCTACCTGTTAATACCGGGTGGG
GATGACGGTACCGGAAGAATAAGCACCGGCTAACTACGTGCCAGCAGCCGCGGTAATACG
TAGGGTGCGAGCGTTAATCGGAATTACTGGGCGTAAAGCGTGCGCAGGCGGTCTGTTAAG
ACCGATGTGAAATCCCCGGGCTTAACCTGGGAGCTGCATTGGTGACTGGCAGGCTAGAGT
ATGGCAGAGGGGGGTAGAATTCCACGTGTAGCAGTGAAATGCGTAGAGATGTGGAGGAAT
ACCGATGGCGAAGGCAGCCCCCTGGGCCAATACTGACGCTCATGCACGAAAGCGTGGGGA
GCAAACA
>sv791
GAATTTTGCGCAATGGGGGAAACCCTGACGCAGCAACGCCGCGTGAGTGAAGAAGGCCTT
TTGGTTGTAAAGCTCTGTCAACCGGAAAGAAATCAGGCGGTAATAATACGATCGCCTGTT
GACGGTACCGGTGGAGGAAGCCCCGGCTAACTCCGTGCCAGCAGCCGCGGTAATACGGAG
GGTGCAAGCGTTATTCGGAATCATTGGGTGTAAAGCGCATGTAGGCGGTAAGGTGTGTCA
GATGTGAAAGCCCGAGGCTTAACCTCGGAAGTGCATTTGAAACTGCCTTTCTTGAGTCTC
GGAGAGGAAAGTGGAATTCCCAGTGTAGAGGTGGAATTCGTTGATATTGGGAGGAACACC
GGTGGCGAAAGCGACTTTCTGGACGAAGACTGACGCTCAGATGCGAAAGCGTGGGGAGCA
AACA
>sv792
TGGGGAATATTGCACAATGGGCGCAAGCCTGATGCAGCCATGCCGCGTGTATGAAGAAGG
CCTTCGGGTTGTAAAGTACTTTCAGCGGGGAGGAAGGCGATGTGGTTAATAACCGCATCG
ATTGACGTTACCCGCAGAAGAAGCACCGGCTAACTCCGTGCCAGCAGCCGCGGTAATACG
GAGGGTGCAAGCGTTAATCGGAATTACTGGGCGTAAAGCGCACGCAGGCGGTCTGTTAAG
TCAGATGTGAAATCCCCGGGCTTAACCTGGGAACTGCATTTGAAACTGGCAGGCTTGAGT
CTTGTAGAGGGGGGTAGAATTCCAGGTGTAGCGGTGAAATGCGTAGAGATCTGGAGGAAT
ACCGGTGGCGAAGGCGGCCCCCTGGACAAAGACTGACGCTCAGGTGCGAAAGCGTGGGGA
GCAAACA
>sv793
CACGTGATCTCGTCGGCAGCGTCAGATGTGTATAAGAGACAGCTTCGGTCATAGATTAAG
CCATGCAACAGACATAAAGGTTAAAAAAGACGCGCTGACTCGGATGGCTACACCGGGGAA
AGGACTCAGTCGAATTAGAAGGGCAAGTCTGGTGCCACTGTCTCTTATACACATCTCCGA
GCCCACGAGACGTGACAGAATCTCGTATGCCGTCTTCTGCTTGAAAA
>sv794
CCCGCTGGCATGACTGCGGAGAAGAGCAAGGCCCTGGCCGCCGCGCTCTCGCAGATCGAA
AAGCAATTCGGCAAAGGGTCGATCATGCGGCTCGGCGCAGGTGAGGCGGTCGAAGACATT
CAAGTGGTTTCCACCGGTTCGCTCGGGCTGGACATCGCGCTCGGCGTCGGCGGCTTGCCG
CGCGGTCGTGTCGTGGAAATCTACGGTCCGGAGTCGTCGGGTAAAACCACGCTCACGCTG
CAGGTGATCGCGGAGATGCAGAAGCTCGGCGGCACGGCGGCGTTCATCGACGCGGAACAC
GCGCTCGACGTGCAGTACGCCGGCAAGCTCGGCGTGAACGTGCCCGAACTGCTGATCTCG
CAGCCGGACACGGGCGAGCAGGCGCTCGAAATCGCGGACGCGCTGGTGCGCTCCGGCTCC
ATCGACATGATCGTGATCGACTCGGTCGCGGCGCTCGTGCCGAAGGCGG
>sv795
CTAAGAATATTCCGCAATGGGGGAAACCCTGACGGAGCGACGCCGCGTGTATGAGGAAGG
CCGAAAGGTTGTAAAGTACTTTTGCGGATGAAGAATAAGCTTGGGAGGGAATGCCTGAGT
GATGACGATAGTCCGTGAATAAGCCCCGGCTAATTACGTGCCAGCAGCCGCGGTAACACG
TAAGGGGCGAGCGTTGTTCGGAATTATTGGGCGTAAAGGGCGCGTAGGCGGTCGGAGAAG
TCTGGCGTGAAAGGCATGGGCTCAACCCGTGGACTGCGCTGGAAACTGGACGGCTTGAGT
GCCGGAGGGGCAGCCGGAATTCCTGGTGTAGGGGTGAAATCTGTAGATATCAGGAAGAAC
ACCGGTGGCGAAGGCGGGCTGCCAGCCGGAGACTGACGCTGAGGCGCGAAAGTGCGGGGA
GCAAACA
>sv796
GTAATTCCAGCTCTGCGTGCTTGCTCCCCTGTTGTTGCAGTTAAAAAGCCCGTAGTCAGA
GATCCCATGAGAAGGATTAAAGCCGTCCACCACGAAGAAAACAGGATGCTTAGGGTAACC
TTTGTTGAATGTCTAAGCGTGGTCTGGAAGTTTTACCTAATTATGGTAAGATCAATGAGA
GCCAAGGGGGATGGTGGTATTCTGTGGCGAGCGGTGGAATGTGTTGACCCACAGGAGACC
TTCAACAGCGAAAGCAACCATCTACTGGGCATCTGTCGATCAAGGGCGAAAGTAGGGGTA
GCGAACC
>sv797
TTTTTTTTTTTAATGATACGGCGACCACCGAGATCTACACACCTGTTCTCGTCGGCAGCG
TCAGATGTGTATAAGAGACAGCTTCGGTCATAGATTAAGCCATGCACTGGGAAAAAGCGG
AGGTGATGGTCAGTTTCAGAAAAGAAGCATTTCTCAGCACAATATAAACGGTCTGGGTGC
TGTTGTGGAGGGCAAGTCTGGTGCCACTGTCTCTTATACACATCTCCGAGCCCACGAGAC
GACTACACATCTCGTATGCCGTCTTCTGCTTGAAAA
>sv798
TTTTTTTTTTAATGATACGGCGACCACCGAGATCTACACCACTTCTGTCGTCGGCAGCGT
CAGATGTGTATAAGAGACAGCTTCGGTCATAGATTAAGCCATGCTAGGGTTGGAGCCAAG
GGGCAGGGTTGGGGCTATGGTTAGTGATGAGGCCTAGAGGAGGGCAAGTCTGGTGCCACT
GTCTCTTATACACATCTCCGAGCCCACGAGACCAACTCCTATCTCGTATGCCGTCTTCTG
CTTGAAAA
>sv799
TTTTTTTTTTTAATGATACGGCGACCACCGAGATCTACACAGTGGTGATCGTCGGCAGCG
TCAGATGTGTATAAGAGACAGCTTCGGTCATAGATTAAGCCATGCATCTCTCAGGGCAAG
TCTGGTGCCACTGTCTCTTATACACATCTCCGAGCCCACGAGACTCACTCACATCTCGTA
TGCCGTCTTCTGCTTGAAAA
>sv800
GTAATTCCAGCTCTGTAAGTGTGCTCCCATATTGTTGCAGTTAAAAAGCCCGTAGTCTGA
TTTCTTTTGACTATTTCTAAAATATTCACTGTGAATAAATTAGGACGCTTAAAGTATGGT
GACACGAATACTTTAGCGCAGTATGAAAGATTTTGCTCGTTTGGGCAAGATCAAAGAGAG
CCATTGGGGGTATTTCTATTTCATGGCGAGTGGTGAAATACATTGACCCATGGGAGAGAA
ACGAAAGCGAAGGCAAATACCCAAAGGGTTTCTATCGATCAAGGGCGAGAGTAGGGGGAG
CGAACC
>sv801
TACACTAGGCGTTTCGTCGGCAGCGTCAGATGTGTATAAGAGACAGCTTCGGTCATAGAT
TAAGCCATGCACTGGGAAAAAGCGGAGGTGATGGTCAGTTTCAGAAAAGAAGCATTTCTC
AGCACAATATAAACGGTCTGGGTGCTGTTGTGGAGGGCAAGTCTGGTGCCACTGTCTCTT
ATACACATCTCCGAGCCCACGAGACTGCTGTAGATCTCGTATGCCGTCTTCTGCTTGAAA
A
>sv802
TAGGGAATCTTGCACAATGAGGGGAACCTTGATGCAGCAACGCCGCGTGAGTGAAGAAGG
TTTTCGGATCGTAAAACTCTGTTGTAAGTAAAGAACAAGGAGGAGAGTGGAAAACTCCTC
CCCTGACGGTCACTTACCAGAAAGTCCCGGCTAACTACGTGCCAGCAGCCGCGGTAATAC
GTAGGGGACAAGCGTTGTCCGGATTTATTGGGCGTAAAGCGAGCGCAGGCGGTTTTTTAA
GTTGGGTGTGAAATCCCTCGGCTCAACCGAGGTGCGCCATCCAAAACTGGAGGACTTGAG
TACAGAACAGGAGAGTGGAATTCCATGTGTAGTGGTGAAATGCGTAGATATATGGAGGAA
CACCAGTGGCGAAGGCGGCTCTCTGGGCTGTTACTGACGCTGAGGCTCGAAAGCGTGGGG
AGCAAACA
>sv803
GCCGCGGTAATACCAGCTCTGCGAGTTTGCTCCCATATTGTTGCAGTTAAAACGCCCGTA
GTCAGAGGTCAAATTTGGAAAGGGGAACCGTCCACCGCGAATAAAACAGGACGCTTAGGG
TATTAATATAGAATGATAGAGCGCGGTCTGGAGTATTTACTCAACTCGAGTAAGGTCTAC
GAGAGCGAGTGGTGCTGGTAGTATTCCTAAGCGAGCGGTGGAATGCATTGACCTTAGGGA
GACTAACGAAAGCGAAGGCAGCCAGCAAGTAGGTTTCTATCGATCAAGGGCGAGAGTAGG
GGTAGCGAACC
>sv804
GTAATACCAGCTCTAATAGCGTATATTAAAGTTGTTGCAGTTAAAAAGCTCGTAGTTGGA
CCTTGGACCTGGACAGGCGGTCCGCCTCACGGCGAGTACTGTCTTGCTGGGTCTTTCCTC
TTGGTGATCTGTTGTTTCGGCAGCAGGGAACCAGGACCTTTACTTTGAAAAAATTAGAGT
GTTCAAAGCAGGCTCGACGCCGGAATATATTAGCATGGAATAATAAAATAGGACGTGCGG
TTCTATTTTGTTGGTTTTTGGAATCGCCGTAATGATTAATAGGGACAGTCGGGGGCATTA
GTACTCACATGCTAGAGGTGAAATTCTTGGATTTTGTGAAGACTAACTTCTGCGAAAGCA
TTTGCCAAGGATGTTTTCATTAATCAAGAACGAAGGTTAGGATATCG
>sv805
TTTTTTTTTTTAATGATACGGCGACCACCGAGATCTACACATATGGCCTCGTCGGCAGCG
TCAGATGTGTATAAGAGACAGTCTTAGTTGGTGGAGTGACTTGTCGGAAGGAGAAGTCGT
AACAAGGTTCTGTCTCTTATACACATCTCCGAGCCCACGAGACTGGTTCCTATCTCGTAT
GCCGTCTTCTGCTTGAAAA
>sv806
TAAGGAATATTGGTCAATGGACGCAAGTCTGAACCAGCCATGCCGCGTGAAGGATGAAGG
CCCTCCGGGTTGTAAACTTCTTTTATGCAGGAAGAAAAGCAGACATTCTTGTTTGTTTGA
CGGTACTGTAGGAATAAGCACCGGCTAACTCCGTGCCAGCAGCCGCGGTAATACGGAGGG
TGCAAGCGTTATCCGGATTCACTGGGTTTAAAGGGTGCGTAGGCGGGTGGGTAAGTCAGT
GGTGAAATCCCGGAGCTTAACTCTGGAACTGCCGTTGATACTATCCATCTTGAATACTCG
GGAGGTGAGCGGAATATGTCATGTAGCGGTGAAATGCTTAGATATGACATAGAACACCAA
TTGCGCAGGCAGCTCACTACAGAGTCATTGACGCTGAGGCACGAAAGCGTGGGGATCAAA
CA
>sv807
TTTTTTTTTTTTTTAATGATACGGCGACCACCGAGATCTACACCTGACAGTTCGTCGGCA
GCGTCAGATGTGTATAAGAGACAGCTTCGGTCATAGATTAAGCCATGCAGCTGAGGGCAA
GTCTGGTGCCACTGTCTCTTATACACATCTCCGAGCCCACGAGACAGGTCTACATCTCGT
ATGCCGTCTTCTGCTTGAAAA
>sv808
GAATATTGGTCAATGGCCGGGAGGCTGAACCAGCCAAGTCGCGTGCAGGAGGAAGGCCCT
ATGGGTTGTAAACTGCTTTTGCGGGGGAATAAAGAGCGGGACGTGTCCCGCGTTGCAGGT
ACCCCTGCGAATAAGCATCGGCTAACTCCGTGCCAGCAGCCGCGGTAATACGGAGGATGC
GAGCGTTATCCGGATTTATTGGGTTTAAAGGGTGCGTAGGTGGCCCTGCAAGTCAGCGGT
GAAAGTTTGTCGCTCAACGATAAAATTGCCGTTGAAACTGCCGGGCTTGAGTGCAGACGA
GGCAGGCGGAATGCGTGGTGTAGCGGTGAAATGCATAGAGATCACGCAGAACTCCGATTG
CGAAGGCAGCTTGCCAGAGTGCAACTGACACTGAAGCACGAAAGCGTGGGTATCAAACA
>sv809
GTAATACCAGCTCTCCAAGTGTGCTCCCAATGCTACACTTAAAACGCCCGTAGTCAGATA
TCGAAGCGTGAATAGCGCGTTCACCGTGAATAAATCAGGACGCTTAGAGTAGTTAACAAC
TGAATGACTAAGCGCGGTATGAAATTTTTACCCGACAAGGGTCAGCTCAAAGAGAGCCAT
CGGGGGTGGACCTACTCTGTGGCGAGGGGCGGAATCTGTTGACCCGCGGGGGAGGAACAA
ATGCGAAGGCATCCACCTAGAGGGTTTCTGTCGATCAAGGGCGAGAGCCGCAGTAGCCAA
CC
>sv810
GTAATTCCAGCTCTGCGAGTTTGCTCCCATATTGTTGCAGTTAAAACGCCCGTAGTCAGA
AGTCTTTACAGTTAAGGACAAGACCGTCCACCGCGAATAAAACAGAATGCTTAGGGTAGT
TTTTATTGTATGTCTAAGCGCGGTCTGGAGTATTTACCTATTTAGGGTAAGGTCAAGGAG
AGCCAAAGGAGTTGGTAGTATTCAGTGGCGAGCGGTGGAATGCACTGACCCATGGGAGAC
GAACGAAAGCGAAAGCAGCCACCAATCGGGTTTCTGTCGATCAAGGGCGAGAGTAGGGGT
AGCGAACC
>sv811
TGGGGAATTTTGGACAATGGGCGCAAGCCTGATCCAGCAATGCCGCGTGTGTGAAGAAGG
CCTTCGGGTTGTAAAGCACTTTTGTCCGGAAAGAAAACGCTGTGGTTAATACCCGTGGCG
GATGACGGTACCGGAAGAATAAGCACCGGCTAACTACGTGCCAGCAGCCGCGGTAATACG
TAGGGTGCAAGCGTTAATCGGAATTACTGGGCGTAAAGCGTGCGCAGGCGGTTCGCTAAG
ACAGATGTGAAATCCCCGGGCTTAACCTGGGAACTGCATTTGTGACTGGCGGGCTAGAGT
ATGGCAGAGGGGGGTAGAATTCCACGTGTAGCAGTGAAATGCGTAGAGATGTGGAGGAAT
ACCGATGGCGAAGGCAGCCCCCTGGGCCAATACTGACGCTCATGCACGAAAGCGTGGGGA
GCAAACA
>sv812
TGGGGAATTTTGCACAATGGACGCAAGTCTGATGCAGCGACGCCGCGTGGAGGATGAAGG
TCTTCGGATCGTAAACTTCTTTTATTAGTCAGTAAGCGCAAGTGAACAGCTAATGAATAA
GCACCGGCTAACTACGTGCCAGCAGCCGCGGTAATACGTAGGGTGCAAGCGTTGTCCGGA
ATTATTGGGCGTAAAGACCTCGTAGGTGGTTTGGCACGTCTGATGTGAAAACTATAGGCT
CAACCTGTAGCTTGCATCGGGTACGGCTAGACTAGAGTACGGTAGGGGAGATTGGAATTC
CTGGTGTAGCGGTGGAATGCTTAGATATCAGGAAGAACACCAATGGCGAAGGCAGATCTC
TGGACCGAAACTGACGCTGAGGAGGGAAAGCGTGGGGAGCGAACA
>sv813
GTAATTCCAGCTCTCCAAGTTTGCTCCCACTGCTAAACTTAAAACGCCCGTAGTCTGAAG
AAGGAGCACGCAAGTGCGCTCACGGTGAATAAATCACAACGCTAAGAGTAAGTGACCAAC
TGAATGACTGAGCACCGTCTGAGGTTTTTACCCGTCAGGGTAAGATCAATGAGAGCCACC
GAGGCCAGGTCTATTCCGTGGCGAGCGGCGGAATGTGTTGACCCACGGGAGAGAAGCGGA
GGCGAAGGCGCCTGGCAAGGGGGTTTCTGTCGATCAAGGGCGAGAGTCGGAGTATCCAAC
C
>sv814
GAATATTGGTCAATGGGCGCAAGCCTGAACCAGCCAAGTCGCGTGAAGGAAGACGGTCCT
ATGGATTGTAAACTTCTTTTATACAAGAGTAACGTTCGGTATGTATACCGATTTGCAAGT
ATTGTATGAATAAGCATCGGCTAACTCCGTGCCAGCAGCCGCGGTAATACGGAGGATGCG
AGCGTTATCCGGATTTATTGGGTTTAAAGGGTGCGCAGGCGGTTTGATAAGTCAGTGGTG
AAATCTGGAGGCTCAACCTTCAACCTGCCATTGAAACTGTCGGACTTGAGTGCGGATGAA
GTAGGCGGAACTCGTTGTGTAGCGGTGAAATGCATAGATATAACGAAGAACTCCAATTGC
GTAGGCAGCTTACTAAACCGTAACTGACGCTCATGCACGAAAGCGTGGGTATCAAACA
>sv815
GTAATACCAGCTCTAATAGCGTATATTTAAGTTGTTGCAGTTAAAAAGCTCGTAGTTGGA
CCTTGGGTTGGGTCGATCGGTCCGCCTATGGTGAGCACCGGTCGGCTCGTCCCTTCTGCC
GGCGATGCGCTCCTGGCCTTAACTGGCCGGGTCGTGCCTCCGGCGCTGTTACTTTGAAGA
AATTAGAGTGCTCAAAGCAAGCCTACGCTCTGTATACATTAGCATGGGATAACATCATAG
GATTTCGATCCTATTCTGTTGGCCTTCGGGATCGGAGTAATGATTAACAGGGACAGTCGG
GGGCATTCGTATTTCATAGTCAGAGGTGAAATTCTTGGATTTATGAAAGACGAACAACTG
CGAAAGCATTTGCCAAGGATGTTTTCATTAATCAAGAACGAAAGTTGGGGGCTCGAAGAC
GATCAGATACCGTCCTAGTCTCAACCATAAACGATGCCGACCAGGGATTGGCGGATGTTG
CTTTAAGGACTCCGCCAGCACCTTATGAGAAATCAAAGTCTTTGGGTTCCGGGGGGAGTA
TGGTCGCAAGGCTGAAACTTAAAGAAATTGACGGAAGAGCA
>sv816
GTAATTCCAGCTCTGCGAGTTTGCTCCCATGTTGTTGCAGTTAAAACGCCCGTAGTCTGA
AGTACGAAGTTTGAGCGGCCACAAACCGCGTTCACTGTGAACAAATCAGGACGCTTAGTG
TAAGGTTACAAGAATGACACAGCGCAGTATGAAATCTTTACCGAAGGTAAGATCAAAGAG
AGCCATCGGGGGTAGATCTATTTCATGGCGAGCGGTGGAATGCTATAACCCATGAGAGAG
>sv817
TGGGGAATATTGGACAATGGGCGAAAGCCTGATCCAGCCATGCCGCGTGTGTGAAGAAGG
TCTTCGGATTGTAAAGCACTTTAAGTTGGGAGGAAGGGTTGTAGATTAATACTCTGCAAT
TTTGACGTTACCGACAGAATAAGCACCGGCTAACTCTGTGCCAGCAGCCGCGGTAATACA
GAGGGTGCAAGCGTTAATCGGAATTACTGGGCGTAAAGCGCGCGTAGGTGGTTTGTTAAG
TTGGATGTGAAAGCCCCGGGCTCAACCTGGGAACTGCATCCAAAACTGGCAAGCTAGAGT
ACGGTAGAGGGTGGTGGAATTTCCTGTGTAGCGGTGAAATGCGTAGATATAGGAAGGAAC
ACCAGTGGCGAAGGCGACCACCTGGACTGATACTGACACTGAGGTGCGAAAGCGTGGGGA
GCAAACA
>sv818
TTTTTTTTTTTAATGATACGGCGACCACCGAGATCTACACCAGTCTCTTCGTCGGCAGCG
TCAGATGTGTATAAGAGACAGCTTCGGTCATAGATTAAGCCATGCGTACGGACGGAGGGC
AAGTCTGGTGCCACTGTCTCTTATACACATCTCCGAGCCCACGAGACCAACTCCTATCTC
GTATGCCGTCTTCTGCTTGAAAA
>sv819
TTTTTTTTTTTAATGATACGGCGACCACCGAGATCTACACCAAGCTACTCGTCGGCAGCG
TCAGATGTGTATAAGAGACAGTCTTAGTTGGTGGAGTGATTTGTCTGAAGGAGAAGTCGT
AACAAGGTTCTGTCTCTTATACACATCTCCGAGCCCACGAGACCTCTCACAATCTCGTAT
GCCGTCTTCTGCTTGAAAA
>sv820
CTAAGAATATTCCGCAATGGTCGAAAGACTGACGGAGCGACGCCGCGTGGATGAAGAAGG
CCGAAAGGTTGTAAAATTCTTTTGCCAGTGAAGAATAAGTCTAACAGGGAATGGTTAGGT
GATGACGTTAGCTGGTGAATAAGCCCCGGCTAATTACGTGCCAGCAGCCGCGGTAACACG
TAAGGGGCGAGCGTTGTTCGGAATTATTGGGCGTAAAGGGCACGTAGGCGGTTATGTAAG
CCTGGCGTGAAATGGTAGGGCTTAACCCTATCACTGCGTTGGGAACTGTGTAACTAGAGT
CATGGAGGGGGAGTTGGAATTCCTAGTGTAGGGGTGAAATCTGTAGATATTAGGAAGAAC
ACCGGTGGCGAAGGCGAACTTCTAGCCGATGACTGACGCTGAGGTGCGAAAGTGCGGGGA
GCAAACA
>sv821
TGGGGAATATTGCACAATGGGCGCAAGCCTGATGCAGCCATGCCGCGTGTATGAAGAAGG
CCTTCGGGTTGTAAAGTACTTTCAGCGGGGAGGAAGGCGGTGCGGTTAATAACCGCGTCG
ATTGACGTTACCCGCAGAAGAAGCACCGGCTAACTCCGTGCCAGCAGCCGCGGTAATACG
GAGGGTGCAAGCGTTAATCGGAATTACTGGGCGTAAAGCGCACGCAGGCGGTCTGTTAAG
TCAGATGTGAAATCCCCGGGCTTAACCTGGGAACTGCATTTGAAACTGGCAGGCTTGAGT
CTTGTAGAGGGGGGTAGAATTCCAGGTGTAGCGGTGAAATGCGTAGAGATCTGGAGGAAT
ACCGGTGGCGAAGGCGGCCCCCTGGACAAAGACTGACGCTCAGGTGCGAAAGCGTGGGGA
GCAAACA
>sv822
TTTTTTTTTTTAATGATACGGCGACCACCGAGATCTACACATATGGCCTCGTCGGCAGCG
TCAGATGTGTATAAGAGACAGTCTTAGTTGGTGGGGTGGCTTGTCTGAAGGAGAAGTCGT
AACAAGGTTCTGTCTCTTATACACATCTCCGAGCCCACGAGACTGGTTCCTATCTCGTAT
GCCGTCTTCTGCTTGAAAA
>sv823
TTTTTTTTTTTAATGATACGGCGACCACCGAGATCTACACGGATCCATTCGTCGGCAGCG
TCAGATGTGTATAAGAGACAGGCCGCGGTAATTCCAGCTCTCGAGACAAGAAATTGACGG
AAGCGCACTGTCTCTTATACACATCTCCGAGCCCACGAGACTGCACATGATCTCGTATGC
CGTCTTCTGCTTGAAAAAAA
>sv824
TTTTTTTTTTTTAATGATACGGCGACCACCGAGATCTACACGTACGATCTCGTCGGCAGC
GTCAGATGTGTATAAGAGACAGTCTTAGTTGGTGGGGTGATTTGTCGGAAGGAGAAGTCG
TAACAAGGTTCTGTCTCTTATACACATCTCCGAGCCCACGAGACGTGACAGAATCTCGTA
TGCCGTCTTCTGCTTGAAAA
>sv825
GAATATTGGTCAATGGGCGAGAGCCTGAACCAGCCAAGTCGCGTGAAGGAAGACTGCCCT
ATGGGTTGTAAACTTCTTTTATACAGGGGTAAAAGATGGGACGTGTCCTATATTGCAAGT
ACTGTATGAATAAGCATCGGCTAACTCCGTGCCAGCAGCCGCGGTAATACGGAGGATGCG
AGCGTTATCCGGATTTATTGGGTTTAAAGGGTGCGTAGGCGGGATAATAAGTCAGCGGTG
AAATCTTGAGGCTCAACCTTAAAACTGCCGTTGAAACTGTTGTTCTTGAGTACAGATGAA
GTAGGCGGAATTCGTTGTGTAGCGGTGAAATGCATAGATATAACGAGGAACTCCGATTGC
GTAGGCAGCTTACTAAACTGTCACTGACGCTGAGGCACGAAAGCGTGGGTATCAAACA
>sv826
GTAATTCCAGCTCTTGTAATGTATGCTAAAGTTGCTGCCGTTATAACGTCCGTAGTCGAT
TTGGTATATTCTTTGCAAAAGTAACATACCCTAAGAGTATCGCGTTGCTTTACGACTTCA
ACAATGGAGCTGTAGGGAATAATTATTATTAACTTGGAAATATGGGGGGGGTATCGTATT
TGGTAGTGAGAGGTGAAATTCAAAGACCTACCAAGGACGTCCGGAAGCGTAGGCGATGCC
CCTAAGTCTCTTGCGCGACTAAGGTCGATAATTAAGAGAGTCAAGACGATTAGAAACCGT
CGTAATCTTTATTGTAAACTGTGTCCACCTGAAATCGGAGCATATATCCCGTAAACGCTT
TCGGTGTCAATAATAACTTTAAAGTCTGTAGATTCGGGGGGTAGTATGGTCGCAAGGGTG
AAACTTAAAGAAATTGACGGAAGAGCA
>sv827
TTTTTTTTTTTAATGATACGGCGACCACCGAGATCTACACCAAGCTACTCGTCGGCAGCG
TCAGATGTGTATAAGAGACAGTCTTAGTTGGTGGAGTGGCTTGTCTGAAGGAGAAGTCGT
AACAAGGTTCTGTCTCTTATACACATCTCCGAGCCCACGAGACCTCTCACAATCTCGTAT
GCCGTCTTCTGCTTGAAAA
>sv828
GTAATTCCAGCTCTCCGAGTTTGCTCCCATTGTTACGTTTAAAACGCCCGTAGTTTGAGG
TTTAAGCTCGGATAGAGCGTTCACCGTGACCAAATCAGAATGCTTAAAGTAGTTCAAAAC
TGAATGACTCAGCACGGTATGAGATTTTTACCCCTTCGGGGGTCAGATCAAAGAGAGCCA
TCGGGGGTAGATCTATTTCATGGCGAGCGGCGGAACGTGTTGACCCATGAGAGAGAAACG
AATGCGAAGGCATCTACCTAGAGGGTTTCTGTCGATCAAGGGCGAGAGTGACAGGATCCA
ACC
>sv829
TGGGGAATATTGGACAATGGGCGCAAGCCTGATCCAGCCATGCCGCGTGAGTGATGAAGG
CCCTAGGGTTGTAAAGCTCTTTTGTGCGGGAAGATAATGACGGTACCGCAAGAATAAGCC
CCGGCTAACTTCGTGCCAGCAGCCGCGGTAATACGAAGGGGGCTAGCGTTGCTCGGAATC
ACTGGGCGTAAAGGGTGCGTAGGCGGGTCTTTAAGTCAGGGGTGAAATCCTGGAGCTCAA
CTCCAGAACTGCCTTTGATACTGAAGATCTTGAGTTCGGGAGAGGTGAGTGGAACTGCGA
GTGTAGAGGTGAAATTCGTAGATATTCGCAAGAACACCAGTGGCGAAGGCGGCTCACTGG
CCCGATACTGACGCTGAGGCACGAAAGCGTGGGGAGCAAACA
>sv830
CCGGCTGGAATGACTGCGGAAAAGAGCAAGGCCCTGGCCGCCGCGCTCTCGCAGATCGAA
AAGCAATTCGGCAAAGGGTCGATCATGCGGCTCGGCGCAGGTGAGGCGGTCGAAGACATT
CAGGTGGTCTCCACCGGTTCGCTCGGACTGGACATCGCGCTCGGCGTCGGCGGCTTGCCG
CGCGGCCGTGTCGTGGAAATCTACGGTCCGGAGTCGTCGGGCAAGACCACGCTCACGCTG
CAGGTGATCGCGGAGATGCAGAAGCTCGGCGGCACGGCGGCGTTCATCGACGCAGAACAC
GCGCTCGACGTGCAATACGCCCAAAAGCTCGGCGTGAACGCGCAGGATCTGCTGATCTCG
CAGCCGGACACGGGCGAGCAGGCGCTGGAAATCGCGGATGCGCTGGTGCGCTCCGGCTCC
ATCGACATGATCGTCATCGACTCGGTCGCGGCGCTCGTGCCGAAGGCGG
>sv831
GCCGCGGTAATACCAGCTCTAATAGCGTATATTAAAGTTGTTGCAGTTAAAAAGCTCGTA
GTTGGACCTTGGACCTGGACAGGCGGTCCGCCTCACGGCGAGTACTGTCTTGCTGGGTCT
TTCCTCTTGGTGATCTGTTGTTTCGGCAGCAGGGAACCAGGACCTTTACTTTGAAAAAAT
TAGAGTGTTCAAAGCAGGCTCGACGCCGGAATATATTAGCATGGAATAATAAAATAGGAC
GTGCGGTTCTATTTTGTTGGTTTTTGGAATCGCCGTAATGATTAATAGGGACAGTCGGGG
GCATTAGTACTCACATGCTAGAGGTGAAATTCTTGGATTTTGTGAAGACTAACTTCTGCG
AAAGCATTTGCCAAGGATGTTTTCATTAATCAAGAACGAAGGTTAGGGTATCG
>sv832
TGGGGAATATTGGACAATGGGGGCAACCCTGATCCAGCCATGCCGCGTGTGTGAAGAAGG
CCCTCGGGTTGTAAAGCACTTTCAGCGAGGAAGAACGCCTAGTGGTTAATACCCATTAGG
AAAGACATCACTCGCAGAAGAAGCACCGGCTAACTCCGTGCCAGCAGCCGCGGTAATACG
GAGGGTGCAAGCGTTAATCGGAATTACTGGGCGTAAAGCGCGCGTAGGTGGCTTGATAAG
CCGGTTGTGAAAGCCCCGGGCTCAACCTGGGAACGGCATCCGGAACTGTCAGGCTAGAGT
GCAGGAGAGGAAGGTAGAATTCCCGGTGTAGCGGTGAAATGCGTAGAGATCGGGAGGAAT
ACCAGTGGCGAAGGCGGCCTTCTGGACTGACACTGACACTGAGGTGCGAAAGCGTGGGTA
GCAAACA
>sv833
GTAATACCAGCTCTGCGAGTTTGCTCCCATATTGTTGCAGTTAAAACGCCCGTAGTCTGA
ATTTGGCATCCGCCAGTATGTGTATAACGTTCACTGTGAACAAATCAGGACGCTTAGGGT
ATGTTTAAGGAATGACCTAGCGCAGTATGATTACTTTGCCTCTTTGGCAAGCTCAATGAG
AGCCATCGGGGGTAGATCTATTCCGTGGCGAGCGGTGGAATGCTCTGACCCATGTGGAGA
GAGTCGAAAGCGAAGGCATCTACCTAGAGGGTATCTGTCGATCAAGGGCGAGAGTAGGAG
TATCCAACC
>sv834
TAGGGAATCTTCGGCAATGGACGGAAGTCTGACCGAGCAACGCCGCGTGAGTGAAGAAGG
TTTTCGGATCGTAAAACTCTGTTGTTAGAGAAGAACAAGGATGAGAGTAACTGTTCATCC
CTTGACGGTATCTAACCAGAAAGCCACGGCTAACTACGTGCCAGCAGCCGCGGTAATACG
TAGGTGGCAAGCGTTGTCCGGATTTATTGGGCGTAAAGCGAGCGCAGGCGGTTTCTTAAG
TCTGATGTGAAAGCCCCCGGCTCAACCGGGGAGGGTCATTGGAAACTGGGAGACTTGAGT
GCAGAAGAGGAGAGTGGAATTCCATGTGTAGCGGTGAAATGCGTAGATATATGGAGGAAC
ACCAGTGGCGAAGGCGACTCTCTGGTCTGTAACTGACGCTGAGGCTCGAAAGCGTGGGGA
GCAAACA
>sv835
TGGGGAATATTGCACAATGGGCGCAAGCCTGATGCAGCCATGCCGCGTGTATGAAGAAGG
CCTTCGGGTTGTAAAGTACTTTCAGCGGGGAGGAAGGCGATAAGGTTAATAACCTTGTCG
ATTGACGTTACCCGCAGAAGAAGCACCGGCTAACTCCGTGCCAGCAGCCGCGGTAATACG
GAGGGTGCAAGCGTTAATCGGAATTACTGGGCGTAAAGCGCACGCAGGCGGTCTGTCAAG
TCGGATGTGAAATCCCCGGGCTCAACCTGGGAACTGCATTCGAAACTGGCAGGCTAGAGT
CTTGTAGAGGGGGGTAGAATTCCAGGTGTAGCGGTGAAATGCGTAGAGATCTGGAGGAAT
ACCGGTGGCGAAGGCGGCCCCCTGGACAAAGACTGACGCTCAGGTGCGAAAGCGTGGGGA
GCAAACA
>sv836
TTTTTTTTTTAATGATACGGCGACCACCGAGATCTACACTGGACTACTCGTCGGCAGCGT
CAGATGTGTATAAGAGACAGCTTCGGTCATAGATTAAGCCATGCACCTTCTACAATCTTT
CTCACTAGGGCAAGTCTGGTGCCACTGTCTCTTATACACATCTCCGAGCCCACGAGACGC
ATGGAAATCTCGTATGCCGTCTTCTGCTTGAAAA
>sv837
TTTTTTTTTTAATGATACGGCGACCACCGAGATCTACACTGGACTACTCGTCGGCAGCGT
CAGATGTGTATAAGAGACAGCTTCGGTCATAGATTAAGCCATGCGCGCTGGGATGAAGAG
GGCAAGTCTGGTGCCACTGTCTCTTATACACATCTCCGAGCCCACGAGACGCATGGAAAT
CTCGTATGCCGTCTTCTGCTTGAAAA
>sv838
CATGGCCTATCGTCGGCAGCGTCAGATGTGTATAAGAGACAGCTTCGGTCATAGATTAAG
CCATGCGGGTTGACTAGAAAGTAGGCTTCAAGTACGTATGTGACCTACTCCCTGGAATTG
GGCACACCTGGGAAATTTCAAGCAGGGCAAAACCGTGGATTTTAAAATCACGTAAGGGCA
AGTCTGGTGCCACTGTCTCTTATACACATCTCCGAGCCCACGAGACGACATCTGATCTCG
TATGCCGTCTTCTGCTTGAAAA
>sv839
GTAATACCAGCTCTCCGAGTTTGCTCCCAATGCTACACTTAAAACGCCCGTAGTCGGAAT
TTCAAGCACGAATAGTGCGTTCACCGTGAATAAATCAGAACGCTTAGAGTAGTTCACAAC
TGAATGACTAAGCGCGGTATGAGATCTTTACCCATTCGGGTCAGCTCAATGAGAGCCATC
GGGGGTAGACCTACCTTGTGGCGAGGGGCGGAATCTTTTGACCCACGAGGGAGGAACGAA
TGCGAAGGCATCTACCCAGAGGGTTTCTGTCGATCAAGGGCGAGAGCCGCAGTAGTGAAC
G
>sv840
CCGGGCGGGATGTCTGCGGAAAAGAGCAAGGCGCTGGCCGCCGCGCTGTCGCAGATCGAA
AAGCAATTCGGCAAGGGGTCGATCATGCGACTCGGCGCCGGCGAAGTCATTGAAGACATT
CAAGTGGTGTCTACTGGTTCGCTCGGACTGGATATTGCACTGGGCGTTGGCGGCTTGCCG
CGCGGACGCGTGGTTGAAGTCTACGGTCCGGAATCGTCGGGCAAGACCACGCTGACGCTG
CAGGTTATCGCTGAAATGCAAAAGCTCGGCGGCACGGCAGCGTTTATCGACGCGGAACAT
GCGCTCGACATTGCGTATGCGCAAAAGCTCGGCGTGAATCCGTCGGATTTGCTGATCTCG
CAGCCGGATACGGGCGAGCAGGCGCTGGAAATCGCGGATGCGCTGGTGCGCTCGGGTTCC
ATCGACATGATCGTGATCGACTCGGTCGCCGCGCTGGTGCCGAAGGCTG
>sv841
TTTTTTTTTTAATGATACGGCGACCACCGAGATCTACACCAGTCTCTTCGTCGGCAGCGT
CAGATGTGTATAAGAGACAGCTTCGGTCATAGATTAAGCCATGCATAGTTTAAGGTGGAA
AAAGTGGCAATGGTGGAGGTTTTCCTTAGGGTAATATAGGGCAAGTCTGGTGCCACTGTC
TCTTATACACATCTCCGAGCCCACGAGACCAACTCCTATCTCGTATGCCGTCTTCTGCTT
GAAAA
>sv842
TTTTTTTTTTTTAATGATACGGCGACCACCGAGATCTACACGTACGTTGTCGTCGGCAGC
GTCAGATGTGTATAAGAGACAGTCTTAGTTGGTGGAGTGGTTTGTCTGAAGGAGAAGTCG
TAACAAGGTTCTGTCTCTTATACACATCTCCGAGCCCACGAGACTGGTTCCTATCTCGTA
TGCCGTCTTCTGCTTGAAAA
>sv843
GCCGCGGTAATTCCAGCTCTGTAAGTGTGCTCCCATATTGTTGCAGTTAAAAAGCCCGTA
GTCTGATTTCAGCTGACCTTTTCTAAAATATTCACTGTGAATAAATTAGGACGCTTAAAG
TATGGTTGCACGAATACTTTAGCGCAGTATGAAGGATTTTGCTCGTATGGGCAAGATCAA
AGAGAGCCACTGGGGGTATTTCTATTTCATGGCGAGTGGTGAAATACGTTGACCCATGGG
AGAGAAACGAAAGCGAAGGCAAATACCCAAAGGGTTTCTATCGATCAAGGGCGAGAGTAG
GGGGAGCGAACC
>sv844
GCCGCGGTAATACCAGCTCTCCAAGTCTGCTCCCAATGCTACACTTAAAACGCCCGTAGT
CTGAGTAAGAGGCACGCAAGTGCGCTCACGGTGAATAAATCAGAACGCTAAGAGTAAGTC
TTAACTGTTTGACTGAGCACCGTCCGAGGTTTTTACCCGACAGGGTAAGATCAACGAGAG
CCACCGAGGCCGGGAGTAGTCAGTGACGAGCGGCGGAATGTGTTGACTCACTGGCGACTA
GCGGAAGCAAAAGCGCTCGGCAAGGGGGTTTCTGTCGATCAAGGGCGAGAGTCGCAGGAT
CCAACC
>sv845
GCCGCGGTAATACCAGCTCTGCGAGTTTGCTCCCATATTGTTGCAGTTAAAACGCCCGTA
GTCTGAATTGGCTAGTAATGGCCTTATGAATTTCGTTCACTGTGAACAAATCAGGACGCT
TAGAGTATGGTCTCATGAATGACTCAGCGCAGTATGAAGTCTTTGTTTTCTCCGGAAAAC
AAGCTCAAAGAGAGCCATCGGGGGTAGATCTATTTCATGGCGAGCGGTGAAATGCTTTGA
CCCATGAGAGAGACACGGAAGCGAAGGCGTCTACCTAGAGGGTTTCTGTCGATCAAGGGC
GAGAGTAGGAGGATCCAACC
>sv846
GTAATACCAGCTCTCCGAGTTTGCTCCCAATGCTACACTTAAAACGCCCGTAGTCTGATT
GCAAAGCGTGAATAGCGCGTTCACCGTGAATAAATCAGGACGCTTAGAGTAGTTAACCAC
TGAATGACTAAGCGCGGTATGAAAGCTTTACCCGCTAAGGGTAAGCTCAATGAGAGCCAT
CGGGGACGGACCTACTCTGTGGCGAGGGGCGGAATCTGTTGACCCGCGGGGGAGGAACAA
ATGCGAAGGCATCCGTCTAGAGGGTATCTGTCGATCAAGGGCGAGAGCCGCAGTAGCCAA
CC
>sv847
TGGGGAATATTGCACAATGGGCGCAAGCCTGATGCAGCGACGCCGCGTGAGGGATGACGG
CCTTCGGGTTGTAAACCTCTTTCAGTAGGGAAGAAGCGAAAGTGACGGTACCTGCAGAAG
AAGCGCCGGCTAACTACGTGCCAGCAGCCGCGGTAATACGTAGGGCGCAAGCGTTATCCG
GAATTATTGGGCGTAAAGAGCTCGTAGGCGGTTTGTCGCGTCTGCCGTGAAAGTCCGGGG
CTCAACTCCGGATCTGCGGTGGGTACGGGCAGACTAGAGTGATGTAGGGGAGACTGGAAT
TCCTGGTGTAGCGGTGAAATGCGCAGATATCAGGAGGAACACCGATGGCGAAGGCAGGTC
TCTGGGCATTAACTGACGCTGAGGAGCGAAAGCATGGGGAGCGAACA
>sv848
TTTTTTTTTTTTAATGATACGGCGACCACCGAGATCTACACCTCACACTTCGTCGGCAGC
GTCAGATGTGTATAAGAGACAGTCTTAGTTGGTGGGGTGGCTTGTCGGAAGGAGAAGTCG
TAACAAGGTTCTGTCTCTTATACACATCTCCGAGCCCACGAGACCTAGGTTGATCTCGTA
TGCCGTCTTCTGCTTGAAAA
>sv849
TTTTTTTTTTTAATGATACGGCGACCACCGAGATCTACACCCATTAGGTCGTCGGCAGCG
TCAGATGTGTATAAGAGACAGGCTGCGGTAATACCAGCTCTTCGTGCATAAGAAATTGAC
GGAAGTGCACTGTCTCTTATACACATCTCCGAGCCCACGAGACATGGATCCATCTCGTAT
GCCGTCTTCTGCTTGAAAAAAAA
>sv850
TTTTTTTTTTTTAATGATACGGCGACCACCGAGATCTACACCTCACACTTCGTCGGCAGC
GTCAGATGTGTATAAGAGACAGTCTTAGTTGGTGGAGTGGCTTGTCTGAAGGAGAAGTCG
TAACAAGGTTCTGTCTCTTATACACATCTCCGAGCCCACGAGACCTAGGTTGATCTCGTA
TGCCGTCTTCTGCTTGAAAA
>sv851
GTAATACCAGCTCTGTAAGTGTGCTCCCATATTGTTGCAGTTAAAAAGCCCGTAGTCGGA
TTTCAAATGACTAATTATTCACTGTGAATAAATTAGGACGCTTAAAGTATGGTTGCATGA
ATACTGTAGCGCAGTATGAAAGATTTTGCTCTTGTGGCAAGATCAAAGAGAGCCATTGGG
GGTATTTCTATTTCATGGCGAGCGGTGAAATGCGTTGACCCATGGGAGAGAAACGAAAGC
GAAGGCAAATACCCAAAGGGTTTCTGTCGATCAAGGGCGAGAGTAGGGGGAGCGAACC
>sv852
GTAATTCCAGCTCTGCGAGTTTGCTCCCATATTGTTGCAGTTAAAACGCCCGTAGTCTGA
ATTTCTTGACTATGCTCCAACTTAGGAGCGTTCACTGTGAACAAATCAGGACGCTTAGAG
TATGTTTTATGAATGACTCAGCGCAGTATGATATTTTTACTTATGGTAAGATCAATGAGA
GCCATCGGGGGTAGATCTATTTCATGGCGAGCGGTGGAATGCTTTGACCCATGAGAGAG
>sv853
TGGGGAATTTTGGACAATGGGCGCAAGCCTGATCCAGCAATGCCGCGTGCAGGAAGAAGG
CCTTCGGGTTGTAAACTGCTTTTGTCAGGGAAGAAATCTTCTGGGCTAATACCCCGGGAG
GATGACGGTACCTGAAGAATAAGCACCGGCTAACTACGTGCCAGCAGCCGCGGTAATACG
TAGGGTGCGAGCGTTAATCGGAATTACTGGGCGTAAAGCGTGCGCAGGCGGCTTTGCAAG
ACAGATGTGAAATCCCCGGGCTCAACCTGGGAACTGCATTTGTGACTGCAAGGCTAGAGT
ACGGCAGAGGGGGATGGAATTCCGCGTGTAGCAGTGAAATGCGTAGATATGCGGAGGAAC
ACCAATGGCGAAGGCAATCCCCTGGGCCTGTACTGACGCTCATGCACGAAAGCGTGGGGA
GCAAACA
>sv854
TAGGGAATATTGGGCAATGGGCGAGAGCCTGACCCAGCCATGCCGCGTGCAGGAAGAAGG
CTTTCTGAGTCGTAAACTGCTTTTGACAGGGAAGAATAAGCTGGTCGTGACCAGTGATGA
CGGTACCTGCAGAATAAGCACCGGCTAACTCCGTGCCAGCAGCCGCGGTAATACGGAGGG
TGCGAGCGTTGTCCGGATTTATTGGGTTTAAAGGGTGCGTAGGCGGCTCATTAAGTCTGG
GGTGAAAGCCCGCTGCTCAACAGCGGAACTGCCCTGGATACTGGCGAGCTTGAGTACAGA
CGAGGTTGGCGGAATGGACAGAGTAGCGGTGAAATGCATAGATACTGTCCAGAACCCCGA
TTGCGAAGGCAGCTGACTAGGCTGTTACTGACGCTGAGGCACGAAAGCGTGGGGAGCGAA
CA
>sv855
TTTTTTTTTTTAATGATACGGCGACCACCGAGATCTACACAACGATCCTCGTCGGCAGCG
TCAGATGTGTATAAGAGACAGCTTCGGTCATAGATTAAGCCATGCTATTGTTAAAGGCAG
GATGGGAATTCCTTTTGACGAGGAGGGCAAGTCTGGTGCCACTGTCTCTTATACACATCT
CCGAGCCCACGAGACGGTAGCAAATCTCGTATGCCGTCTTCTGCTTGAAAA
>sv856
GCCGCGGTAATTCCAGCTCTAATAGCGTATATTAAAGTTGTTGCAGTTAAAAAGCTCGTA
GTTGGACCTTGGACCTGGACAGGCGGTCCGCCTCACGGCGAGTACTGTCTTGCTGGGTCT
TTCCTCTTGGTGATCTGTTGTTTCGGCAGCAGGGAACCAGGACCTTTACTTTGAAAAAAT
TAGAGTGTTCAAAGCAGGCTCGACGCCGGAATATATTAGCATGGAATAATAAAATAGGAC
GTGCGGTTCTATTTTGTTGGTTTTTGGAATCGCCGTAATGATTAATAGGGACAGTCGGGG
GCATTAGTACTCACATGCTAGAGGTGAAATTCTTGGATTTTGTGAAGACTAACTTCTGCG
AAAGCATTTGCCAAGGATGTTTTCATTAATCAAGAACGAAGGTTAGGGTATCG
>sv857
AGGACGATTCATGGAAGAAAGCGAAATGGGCCAAATCGAAGGCGAGATGGGC
>sv858
TTTTTTTTTTTAATGATACGGCGACCACCGAGATCTACACATCCGCTTTCGTCGGCAGCG
TCAGATGTGTATAAGAGACAGTCTTAGTTGGTGGAGTGATTTGTCTGAAGGAGAAGTCGT
AACAAGGTTCTGTCTCTTATACACATCTCCGAGCCCACGAGACGGTTGGTTATCTCGTAT
GCCGTCTTCTGCTTGAAAA
>sv859
TGGGGAATATTGCACAATGGGCGCAAGCCTGATGCAGCCATGCCGCGTGTATGAAGAAGG
CCTTCGGGTTGTAAAGTACTTTCAGTCGGGAGGAAGGTGTCAAGGTTAATAACCTTAGCA
ATTGACGTTACCGACAGAAGAAGCACCGGCTAACTCCGTGCCAGCAGCCGCGGTAATACG
GAGGGTGCAAGCGTTAATCGGAATTACTGGGCGTAAAGCGCACGCAGGCGGTTGATTGAG
TCAGATGTGAAATCCCCGGGCTTAACCCGGGAATTGCATCTGATACTGGTCAGCTAGAGT
CTTGTAGAGGGGGGTAGAATTCCATGTGTAGCGGTGAAATGCGTAGAGATGTGGAGGAAT
ACCGGTGGCGAAGGCGGCCCCCTGGACAAAGACTGACGCTCAGGTGCGAAAGCGTGGGGA
GCAAACA
>sv860
GTAATTCCAGCTCTGCGAGTTTGCTCCCATATTGTTGCAGTTAAAACGCCCGTAGTCTGA
AGTACGAAGTGTAAGCGGTGAGAAACCGCGTTCACTGTGAACAAATCAGGACGCTTAGTG
TAAGGTTACAAGAATGACACAGCGCAGTATGAAAGTTTTACCGAAGGTAAGATCAAGGAG
AGCCATCGGGGGTAGATCTATTTCATGGCGAGCGGTGGAATGCTATAACCCATGAGAGAG
>sv861
GTAATTCCAGCTCTGCGAGTTTGCTCCCATATTGTTGCAGTTAAAACGCCCGTAGTCTGA
ATTTGGCATCCGCCAGTATGTGTATAACGTTCACTGTGAACAAATCAGGACGCTTAGGGT
ATGTTTTAGGAATGACCTAGCGCAGTATGATTACTTTGCCTCTTTGGCAAGCTCAATGAG
AGCCATCGGGGGTAGATCTATTCCGTGGCGAGCGGTGGAATGCTCTGACCCATGTGGAGA
GAGTCGAAAGCGAAGGCATCTACCTAGAGGGTATCTGTCGATCAAGGGCGAGAGTAGGAG
TATCCAACC
>sv862
TGGGGAATATTGCACAATGGGCGCAAGCCTGATGCAGCCATGCCGCGTGTATGAAGAAGG
CCTTCGGGTTGTAAAGTACTTTCAGCGGGGAGGAAGGCGATGTGGTTAATAACCGCACCG
ATTGACGTTACCCGCAGAAGAAGCACCGGCTAACTCCGTGCCAGCAGCCGCGGTAATACG
GAGGGTGCAAGCGTTAATCGGAATTACTGGGCGTAAAGCGCACGCAGGCGGTCTGTTAAG
TCAGATGTGAAATCCCCGGGCTTAACCTGGGAACTGCATTTGAAACTGGCAGGCTTGAGT
CTTGTAGAGGGGGGTAGAATTCCAGGTGTAGCGGTGAAATGCGTAGAGATCTGGAGGAAT
ACCGGTGGCGAAGGCGGCCCCCTGGACAAAGACTGACGCTCAGGTGCGAAAGCGTGGGGA
GCAAACA
>sv863
TGGGGAATATTGGACAATGGGCGAAAGCCTGATCCAGCCATGCCGCGTGTGTGAAGAAGG
TCTTCGGATTGTAAAGCACTTTAAGTTGGGAGGAAGGGCAGTAAGTTAATACCTTGCTGT
TTTGACGTTACCGACAGAATAAGCACCGGCTAACTCTGTGCCAGCAGCCGCGGTAATACA
GAGGGTGCAAGCGTTAATCGGAATTACTGGGCGTAAAGCGCGCGTAGGTGGTTTGTTAAG
TTGGATGTGAAAGCCCCGGGCTCAACCTGGGAACTGCATCCAAAACTGGCAGGCTAGAGT
ACGGTAGAGGGTGGTGGAATTTCCTGTGTAGCGGTGAAATGCGTAGATATAGGAAGGAAC
ACCAGTGGCGAAGGCGACCACCTGGACTGATACTGACACTGAGGTGCGAAAGCGTGGGGA
GCAAACA
>sv864
TGGGGAATATTGCACAATGGGCGCAAGCCTGATGCAGCGACGCCGCGTGGGGGATGACGG
CCTTCGGGTTGTAAACTCCTTTCGCTAGGGACGAAGCGTATTTGTGACGGTACCTGGAGA
AGAAGCACCGGCTAACTACGTGCCAGCAGCCGCGGTAATACGTAGGGTGCGAGCGTTGTC
CGGAATTACTGGGCGTAAAGAGCTCGTAGGTGGTTTGTCGCGTCGTTTGTGTAAGCCCGC
AGCTTAACTGCGGGACTGCAGGCGATACGGGCATAACTTGAGTGCTGTAGGGGAGACTGG
AATTCCTGGTGTAGCGGTGGAATGCGCAGATATCAGGAGGAACACCGATGGCGAAGGCAG
GTCTCTGGGCAGTAACTGACGCTGAGGAGCGAAAGCATGGGTAGCGAACA
>sv865
TTTTTTTTTTTAATGATACGGCGACCACCGAGATCTACACATCCGCTTTCGTCGGCAGCG
TCAGATGTGTATAAGAGACAGTCTTAGTTGGTGGGGTGATTTGTCGGAAGGAGAAGTCGT
AACAAGGTTCTGTCTCTTATACACATCTCCGAGCCCACGAGACGGTTGGTTATCTCGTAT
GCCGTCTTCTGCTTGAAAA
>sv866
TTTTTTTTTTAATGATACGGCGACCACCGAGATCTACACCACTTCTGTCGTCGGCAGCGT
CAGATGTGTATAAGAGACAGGCTGCGGTAATTCCAGCTCTCCCCCCCAAATCCAATGGCA
TCTATTGAAGAAATTGACGGAAGTGCACTGTCTCTTATACACATCTCCGAGCCCACGAGA
CGACATCTGATCTCGTATGCCGTCTTCTGCTTGAAAAAAA
>sv867
GTAATACCAGCTCTCCAAGTCTGCTCCCAATGCTACACTTAAAACGCCCGTAGTCTGAGT
AAGAGGCACGCAAGTGCGCTCACGGTGAATAAATCAGAACGCTAAGAGTAAGTCTTAACT
GTTTGACTGAGCACCGTCCGAGGTTTTTACCCGACAGGGTAAGATCAAAGAGAGCCACCG
AGGCCGGGAGTAGTCAGTGACGAGCGGCGGAATGTGTTGACTCACTGGCGACTAGCGGAA
GCAAAAGCGCTCGGCAAGGGGGTTTCTGTCGATCAAGGGCGAGAGTCGCAGGATCCAACC
>sv868
CCGGGCGGCATGTCTGCAGAGAAGAGCAAGGCGCTGGCCGCCGCGCTGTCGCAGATCGAA
AAGCAATTCGGCAAAGGGTCGATCATGCGGCTCGGCGCGGGGGAAGTCGTCGAAGACATT
CAGGTGGTGTCCACGGGTTCGCTCGGGCTGGATATCGCGCTCGGCGTCGGCGGATTGCCG
CGCGGGCGCGTGGTGGAAATCTACGGTCCGGAGTCGTCGGGCAAGACCACGCTCACGCTG
CAGGTGATCGCCGAGATGCAGAAGATCGGCGGCACGGCGGCGTTCATCGACGCGGAACAT
GCGCTCGACGTGCAGTACGCGCAAAAGCTCGGCGTGAACGCGTCGGACCTGCTGATCTCG
CAGCCGGACACGGGCGAGCAGGCGCTGGAAATCGCGGACGCGCTGGTGCGCTCCGGTTCC
ATCGACATGATCGTGATCGACTCGGTGGCGGCGCTCGTGCCGAAGGCCG
>sv869
TTTTTTTTTTAATGATACGGCGACCACCGAGATCTACACAACCGGTTTCGTCGGCAGCGT
CAGATGTGTATAAGAGACAGCTTCGGTCATAGATTAAGCCATGCCAAGGAAAATTAAGTT
AAGGGCAAGTCTGGTGCCACTGTCTCTTATACACATCTCCGAGCCCACGAGACGTGACAG
AATCTCGTATGCCGTCTTCTGCTTGAAAA
>sv870
TTTTTTTTTTAATGATACGGCGACCACCGAGATCTACACAACGATCCTCGTCGGCAGCGT
CAGATGTGTATAAGAGACAGCTTCGGTCATAGATTAAGCCATGCACTGGGAAAAAGCGGA
GGTGGTGGTCAGTTTCAGAAAAGAAGCATTTCTCAGCACAATATAAACGGTCTGGGTGCT
GTTGTGGAGGGCAAGTCTGGTGCCACTGTCTCTTATACACATCTCCGAGCCCACGAGACG
GTAGCAAATCTCGTATGCCGTCTTCTGCTTGAAAA
>sv871
GTAATTCCAGCTCTGTAAGTGTGCTCCCATATTGTTGCAGTTAAAAAGCCCGTAGTCGGA
TTTCAAAAGAAAAAAAAATATTCACTGTGAATAAATTAGGACGCTTAAAGTATGGTTGCA
TGAATACTTTAGCGCAGTATGAAAGATTTTGCTCGCATGGGCAAGATCAAAGAGAGCCAT
TGGGGGTATTTCTATTTCATGGCGAGTGGTGAAATACGTTGACCCATGGGAGAGAAACGA
AAGCGAAGGCAAATACCCAAAGGGTTTCTATCGATCAAGGGCGAGAGTAGGGGGAGCGAA
CC
>sv872
TGGGGAATTTTGGACAATGGGGGAAACCCTGATCCAGCAATGCCGCGTGTGTGAAGAAGG
CCTTCGGGTTGTAAAGCACTTTTGTCCGGAAAGAAAACCTCTTGGCTAATACCTAGGGGG
GATGACGGTACCGGAAGAATAAGCACCGGCTAACTACGTGCCAGCAGCCGCGGTAATACG
TAGGGTGCGAGCGTTAATCGGAATTACTGGGCGTAAAGCGTGCGCAGGCGGTTTGTTAAG
ACAGATGTGAAATCCCCGGGCTTAACCTGGGAACTGCATTTGTGACTGGCAAGCTAGAGT
ATGGCAGAGGGGGGTAGAATTCCACGTGTAGCAGTGAAATGCGTAGAGATGTGGAGGAAT
ACCGATGGCGAAGGCAGCCCCCTGGGCCAATACTGACGCTCATGCACGAAAGCGTGGGGA
GCAAACA
>sv873
GCCGCGGTAATACCAGCTCTGCGAGTTTGCTCCCATATTGTTGCAGTTAAAACGCCCGTA
GTCAGATGTCGAAATCAACAGTTGTGGTTCAAACCGTCCACCGCGAATAAAACAGAACGC
TTAGGGTATTATTAAAGAATGATAGAGCGCGGTATGGAGTATTTACCTCTTCTAGGGTAA
GGTCAAAGAGAGCGAGTGGTGCTGGTAGTATTCCTGAGCGAGCGGTGGAATGCATTGACC
TTAGGGAGACTAACAAAAGCGAAGGCAGCCAGCAAGTAGGTTTCTATCGATCAAGGGCGA
GAGTAGGGGTAGCGAACC
>sv874
GTAATTCCAGCTCTAATAGCGTATATTTAAGTTGTTGCAGTTAAAAAGCTCGTAGTTGGA
CCTTGGGTTGGGTCGATCGGTCCGCCTATGGTGAGCACCGGTCGGCTCGTCCCTTCTGCC
GGCGATGCGCTCCTGGCCTTAACTGGCCGGGTCGTGCCTCCGGCGCTGTTACTTTGAAGA
AATTAGAGTGCTCAAAGCAAGCCTACGCTCTGTATACATTAGCATGGGATAACATCATAG
GATTTCGATCCTATTCTGTTGGCCTTCGGGATCGGAGTAATGATTAACAGGGACAGTCGG
GGGCATTCGTATTTCATAGTCAGAGGTGAAATTCTTGGATTTATGAAAGACGAACAACTG
CGAAAGCATTTGCCAAGGATGTTTTCATTAATCAAGAACGAAAGTTGGGGGCTCGAAGAC
GATCAGATACCGTCCTAGTCTCAACCATAAACGATGCCGACCAGGGATTGGCGGATGTTG
CTTTAAGGACTCCGCCAGCACCTTATGAGAAATCAAAGTCTTTGGGTTCCGGGGGGAGTA
TGGTCGCAAGGCTGAAACTTAAAGAAATTGACGGAAGTGCA
>sv875
TAGGGAATCTTCCACAATGGACGAAAGTCTGATGGAGCAACGCCGCGTGAGTGAAGAAGG
GTTTCGGCTCGTAAAACTCTGTTGTTAAAGAAGAACATATCTGAGAGTAACTGTTCAGGT
ATTGACGGTATTTAACCAGAAAGCCACGGCTAACTACGTGCCAGCAGCCGCGGTAATACG
TAGGTGGCAAGCGTTGTCCGGATTTATTGGGCGTAAAGCGAGCGCAGGCGGTTTTTTAAG
TCTGATGTGAAAGCCTTCGGCTCAACCGAAGAAGTGCATCGGAAACTGGGAAACTTGAGT
GCAGAAGAGGACAGTGGAACTCCATGTGTAGCGGTGAAATGCGTAGATATATGGAAGAAC
ACCAGTGGCGAAGGCGGCTGTCTGGTCTGTAACTGACGCTGAGGCTCGAAAGTATGGGTA
GCAAACA
>sv876
TTTTTTTTTTAATGATACGGCGACCACCGAGATCTACACTTCGATGGTCGTCGGCAGCGT
CAGATGTGTATAAGAGACAGCTTCGGTCATAGATTAAGCCATGCTTCTCATCTCCTTATC
GTTGCCACTGAGAGGGCAAGTCTGGTGCCACTGTCTCTTATACACATCTCCGAGCCCACG
AGACATGGATCCATCTCGTATGCCGTCTTCTGCTTGAAAA
>sv877
TGGGGAATTTTGGACAATGGGGGCAACCCTGATCCAGCCATGCCGCGTGAGTGAAGAAGG
CCTTCGGGTTGTAAAGCTCTTTCGTTGGGGAAGAAATGTTCAGGGTAAATAATCCTGGAT
GATGACGGTACCTGAAGAAGAAGCACCGGCTAACTACGTGCCAGCAGCCGCGGTAATACG
TAGGGTGCGAGCGTTAATCGGAATTACTGGGCGTAAAGGGTGCGCAGGCGGTTTCGTAAG
ACAGGTGTGAAATCCCCGGGCTCAACCTGGGAATGGCGCTTGTGACTGCGGGACTGGAGT
GCGGCAGAGGGGGGTGGAATTCCACGTGTAGCAGTGAAATGCGTAGAGATGTGGAGGAAC
ACCGATGGCGAAGGCAGCCCCCTGGGCCGTAACTGACGCTCATGCACGAAAGCGTGGGGA
GCAAACA
>sv878
TGGGGAATATTGCACAATGGGGGGAACCCTGATGCAGCCATGCCGCGTGTATGAAGAAGG
CCTTCGGGTTGTAAAGTACTTTCGGTAGTGAGGAAGGAGTGATATCTAATAGGTGTCACT
ATTGACGTTAACTACAGAAGAAGCACCGGCTAACTCCGTGCCAGCAGCCGCGGTAATACG
GAGGGTGCGAGCGTTAATCGGAATGACTGGGCGTAAAGGGCATGTAGGCGGATAGTTAAG
TTAGATGTGAAAGCCCCGGGCTCAACCTGGGAATTGCATTTAAAACTGGTTATCTGGAGT
ATTGTAGAGGAAGGTAGAATTCCATGTGTAGCGGTGAAATGCGTAGAGATGTGGAGGAAT
ACCGGTGGCGAAGGCGGCCTTCTGGACAGATACTGACGCTGAGATGCGAAAGCGTGGGGA
GCAAACA
>sv879
TGGGGAATTTTGGACAATGGGGGAAACCCTGATCCAGCGACGCCGCGTGGAGGACGAAGG
TCTTCGGATTGTAAACTCCTTTTAGAGGGGAAGAAAAAAATGACGGTACCCTCAGAAAAA
GCCACGGCTAACTACGTGCCAGCAGCCGCGGTAATACGTAGGTGGCGAGCGTTACTCGGA
ATTACTAGGCGTAAAGCGTATGTAGGCGGTTAGATAAGTCTTTAGTGAAATTTCCCTGCT
TAACAGGGAAGGGTCTAAGGATACTGTTTGACTTGAGTGTTGGAGGGGGAGACGGAATTC
CTGGTGTAGCGGTGAAATGCGTAGATATCAGGAGGAACACCGATGGCGAAAGCAGTCTCC
TGGCCAAATACTGACGCTAATGTACGAAAGCTAGGGTAGCAAACA
>sv880
GCCGCGGTAATTCCAGCTCTGTAAGTGTGCTCCCATATTGTTGCAGTTAAAAAGCCCGTA
GTCTGATTTCTGTTGACCTTTTCTAAAATATTCACTGTGAATAAATTAGGACGCTTAAAG
TAGGGTTGTTTGAATACTTTAGCGCAGTATGAAAGATTTTGCTCTTATGGGCAAGATCAA
AGAGAGCCATTGGGGGTATTTCTATTTCATGGCGAGTGGTGAAATACGTTGACCCATGGG
AGAGAAACGAAAGCGAAGGCAAATACCCAAAGGGTTTCTATCGATCAAGGGCGAGAGTAG
GGGGAGCGAACC
>sv881
TTTTTTTTTTTAATGATACGGCGACCACCGAGATCTACACACGTGATCTCGTCGGCAGCG
TCAGATGTGTATAAGAGACAGCTTCGGTCATAGATTAAGCCATGCATGCAGATAGGGCAA
GTCTGGTGCCACTGTCTCTTATACACATCTCCGAGCCCACGAGACGTGACAGAATCTCGT
ATGCCGTCTTCTGCTTGAAAA
>sv882
GTAATACCAGCTCTGCGAGTTTGCTCCCATATTGTTGCAGTTAAAACGCCCGTAGTCTGA
ATTGGCTAGTAATGGCCTTATGAATTTCGTTCACTGTGAACAAATCAGGACGCTTAGAGT
ATGGTCTCATGAATGACTCAGCGCAGTATGAAGTCTTTGTTTTCTCCGGAAAACAAGCTC
AAAGAGAGCCATCGGGGGTAGATCTATTTCATGGCGAGCGGTGAAATGCTTTGACCCATG
AGAGAGACACGGAAGCGAAGGCGTCTACCTAGAGGGTTTCTGTCGATCAAGGGCGAGAGT
AGGAGGATCCAACC
>sv883
GTAATTCCAGCTCTGCGAGTTTGCTCCCATATTGTTGCAGTTAAAACGCCCGTAGTCAGA
GGTCAAATTTGGAAAGGGGAACCGTCCACCGCGAATAAAACAGGACGCTTAGGGTATTAA
TATAGAATGATAGAGCGCGGTCTGGAGTATTTACTCAACTCGAGTAAGGTCTACGAGAGC
GAGTGGTGCTGGTAGTATTCCTAAGCGAGCGGTGGAATGCATTGACCTTAGGGAGACTAA
CGAAAGCGAAGGCAGCCAGCAAGTAGGTTTCTATCGATCAAGGGCGAGAGTAGGGGTAGC
GAACC
>sv884
TAGGGAATCTTCGGCAATGGACGAAAGTCTGACCGAGCAACGCCGCGTGAGTGAAGAAGG
TTTTCGGATCGTAAAACTCTGTTGGTAGAGAAGAACGTTGGTGAGAGTGGAAAGCTCATC
AAGTGACGGTAACTACCCAGAAAGGGACGGCTAACTACGTGCCAGCAGCCGCGGTAATAC
GTAGGTCCCGAGCGTTGTCCGGATTTATTGGGCGTAAAGCGAGCGCAGGTGGTTTACTAA
GTCTGGTGTAAAAGGCAGTGGCTTAACCATTGTATGCATTGGAAACTGGTAGACTTGAGT
GCAGGAGAGGAGAGTGGAATTCCATGTGTAGCGGTGAAATGCGTAGATATATGGAGGAAC
ACCGGTGGCGAAAGCGGCTCTCTGGCCTGTAACTGACACTGAGGCTCGAAAGCGTGGGGA
GCAAACA
>sv885
GCCGCGGTAATACCAGCTCTCCAAGTTTGCTCCCAATGCTACACTTAAAACGCCCGTAGT
CGGAGGAAAGGAGCACCTAGTGCGCTCACGGTGAACAAATCAGGACGCTTAGAGTAGAGA
ACATCTGATAGACTGAGCACCGCCTGAGACTTTTACCTTCCAGGGTAAAATCAAGGAGAG
CCATCGAGGAGGGGTCTATCTGGTGGCGAGCGGCGGAATGCGTTGACCCACCAGAGAGAA
GCGGATGCGAAAGCGCCCCTCATGAGGGTTTCTGTCGATCAAGGGCGAGAGTCGCAGGAT
CCAACC
>sv886
GTAATACCAGCTCTGTGATTTTGCTCGCATGTTGTTGCAGCTCAAACGCCCGTAGTCTGC
ATTACTTGACTATGCTCCCATTTAAGAGTGTTCACTGTGAACAAATCAGAGGGCAGATCT
ATTTCATGGCGAGCGGTGGAATGCTCTGACCCATGAGAGAGAAACGAAGGCTAAGGCATC
TACCCAGCGGGTTTCTGTCGATCAAGGGCGAGAGTAGGAGTATCCAACC
>sv887
TGGGGAATTTTGGACAATGGGCGCAAGCCTGATCCAGCAATGCCGCGTGAGTGAAGAAGG
CCTTCGGGTTGTAAAGCTCTTTTGTCAGGGAAGAAACGGTAGAGGCTAATATCCTTTGCT
AATGACGGTACCTGAAGAATAAGCACCGGCTAACTACGTGCCAGCAGCCGCGGTAATACG
TAGGGTGCAAGCGTTAATCGGAATTACTGGGCGTAAAGCGTGCGCAGGCGGTTTTGTAAG
TCTGTCGTGAAAGCCCCGGGCTCAACCTGGGAATTGCGATGGAGACTGCAAGGCTTGAAT
CTGGCAGAGGGGGGTAGAATTCCACGTGTAGCAGTGAAATGCGTAGAGATGTGGAGGAAC
ACCGATGGCGAAGGCAGCCCCCTGGGTCAAGATTGACGCTCATGCACGAAAGCGTGGGGA
GCAAACA
>sv888
TGGGGAATATTGGACAATGGGGGCAACCCTGATCCAGCCATGCCGCGTGTGTGAAGAAGG
TCTTCGGATTGTAAAGCACTTTTAGTTGTGAGGAAGGATACGTGTAACGAACGTATTTTG
ACGTTAGCAACAGAAAAAGCACCGGCTAACTTCGTGCCAGCAGCCGCGGTAATACGAAGG
GTGCAAGCGTTAATCGGAATAACTGGGCGTAAAGCGCGCGTAGGTGGTTACTCAAGTTGG
ATGTGAAATCCCCGGGCTCAACCTGGGAACTGCATCCAAAACTGATTGACTAGAGTATAG
TAGAGGTTAGTGGAATTTCCTGTGTAGCGGTGAAATGCGTAGATATAGGAAGGAACACCA
GTGGCGAAGGCGACTAACTGGACTAATACTGACACTGAGGTGCGAAAGCGTGGGGAGCAA
ACA
>sv889
TTTTTTTTTTTTAATGATACGGCGACCACCGAGATCTACACGTAGAGGTTCGTCGGCAGC
GTCAGATGTGTATAAGAGACAGTCTTAGTTGGTGGAGTGATTTGTCTGAAGGAGAAGTCG
TAACAAGGTTCTGTCTCTTATACACATCTCCGAGCCCACGAGACGACTACACATCTCGTA
TGCCGTCTTCTGCTTGAAAA
>sv890
GTAATTCCAGCTCTGCGAGTTTGCTCCCATATTGTTGCAGTTAAAACGCCCGTAGTCAGA
ACTCACAGTAATGTGCCAAGGTTCGCCGTCCACCGCGAATAAAACAGGATGCTTAGGATA
TTGTATAAGAATGATAGAGCGCGGTCTGGAGTATTTACCTTTCGGGGTAAGGTCAAAGAG
AGCGAGTGGTGCTGGTAGTATTCCTTAGCGAGCGGTGGAATGCGTTGACCTAAGGGAGAC
TAACGAAAGCGAAAGCAGCCAGCAAGTAGGTTTCTATCGATCAAGGGCGAGAGTAGGGGT
AGCGAACC
>sv891
CTACACCTGACAGTTCGTCGGCAGCGTCAGATGTGTATAAGAGACAGCTTCGGTCATAGA
TTAAGCCATGCAGTGAATCACAAGTCAGTTGAAAGATGCAAGAGGAGGACAGGGCAAGTC
TGGTGCCACTGTCTCTTATACACATCTCCGAGCCCACGAGACAGGTCTACATCTCGTATG
CCGTCTTCTGCTTGAAAA
>sv892
GTAATTCCAGCTCTGCGAGTTTGCTCCCATATTGTTGCAGTTAAAACGCCCGTAGTCAGA
ATTCGAGTAGAAAAGGTACATCCGTCCACCGCGAATAAAACAGGACGCTTAGGGTAATTC
ACAAGAATGATAGAGCGCGGTCTGGAGTATTTACTCACACGAGTAAGGTCAAAGAGAGCG
AGTGGTGCTGGTAGTATTCCTAAGCGAGCGGTGGAATGCATTGACCTTAGGGAGACTAAC
GAAAGCGAAGGCAGCCAGCAAGTAGGTTTCTATCGATCAAGGGCGAGAGTAGGGGTAGCG
AACC
>sv893
GCCGCGGTAATACCAGCTCTGTAAGTGTGCTCCCATATTGTTGCAGTTAAAAAGCCCGTA
GTCGGATTTCAAAAGAAAAAAAAATATTCACTGTGAATAAATTAGGACGCTTAAAGTATG
GTTGCATGAATACTTTAGCGCAGTATGAAAGATTTTGCTCGCATGGGCAAGATCAAAGAG
AGCCATTGGGGGTATTTCTATTTCATGGCGAGTGGTGAAATACGTTGACCCATGGGAGAG
AAACGAAAGCGAAGGCAAATACCCAAAGGGTTTCTATCGATCAAGGGCGAGAGTAGGGGG
AGCGAACC
>sv894
GTAATACCAGCTCTGCGAGTTTGCTCCCATATTGTTGCAGTTAAAACGCCCGTAGTCAGA
GTTCTAGTTTAGTATAGGAAATTCCGTCCACCGCGAATAAAACAGGACGCTTAGGGTATT
TTTAAAGAATGTACGAGCGCGGTCTGGAGTATTTACTCCACGAGAGTAAGGTCAAAGAGA
GCGAGTGGTGCTGGTAGTATTCCTGAGCGAGCGGTGGAATGCATTGACCTTAGGGAGACT
AACGAAAGCGAAGGCAGCCAGCAAGTAGGTTTCTATCGATCAAGGGCGAGAGTAGGGGTA
GCGAACC
>sv895
GCCGCGGTAATACCAGCTCTGCGAGTTTGCTCCCATATTGTTGCAGTTAAAACGCCCGTA
GTCAGATGTCGAAATCAACAGTTGTGGTTCAAACCGTCCACCGCGAATAAAACAGAACGC
TTAGGGTATTATAAAAGAATGATAGAGCGCGGTATGGAGTATTTACCTCTTCTAGGGTAA
GGTCAAAGAGAGCGAGTGGTGCTGGTAGTATTCCTGAGCGAGCGGTGGAATGCATTGACC
TTAGGGAGACTAACAAAAGCGAAGGCAGCCAGCAAGTAGGTTTCTATCGATCAAGGGCGA
GAGTAGGGGTAGCGAACC
>sv896
GCCGCGGTAATACCAGCTCTCCGAGTTTGCTCCCATTGTTACGTTTAAAACGCCCGTAGT
TTGAGGTTTAAGCTCGGATAGAGCGTTCACCGTGACCAAATCAGGATGCTTAAAGTAGTT
CAAAACTGAATGACTCAGCACGGTATGAGATTTTTACCCCTTCGGGGGTCAGATCAAAGA
GAGCCATCGGGGGTAGATCTATTTCATGGCGAGCGGCGGAATGTGTTGACCCATGAGAGA
GAAACGAATGCGAAAGCATCTACCTAGAGGGTTTCTGTCGATCAAGGGCGAGAGCCGCAG
GATCCAACC
>sv897
GTAATTCCAGCTCTTGTAATGTATGCTAAAGTTGCTGCCGTTATAACGTCCGTAGTCGAT
TTGGTATATTCTTTGCAAAAGTAACATACCCTAAGAGTATCGCGTTGCTTTACGACTTCA
ACAATGGAGCTGTAGGGAATAATTATTATTAACTTGGAAATATGGGGGGGGTATCGTATT
TGGTAGTGAGAGGTGAAATTCAAAGACCTACCAAGGACGTCCGGAAGCGTAGGCGATGCC
CCTAAGTCTCTTGCGCGACTAAGGTCGATAATTAAGAGAGTCAAGACGATTAGAAACCGT
CGTAATCTTTATTGTAAACTGTGTCCACCTGAAATCGGAGCATATATCCCGTAAACGCTT
TCGGTGTCAATAATAACTTTAAAGTCTGTAGATTCGGGGGGTAGTATGGTCGCAAGGGTG
AAACTTAAAGAAATTGACGGAAGTGCA
>sv898
CACCTGACAGTTCGTCGGCAGCGTCAGATGTGTATAAGAGACAGCTTCGGTCATAGATTA
AGCCATGCATCACATATTCTTGATAATTTCATGAGAGAGTTTCAAGGGCGGACGTGAGGT
AAAGGAAAGGGGCAAACCAGGCGTCTATCGCCCTTCCGGATATTGTTTGTGTTAGTGTAG
GGCAAGTCTGGTGCCACTGTCTCTTATACACATCTCCGAGCCCACGAGACAGGTCTACAT
CTCGTATGCCGTCTTCTGCTTGAAAA
>sv899
TGGGGAATTTTGGACAATGGGCGCAAGCCTGATCCAGCAATGCCGCGTGTGTGAAGAAGG
CCTTCGGGTTGTAAAGCACTTTTGTCCGGAAAGAAAACGTCGTGGCTAATACCCGTGGCG
GATGACGGTACCGGAAGAATAAGCACCGGCTAACTACGTGCCAGCAGCCGCGGTAATACG
TAGGGTGCAAGCGTTAATCGGAATTACTGGGCGTAAAGCGTGCGCAGGCGGTTCGCTAAG
ACAGATGTGAAATCCCCGGGCTTAACCTGGGAACTGCATTTGTGACTGGCGGGCTAGAGT
ATGGCAGAGGGGGGTAGAATTCCACGTGTAGCAGTGAAATGCGTAGAGATGTGGAGGAAT
ACCGATGGCGAAGGCAGCCCCCTGGGCCAATACTGACGCTCATGCACGAAAGCGTGGGGA
GCAAACA
>sv900
TGGGGAATATTGGACAATGGGGGAAACCCTGATCCAGCAATGCCGCGTGAGTGATGAAGG
CCTTCGGGTTGTAAAGCTCTTTTATAAGTGAAGATAATGACGGTAACTTATGAATAAGCT
CCGGCTAACTTCGTGCCAGCAGCCGCGGTAATACGAAGGGGGCAAGCGTTGTTCGGAATC
ACTGGGCGTAAAGGGCGCGTAGGCGGTCGAGTAAGTTTGACGTGAAATACCTGGGCTTAA
CCTGGGAAGTGCGTTGGATACTGCTTGGCTAGAGTATTGAAGGGGATGATGGAATTATGC
ATGGAGAGGTGGAATTCATAGATATGCATAGGAACACCGGAGGCGAAGGCGATCATCTGG
GCAATAACTGACGCTGAGGCGCGAAAGCGTGGGGAGCAAACA
>sv901
TTTTTTTTTTAATGATACGGCGACCACCGAGATCTACACCAACTGCATCGTCGGCAGCGT
CAGATGTGTATAAGAGACAGCTTCGGTCATAGATTAAGCCATGCTCCCCTATTTTTGACC
CGAAGTGGGGCTCTTTCCTGGTTCTTCGGGGCGGTTTTTGGTTCGACCCTCCGGGCTCTG
CCGCTCGACGTATCGGTGTGGGGGACGTTCAGGGCAAGTCTGGTGCCACTGTCTCTTATA
CACATCTCCGAGCCCACGAGACTAGGAACGATCTCGTATGCCGTCTTCTGCTTGAAAA
>sv902
GCCGCGGTAATTCCAGCTCTCCAAGTTTGCTCCCACTGCTACACTTAAAACGCCCGTAGT
CGGAGTTCGTAGCACGCAAGTGCGCTCACGGTGAATAAATCAGGACGCTAAGAGTAAGTG
CTCAACTGCATGACTGAGCACCGTCTGAGGTTTTTACCCGTCAGGGTAAGGTCAATGGGA
GCCAGCGAGGTTAGGTCTATTCAGTGGCGAGCGGCGGAATGTGTTGACCCGCTGGAGAGA
AGCAGAGGCGAAGGCGCCTAACAAGGGGGTGTCTGTCGATCAAGGGCGAGAGTCGCAGTA
TCCAACC
>sv903
GCCGCGGTAATTCCAGCTCTGCGAGTTTGCTCCCATATTGTTGCAGTTAAAACGCCCGTA
GTCAGAGTTCTAGTTTAGTATAGGAAATTCCGTCCACCGCGAATAAAACAGGACGCTTAG
GGTATTTTTAAAGAATGTACGAGCGCGGTCTGGAGTATTTACTCCACGAGAGTAAGGTCA
AAGAGAGCGAGTGGTGCTGGTAGTATTCCTGAGCGAGCGGTGGAATGCATTGACCTTAGG
GAGACTAACGAAAGCGAAGGCAGCCAGCAAGTAGGTTTCTATCGATCAAGGGCGAGAGTA
GGGGTAGCGAACC
>sv904
GTAATTCCAGCTCTGCGAGTTTGCTCCCATATTGTTGCAGTTAAAACGCCCGTAGTCTGA
ATTGGCTAGTAATGGCCGAGAGAAATTCGTTCACTGTGAACAAATCAGGACGCTTAGAGT
ATGGTATCATGAATGACTCAGCGCAGTATGAAGTCTTTGTTTTCTTCGGAAAACAAGCTC
AAAGAGAGCCATCGGGGGTAGATCTATTTCATGGCGAGCGGTGAAATGCTTTGACCCATG
AGAGAGAAACAGAAGCGAAGGCGTCTACCTAGAGGGTTTCTGTCGATCAAGGGCGAGAGT
AGGAGGATCCAACC
>sv905
GTAATACCAGCTCTGTAAGTGTGCTCCCATATTGTTGCAGTTAAAAAGCCCGTAGTCTGA
TTTCTTTTGACTATTTCTAAAATATTCACTGTGAATAAATTAGGACGCTTAAAGTATGGT
GACACGAATACTTTAGCGCAGTATGAAAGATTTTGCTCGTTTGGGCAAGATCAAAGAGAG
CCATTGGGGGTATTTCTATTTCATGGCGAGTGGTGAAATACATTGACCCATGGGAGAGAA
ACGAAAGCGAAGGCAAATACCCAAAGGGTTTCTATCGATCAAGGGCGAGAGTAGGGGGAG
CGAACC
>sv906
GTAATTCCAGCTCTGCGAGTTTGCTCCCATATTGTTGCAGTTAAAACGCCCGTAGTCTGA
ACTAGGCCTCGTGCCTACATCTCATCACTGTGAACAAATCAGGACGCTTAGGGTATGGCT
TCATGAATGACCTAGCGCAGTATGAATACTTTGCCTAACGGTAAGCTCAACGAGAGCCAT
CGGGGGTGGATCTATTCCATGGCGAGTAGCGGAATGCTCTGACCCATGTGGAGAGAAACA
AACGCGAAGGCATCCATCTAGAGGGTTTCTGTCGATCAAGGGCGAGAGTAGAAGCAGCCA
ACC
>sv907
TAGGGAATCTTCCACAATGGACGAAAGTCTGATGGAGCAACGCCGCGTGAGTGAAGAAGG
TTTTCGGATCGTAAAGCTCTGTTGTTAGAGAAGAATGTAGGTAAGAGTAACTGTTTACCT
AGTGACGGTATCTAACCAGAAAGCCACGGCTAACTACGTGCCAGCAGCCGCGGTAATACG
TAGGTGGCAAGCGTTATCCGGATTTATTGGGCGTAAAGCGAACGCAGGCGGTTTTTTAAG
TCTGATGTGAAAGCCTTCGGCTCAACCGAAGAAATGCATTGGAAACTGGATAACTTGAGT
GCAGAAGAGGAGAGTGGAACACCATGTGTAGCGGTGAAATGCGTAGATATATGGTAGAAC
ACCAGTGGCGAAAGCGGCTCTCTGGTCTGTAACTGACGCTGAGGTTCGAAAGCATGGGTA
GCAAACA
>sv908
TTTTTTTTTTTTAATGATACGGCGACCACCGAGATCTACACGTACGATCTCGTCGGCAGC
GTCAGATGTGTATAAGAGACAGTCTTAGTTGGTGGAGTGGCTTGTCGGAAGGAGAAGTCG
TAACAAGGTTCTGTCTCTTATACACATCTCCGAGCCCACGAGACGTGACAGAATCTCGTA
TGCCGTCTTCTGCTTGAAAA
>sv909
TTTTTTTTTTTTAATGATACGGCGACCACCGAGATCTACACGTACGATCTCGTCGGCAGC
GTCAGATGTGTATAAGAGACAGTCTTAGTTGGTGGGGTGGCTTGTCGGAAGGAGAAGTCG
TAACAAGGTTCTGTCTCTTATACACATCTCCGAGCCCACGAGACGTGACAGAATCTCGTA
TGCCGTCTTCTGCTTGAAAA
>sv910
TTTTTTTTTTTTAATGATACGGCGACCACCGAGATCTACACGTAGAGGTTCGTCGGCAGC
GTCAGATGTGTATAAGAGACAGTCTTAGTTGGTGGAGTGGCTTGTCTGAAGGAGAAGTCG
TAACAAGGTTCTGTCTCTTATACACATCTCCGAGCCCACGAGACGACTACACATCTCGTA
TGCCGTCTTCTGCTTGAAAA
>sv911
TTTTTTTTTTAATGATACGGCGACCACCGAGATCTACACGGCCATATTCGTCGGCAGCGT
CAGATGTGTATAAGAGACAGGCCGCGGTAATTCCAGCTCTACGCGTTTAAACCGCCTTAT
AAATCAAAGAAATTGACGGAAGCGCACTGTCTCTTATACACATCTCCGAGCCCACGAGAC
ATGGATCCATCTCGTATGCCGTCTTCTGCTTGAAAAAAAA
>sv912
TTTTTTTTTTAATGATACGGCGACCACCGAGATCTACACGTAGGATGTCGTCGGCAGCGT
CAGATGTGTATAAGAGACAGGCTGCGGTAATACCAGCTCTATTAGATGCTAGAAAGAAAT
TGACGGAAGAGCACTGTCTCTTATACACATCTCCGAGCCCACGAGACCACAGTCAATCTC
GTATGCCGTCTTCTGCTTGAAAAAAA
>sv913
CCGGCTGGCATGACTGCGGAGAAGGGCAAGGCATTGGCCGCCGCGCTCGCGCAGATCGAA
AAGCAATTCGGCAAAGGGTCGATCATGCGGCTCGGCGCAGGCGAGGTGGTGGAAGACATT
CAGGTGGTCTCGACAGGGTCGCTCGGTCTGGATATCGCGCTTGGCGTCGGCGGCTTGCCG
CGCGGCCGTGTCGTGGAAATCTACGGGCCTGAGTCGTCGGGCAAAACCACGCTCACGCTG
CAGGTGATCGCCGAGATGCAAAAGGTCGGCGGCACGGCGGCGTTTATCGACGCGGAACAC
GCGCTCGACGTGCAATACGCGCAGAAGCTCGGCGTGAATGCGCAGGAACTGCTGATCTCG
CAGCCGGACACGGGCGAGCAGGCACTGGAAATCGCGGATGCGCTGGTGCGCTCCGGCTCC
ATCGACATGATCGTCATCGACTCCGTCGCGGCGCTCGTGCCGAAGGCGG
>sv914
GCCGCGGTAATTCCAGCTCTGCAAGTGTGCTCCCATATTGTTGCAGTTAAAACGCCCGTA
GTCGGAAGAGACATTTTAAGCGGCCACAAACCGCGTTCACTGCGAACAAATCAGAACGCT
TAAGGTAAGGTATACTTGAATGACTGAGCGCAGTATGAAAATTTTACCTTGGGTAAAATC
AACGAGAGCCATCGGGGGTAGATCTATTTCTTGGCGAGCGGTGGAATGCAGTGACCCAAG
AGAGAGGAACTAAGGCGAAAGCATCTACCTAGAGGGTTTCTGTCGATCAAGGGCGAGAGT
AGGAGTGTCGAACC
>sv915
TAGGGAATATTGGGCAATGGGCGAGAGCCTGACCCAGCCATGCCGCGTGCAGGAAGAAGG
CTTTCTGAGTCGTAAACTGCTTTTGATAGGGAAGAATAACCTGTACGTGTACAGGGATGA
CGGTACCTACAGAATAAGCACCGGCTAACTCCGTGCCAGCAGCCGCGGTAATACGGAGGG
TGCGAGCGTTGTCCGGATTTATTGGGTTTAAAGGGTGCGTAGGCGGCCCGTTAAGTCCGG
GGTGAAAGCCCGTTGCTCAACAACGGAACTGCCCTGGATACTGGCGGGCTTGAGACTAGT
GGAGGTTGGCGGAATGGACCGAGTAGCGGTGAAATGCATAGATACGGTCCAGAACCCCGA
TTGCGAAGGCAGCTGACTACACTAGGACTGACGCTGAGGCACGACAGCGTGGGGAGCGAA
CA
>sv916
GTAATACCAGCTCTGTAAGTGTGCTCCCATATTGTTGCAGTTAAAAAGCCCGTAGTCTGA
TTTCAGCTGACCTTTTCTAAAATATTCACTGTGAATAAATTAGGACGCTTAAAGTATGGT
TGCACGAATACTTTAGCGCAGTATGAAGGATTTTGCTCGTATGGGCAAGATCAAAGAGAG
CCATTGGGGGTATTTCTATTTCATGGCGAGTGGTGAAATACGTTGACCCATGGGAGAGAA
ACGAAAGCGAAGGCAAATACCCAAAGGGTTTCTATCGATCAAGGGCGAGAGTAGGGGGAG
CGAACC
>sv917
GTAATTCCAGCTCTAGTAGGGTCTATGTGTGTTGCTGCAGTTAAAAAGTCCGTAGTTGAC
CCAGTGATGTGGCACGAGGAGATTTCTCTGCGCATTGTATGACACCACGAGTAAATTGTC
TCGGTCAAGGAGAGAGTGAGCGTGGGACGTCAGGGAGCAGGAGCAGATGGGGGCGAAGGG
ATTCTACAGCGAGAGGTGAAATTCTAAGACCTGTGGAGGACGAGTTGAGGCGAAGGCGTT
CGTCAAGGATGTTTTCTATGATCAAGGGCGTAGGCCGGAGGATCGAAGACGATTAGACAC
CGTCGTAGTTCTGGCAGTCAACGATGCCGACACAGCGTTTTGCACAGGAAGCGAAGCGGT
GTAGAGAAATCACAGTTTTTTGGCTCTGGGGATAGTACGAGCGCAAGTTTGAAACTTAAA
AGAAATTGACGGAAGCGCA
>sv918
TGGGGAATATTGCACAATGGGCGCAAGCCTGATGCAGCCATGCCGCGTGTATGAAGAAGG
CCTTCGGGTTGTAAAGTACTTTCAGCGGGGAGGAAGGTGTTGCGGTTAATAACCGCAGCA
ATTGACGTTACCCGCAGAAGAAGCACCGGCTAACTCCGTGCCAGCAGCCGCGGTAATACG
GAGGGTGCAAGCGTTAATCGGAATTACTGGGCGTAAAGCGCACGCAGGCGGTCTGTCAAG
TCGGATGTGAAATCCCCGGGCTCAACCTGGGAACTGCATTCGAAACTGGCAGGCTAGAGT
CTTGTAGAGGGGGGTAGAATTCCAGGTGTAGCGGTGAAATGCGTAGAGATCTGGAGGAAT
ACCGGTGGCGAAGGCGGCCCCCTGGACAAAGACTGACGCTCAGGTGCGAAAGCGTGGGGA
GCAAACA
>sv919
TGGGGAATATTGCACAATGGGCGCAAGCCTGATGCAGCCATGCCGCGTGTGTGAAGAAGG
CCTTAGGGTTGTAAAGCACTTTCAGCGAGGAGGAAGGGTTCAGTGTTAATAGCACTGTGC
ATTGACGTTACTCGCAGAAGAAGCACCGGCTAACTCCGTGCCAGCAGCCGCGGTAATACG
GAGGGTGCAAGCGTTAATCGGAATTACTGGGCGTAAAGCGCACGCAGGCGGTTTGTTAAG
TCAGATGTGAAATCCCCGAGCTTAACTTGGGAACTGCATTTGAAACTGGCAAGCTAGAGT
CTTGTAGAGGGGGGTAGAATTCCAGGTGTAGCGGTGAAATGCGTAGAGATCTGGAGGAAT
ACCGGTGGCGAAGGCGGCCCCCTGGACAAAGACTGACGCTCAGGTGCGAAAGCGTGGGGA
GCAAACA
>sv920
TGGGGAATATTGCACAATGGGCGCAAGCCTGATGCAGCCATGCCGCGTGTATGAAGAAGG
CCTTCGGGTTGTAAAGTACTTTCAGCGGGGAGGAAGGCGGTGAGGTTAATAACCTTACCG
ATTGACGTTACCCGCAGAAGAAGCACCGGCTAACTCCGTGCCAGCAGCCGCGGTAATACG
GAGGGTGCAAGCGTTAATCGGAATTACTGGGCGTAAAGCGCACGCAGGCGGTCTGTTAAG
TCAGATGTGAAATCCCCGGGCTTAACCTGGGAACTGCATTTGAAACTGGCAGGCTTGAGT
CTTGTAGAGGGGGGTAGAATTCCAGGTGTAGCGGTGAAATGCGTAGAGATCTGGAGGAAT
ACCGGTGGCGAAGGCGGCCCCCTGGACAAAGACTGACGCTCAGGTGCGAAAGCGTGGGGA
GCAAACA
>sv921
GCCGCGGTAATTCCAGCTCTGCGAGTTTGCTCCCATATTGTTGCAGTTAAAACGCCCGTA
GTCTGAACTAGGCCTCGTGCCTACATCTCATCACTGTGAACAAATCAGGACGCTTAGGGT
ATGGCCTCATGAATGACCTAGCGCAGTATGAATACTTTGCCTAACGGTAAGCTCAACGAG
AGCCATCGGGGGTGGATCTATTCCATGGCGAGTAGCGGAATGCTCTGACCCATGTGGAGA
GAAACAAACGCGAAGGCATCCATCTAGAGGGTTTCTGTCGATCAAGGGCGAGAGTAGAAG
CAGCCAACC
>sv922
TTTTTTTTTTTTAATGATACGGCGACCACCGAGATCTACACATGGCCTATCGTCGGCAGC
GTCAGATGTGTATAAGAGACAGCTTCGGTCATAGATTAAGCCATGCAAAAAGCCAGTTAG
AAGAGTTGTGACACAAAGGAGAGGAAGTCAGGGCAAGTCTGGTGCCACTGTCTCTTATAC
ACATCTCCGAGCCCACGAGACGACATCTGATCTCGTATGCCGTCTTCTGCTTGAAAA
>sv923
TTTTTTTTTTTAATGATACGGCGACCACCGAGATCTACACGGATCCATTCGTCGGCAGCG
TCAGATGTGTATAAGAGACAGGCTGCGGTAATTCCAGCTCTGGCGATGATAGCGATCGAA
GGCACCCGCGGGACACGAGGCACACTCACTGCAAGCAAGGAATTGACGGAAGCGCACTGT
CTCTTATACACATCTCCGAGCCCACGAGACTGCACATGATCTCGTATGCCGTCTTCTGCT
TGAAAAAAA
>sv924
TTTTTTTTTTTAATGATACGGCGACCACCGAGATCTACACCAAGCTACTCGTCGGCAGCG
TCAGATGTGTATAAGAGACAGTCTTAGTTGGTGGGGTGATTTGTCTGAAGGAGAAGTCGT
AACAAGGTTCTGTCTCTTATACACATCTCCGAGCCCACGAGACCTCTCACAATCTCGTAT
GCCGTCTTCTGCTTGAAAA
>sv925
CTAAGAATATTCCGCAATGGTCGAGAGACTGACGGAGCGACGCCGCGTGGATGATGAAGG
CCGGAAGGTTGTAAAATCCTTTTGTTGCTGAAGAATAAGCTTTGCAGGGAATGGCAGGGC
GATGACGTTAGGCAACGAATAAGCCCCGGCTAATTACGTGCCAGCAGCCGCGGTAACACG
TAAGGGGCGAGCGTTGTTCGGAATTATTGGGCGTAAAGGGCGCGTAGGCGGCAGAGTAAG
CCCGGCGTGAAATACTTCGGCTTAACCGGGGAACTGCGTTGGGAACTGCTGTGCTTGAGT
CTCGGAGGGGGAGTTGGAATTCCTAGTGTAGGGGTGAAATCTGTAGATATTAGGAAGAAC
ACCGGTGGCGAAGGCGAACTTCCAGCCGGAGACTGACGCTGAGGCGCGAAAGTGCGGGGA
GCAAACA
>sv926
TGGGGAATATTGGACAATGGGGGGAACCCTGATCCAGCAATGCCGCGTGTGTGAAGAAGG
CCTGCGGGTTGTAAAGCACTTTAGTTGGGGAGGAAAGAGCGAAGGTGAATAGCCTTTGAA
GTGACGTTACCCAAAGAATAAGCACCGGCTAACTCCGTGCCAGCAGCCGCGGTAATACGG
AGGGTGCGAGCGTTAATCGGAATTACTGGGCGTAAAGCGTGTGTAGGCGGTTAATTAAGT
CAGATGTGAAAGCCCCGGGCTCAACCTGGGAACTGCATTTGATACTGGTTGACTAGAGTA
CGGTAGAGGGCAGTGGAATTTCTGGTGTAGCGGTGAAATGCGTAGATATCAGAAGGAACA
CCGATGGCGAAGGCAGCTGCCTGGGCCGAAACTGACGCTGAGATACGAAAGCGTGGGGAG
CAAACA
>sv927
AGGACGATTCATGGAAGATAGCGAAATGGGCCAAATCGAAGGCGAAATGGGC
>sv928
TGGGGAATTTTGGACAATGGGGGCAACCCTGATCCAGCAATGCCGCGTGTGTGAAGAAGG
CCTTCGGGTTGTAAAGCACTTTTGTCCGGAAAGAAAACCTACCTGTTAATACCGGGTGGG
GATGACGGTACCGGAAGAATAAGCACCGGCTAACTACGTGCCAGCAGCCGCGGTAATACG
TAGGGTGCGAGCGTTAATCGGAATTACTGGGCGTAAAGCGTGCGCAGGTGGTCTGTTAAG
ACCGATGTGAAATCCCCGGGCTTAACCTGGGAACTGCATTGGTGACTGGCAGGCTAGAGT
ATGGCAGAGGGGGGTAGAATTCCACGTGTAGCAGTGAAATGCGTAGAGATGTGGAGGAAT
ACCGATGGCGAAGGCAGCCCCCTGGGCCAATACTGACGCTCATGCACGAAAGCGTGGGGA
GCAAACA
>sv929
CTAAGAATATTCCGCAATGGACGAAAGTCTGACGGAGCGACGCCGCGTGGATGACGAAGG
CCGGAAGGTTGTAAAATCCTTTTGCCGCTGAAGAATAAGCGGGGTAGGGAATGACCCTGT
GATGACGCGAAGCGGTGAATAAGCCCCGGCTAATTACGTGCCAGCAGCCGCGGTAACACG
TAAGGGGCGAGCGTTGTTCGGAATTATTGGGCGTAAAGGGCGCGTAGGCGGTTTGATAAG
TCTGGCGTGAAATGGCGGAGCTTAACTCCGTCCCTGCGTTGGAAACTGTGAGACTGGAGT
CATGGAGGGGTAGTTGGAATTCCTGGTGTAGGGGTGAAATCTGTAGATATCAGGAAGAAC
ACCGGTGGCGAAGGCGAACTACTAGCCGATGACTGACGCTGAGGCGCGAAAGCGCGGGGA
GCAAACA
>sv930
TGGGGAATATTGGACAATGGGGGCAACCCCGATCCAGCGATGCCGCGTGAATGATGAAGG
CCTTCGGGTTGTAAAGTTCTTTTATAGGTGAAGATAATGACGGTAACCTATGAATAAGCT
CCGGCTAACTTCGTGCCAGCAGCCGCGGTAATACGAAGGGAGCAAGCGTTGTTCGGAATC
ACTGGGCGTAAAGGGCGCGTAGGCGTTTGAGTAAGTTTGATGTGAAATACCGGGGCTCAA
CCCCGGAATTGCGTTGGATACTGCTCGAATGGAGTGTAGTAGAGGATGATGGAATTATGC
ATGGAGAGGTGGAATTCACAGATATGCATAGGAACACCGGAAGCGAAGGCGATCATCTGG
GCTACAACTGACGCTGAGGCGCGAAAGCGTGGGGAGCAAACA
>sv931
TGGGGAATTTTGGACAATGGGGGCAACCCTGATCCAGCCATGCCGCGTGCAGGAAGAAGG
CCTTCGGGTTGTAAACTGCTTTTGTCAGGGAAGAAAAGCGAAGGGCTAATACCCCTTTGT
GCTGACGGTACCTGAAGAATAAGCACCGGCTAACTACGTGCCAGCAGCCGCGGTAATACG
TAGGGTGCGAGCGTTAATCGGAATTACTGGGCGTAAAGCGTGCGCAGGCGGTTTTGTAAG
ACCGATGTGAAATCCCCGGGCTTAACCTGGGAACTGCATTGGTGACTGCAAGGCTTGAGT
ACGGTAGAGGGGGGTGGAATTTTGCGTGTAGCAGTGAAATGCGTAGATATGCAAAGGAAC
ACCGATGGCGAAGGCAGCCCCCTGGACCTGTACTGACGCTCATGCACGAAAGCGTGGGGA
GCAAACA
>sv932
TTTTTTTTTTTAATGATACGGCGACCACCGAGATCTACACGTACGATCTCGTCGGCAGCG
TCAGATGTGTATAAGAGACAGTCTTAGTTGGTGGAGTGATTTGTCGGAAGGAGAAGTCGT
AACAAGGTTCTGTCTCTTATACACATCTCCGAGCCCACGAGACGTGACAGAATCTCGTAT
GCCGTCTTCTGCTTGAAAA
>sv933
GCCGCGGTAATTCCAGCTCTGCGAGTTTGCTCCCATATTGTTGCAGTTAAAACGCCCGTA
GTCTGAATTTGGCATCCGCCAGTATGTGTATAACGTTCACTGTGAACAAATCAGGACGCT
TAGGGTATGTTTAAGGAATGACCTAGCGCAGTATGATTACTTTGCCTCTTTGGCAAGCTC
AATGAGAGCCATCGGGGGTAGATCTATTCCGTGGCGAGCGGTGGAATGCTCTGACCCATG
TGGAGAGAGTCGAAAGCGAAGGCATCTACCTAGAGGGTATCTGTCGATCAAGGGCGAGAG
TAGGAGTATCCAACC
>sv934
TTTTTTTTTTTAATGATACGGCGACCACCGAGATCTACACGGCCATATTCGTCGGCAGCG
TCAGATGTGTATAAGAGACAGGCCGCGGTAATTCCAGCTCTGGAGATGTGTATAAGAAAT
TGACGGAAGAGCACTGTCTCTTATACACATCTCCGAGCCCACGAGACATGGATCCATCTC
GTATGCCGTCTTCTGCTTGAAAAAAA
>sv935
TTTTTTTTTTTAATGATACGGCGACCACCGAGATCTACACATCCGCTTTCGTCGGCAGCG
TCAGATGTGTATAAGAGACAGTCTTAGTTGGTGGGGTGACTTGTCGGAAGGAGAAGTCGT
AACAAGGTTCTGTCTCTTATACACATCTCCGAGCCCACGAGACGGTTGGTTATCTCGTAT
GCCGTCTTCTGCTTGAAAA
>sv936
TTTTTTTTTTTAATGATACGGCGACCACCGAGATCTACACCTCTACACTCGTCGGCAGCG
TCAGATGTGTATAAGAGACAGCTTCGGTCATAGATTAAGCCATGCTCGTCGGCAGGGCAA
GTCTGGTGCCACTGTCTCTTATACACATCTCCGAGCCCACGAGACTGGTTCCTATCTCGT
ATGCCGTCTTCTGCTTGAAAA
>sv937
TGGGGAATATTGGGCAATGGGCGCAAGCCTGACCCAGCAACGCCGCGTGAAGGAAGAAGG
TCTTCGGATTGTAAACTTCTGTCCTCAGGGACGAAACAAATGACGGTACCTGAGGAGGAA
GCCCCGGCTAACTACGTGCCAGCAGCCGCGGTAATACGTAGGGGGCAAGCGTTGTCCGGA
ATTACTGGGCGTAAAGGGAGCGTAGGCGGTAATTTAAGTCAGATGTGAAATACCCGGGCT
TAACCTGGGGGGTGCATCTGAAACTGGGTTACTTGAGTGCAGGAGAGGTAAGTGGAATTC
CTAGTGTAGCGGTGAAATGCGTAGATATTAGGAGGAACACCAGTGGCGAAGGCGACTTAC
TGGACTGTAACTGACGCTGAGGCTCGAAAGCGTGGGGAGCAAACA
>sv938
TGGGGAATATTGGACAATGGGGGAAACCCTGATCCAGCGACGCCGCGTGAGTGAAGAAGT
ATTTCGGTATGTAAAGCTCTATCAGCAGGGAAGAAAATGACGGTACCTGACTAAGAAGCC
CCGGCTAACTACGTGCCAGCAGCCGCGGTAATACGTAGGGGGCAAGCGTTATCCGGATTT
ACTGGGTGTAAAGGGAGCGTAGACGGTTCTGCAAGTCTGGAGTGAAAGCCCGGGGCTCAA
CCCCGGGACTGCTTTGGAAACTGTGGAACTGGAGTGCAGGAGAGGTAAGTGGAATTCCTA
GTGTAGCGGTGAAATGCGTAGATATTAGGAGGAACACCAGTGGCGAAGGCGGCTTACTGG
ACTGTAACTGACGTTGAGGCTCGAAAGCGTGGGGAGCAAACA
>sv939
TGGGGAATTTTGCGCAATGGGCGAAAGCCTGACGCAGCAACGCCGCGTGCGGGATGACGG
CCTTCGGGTTGTAAACCGCTTTCAGTAGGGAAGATTATGACGGTACCTACAGAAGAAGCT
CCGGCTAACTACGTGCCAGCAGCCGCGGTAATACGTAGGGAGCAAGCGTTATCCGGATTC
ATTGGGCGTAAAGCGCGCGTAGGCGGCTTGTTAAGTCAGGTGTCAAATCTGAGGGCTCAA
CCCCCAGCCGCACCTGAAACTGGCGAGCTTGAGTTCGGTAGAGGAAAGTGGAATTCCCAG
TGTAGCGGTGGAATGCGCAGATATTGGGAAGAACACCGGTGGCGAAGGCGGCTTTCTGGG
CCGTAACTGACGCTGAGGCGCGAAAGCTAGGGGAGCAAACA
>sv940
GTAATTCCAGCTCTCCGAGTTTGCTCCCATTGTTACGTTTAAAACGCCCGTAGTTTGAGG
TTTAAGCTCGTATAGAGCGTTCACCGTGACCAAATCAGGATGCTTAAAGTAGTTCAAAAC
TGAATGACTCAGCACGGTATGAGATTTTTACCCCTCCGGGGGTCAGATCAAAGAGAGCTA
TCGGGGGTAGATCTATTTCATGGCGAGCGGCGGAATGTGTTGACCCATGAGAGAGAAACG
AATGCGAAAGCATCTACCTAGAGAGTTTCTGTCGATCAAGGGCGAGAGCCGCAGGATCCA
ACC
>sv941
TGGGGAATATTGGACAATGGGGGGAACCCTGATCCAGCCATGCCGCGTGTGTGAAGAAGG
CCTTTTGGTTGTAAAGCACTTTAAGCGAGGAGGAGGCGCTCTAGGCTAATACCCTAGATG
CGTGGACGTTACTCGCAGAATAAGCACCGGCTAACTCTGTGCCAGCAGCCGCGGTAATAC
AGAGGGTGCGAGCGTTAATCGGATTTACTGGGCGTAAAGCGCGCGTAGGTGGCTAATTAA
GTCAAATGTGAAATCCCCGAGCTTAACTTGGGAATTGCATTCGATACTGGTTAGCTAGAG
TATGGGAGAGGATGGTAGAATTCCAGGTGTAGCGGTGAAATGCGTAGAGATCTGGAGGAA
TACCGATGGCGAAGGCAGCCATCTGGCCTAATACTGACACTGAGGTGCGAAAGCATGGGG
AGCAAACA
>sv942
TGGGGAATATTGGACAATGGAGGTAACTCTGATCCAGCAATTCTGTGTGCACGACGAAGG
TCTTCGGATTGTAAAGTGCTTTAAGTTGGGAAGAAAAAAATGACGGTACCAACAGAATAA
GCGACGGCTAAATACGTGCCAGCAGCCGCGGTAATACGTATGTCGCAAGCGTTATCCGGA
ATTATTGGGCATAAAGGGCATCTAGGCGGGGTTTCAAGTCGACGGTGAAAACTAGTGGCT
CAACCATTAGCTTGCCGACGAAACTGAAATTCTAGAGTATTGGAAAGGTGGGCGGAACTA
CATGAGTAGAGGTGAAATTCGTAGATATATGTAGGAATGCCGATGACGAAGGTAGCTCAC
TGGACAAAAACTGACGCTGAAGTGCGAAAGCTAGGGGAGCAAACA
>sv943
GCCGCGGTAATTCCAGCTCTAATAGCGTATATTTAAGTTGTTGCAGTTAAAAAGCTCGTA
GTTGGACCTTGGGTTGGGTCGATCGGTCCGCCTATGGTGAGCACCGGTCGGCTCGTCCCT
TCTGCCGGCGATGCGCTCCTGGCCTTAACTGGCCGGGTCGTGCCTCCGGCGCTGTTACTT
TGAAGAAATTAGAGTGCTCAAAGCAAGCCTACGCTCTGTATACATTAGCATGGGATAACA
TCATAGGATTTCGATCCTATTCTGTTGGCCTTCGGGATCGGAGTAATGATTAACAGGGAC
AGTCGGGGGCATTCGTATTTCATAGTCAGAGGTGAAATTCTTGGATTTATGAAAGACGAA
CAACTGCGAAAGCATTTGCCAAGGATGTTTTCATTAATCAAGAACGAAAGTTGGGGGCTC
GAAGACGATCAGATACCGTCCTAGTCTCAACCATAAACGATGCCGACCAGGGATTGGCGG
ATGTTGCTTTAAGGACTCCGCCAGCACCTTATGAGAAATCAAAGTCTTTGGGTTCCGGGG
GGAGTATGGTCGCAAGGCTGAAACTTAAAGGAATTGACGGAAGAGCA
>sv944
TTTTTTTTTTTTAATGATACGGCGACCACCGAGATCTACACGGATCCATTCGTCGGCAGC
GTCAGATGTGTATAAGAGACAGGCTGCGGTAATTCCAGCTCTGGGAAGAAGAAATTGACG
GAAGAGCACTGTCTCTTATACACATCTCCGAGCCCACGAGACTGCACATGATCTCGTATG
CCGTCTTCTGCTTGAAAAAAA
>sv945
GCCGCGGTAATACCAGCTCTCCAAGTCAGCTCCCAATGCTACACTTAAAACGCTCGTAGT
CTGAACACGAAGCTCGCGTAGAGCGTTCACCGTGATTAAATCAGGATGCTTAGAGTAGTT
CATAACTGAATGACTCAGCGCGGTATGAGATCTTTACCCTGTGAGGGGTCAGATCAAAGA
GAGCGATCGGGGGTAAATCTATTTCATGGCGAGCGGCGGAATGTGTTGACCCATGAGAGA
GAAACAGATGCGAAGGCATTTACCTAGAGCGTTTCTGTCGATCAAGAGCGAGAGTCGCGG
GATCCAACC
>sv946
GTAATTCCAGCTCTCCGAGTTTGCTCCCATTGTTACACTTAAAACGCCCGTAGTTTGAAA
GTCAAGCTTGCGTAAAGCGCGCACTGTGATTAAACCAGAATGCTTAGAGTAGTTCATAAC
TGAATGACTCAGCACAGTATGCAATTTTTACCCCTCCGGGGGTCAGATTAATGAGAGCCA
TCGGGGGTAGATCTATTTCATGGCGAGCGGCGGAATGTATTGACCCATGAGAGAGAAACA
GATGCGAAAGCGTCTACCTAGAGGGTTTCTGTCGATCAAGGGCGAGAGCGGTAGGATCCA
ACA
>sv947
TAAGGAATATTGGACAATGGGCGGAAGCCTGATCCAGCCATGCCGCGTGCAGGAAGAAGG
CCCTATGGGTTGTAAACTGCTTTTGCAGGGGAGAAATAAGGTTGATTTATCGACCGATGA
TAGTACTCTGCGAATAAGCATCGGCTAACTTCGTGCCAGCAGCCGCGGTAAGACGAAGGA
TGCGAGCGTTATCCGGATTCACTGGGTTTAAAGGGTGCGTAGGCGGTTTAGTAAGTTTCA
AGTTAAAGACTGGTGCTTAACATCAGGACTGCTTGAAAAACTGCTAGACTTGAGATAGGT
CGGCGTTGCTGGAATATGGCAAGTAGAGGTGAAATTCATAGATATGCCATAGAACACCGA
TAGCGAAGGCGGGCGACGAGGCCTTATCTGACGCTGAGGCACGAAAGCGTGGGGATCAAA
CA
>sv948
TTTTTTTTTTTAATGATACGGCGACCACCGAGATCTACACGGATCCATTCGTCGGCAGCG
TCAGATGTGTATAAGAGACAGGCCGCGGTAATTCCAGCTCTGGCGATGATAGCGATCGAA
GGCACCCGCGGGACACGAGGCACACTCACTGCAAGCAAGAAATTGACGGAAGAGCACTGT
CTCTTATACACATCTCCGAGCCCACGAGACTGCACATGATCTCGTATGCCGTCTTCTGCT
TGAAAAAAA
>sv949
TTTTTTTTTTAATGATACGGCGACCACCGAGATCTACACAGAGCAGTTCGTCGGCAGCGT
CAGATGTGTATAAGAGACAGCTTCGGTCATAGATTAAGCCATGCCCTGACTGTTTTACCC
CAGGAATGACCTGGTACCCATTGTATAGGAGGCTGGGTGGGCCCCAGGGCAAGTCTGGTG
CCACTGTCTCTTATACACATCTCCGAGCCCACGAGACGTGACAGAATCTCGTATGCCGTC
TTCTGCTTGAAAA
>sv950
TTTTTTTTTTAATGATACGGCGACCACCGAGATCTACACCTTGTCCATCGTCGGCAGCGT
CAGATGTGTATAAGAGACAGCTTCGGTCATAGATTAAGCCATGCAAAGGGCAAGTCTGGT
GCCACTGTCTCTTATACACATCTCCGAGCCCACGAGACTGCTGTAGATCTCGTATGCCGT
CTTCTGCTTGAAAA
>sv951
TGAGGAATATTGGTCAATGGTCGGAAGACTGAACCAGCCATGCCGCGTGCAGGAAAGAGC
CTTCGGGGTTTTAAACTGCTTTTAGGCGGGAGCAATAAGAGGTATGCATACCTTGATGAG
CGTACCGCAGGAATAAGCATCGGCTAACTCCGTGCCAGCAGCCGCGGTAATACGGAGGAT
GCAAGCGTTATCCGGATTCATTGGGTTTAAAGGGTGCGCAGGCGGCGTGTCAGGTCAGCG
GTTAAAAACCGGAGCTTAACTTCGGGACAGGCGTTGAAACCGACAGGCTTGAATAGTGTA
GAAGTTGGGGGAATGTACGGTGTAGCGGTGAAATGCATAGATATCGTACAGAAGACCGAT
AGCGAAGGCACCTGACTATGCACTGATTGACGCTGAGGCACGAAAGCGCGGGGATCAAAC
A
>sv952
TGGGGAATATTGGACAATGGGGGAAACCCTGATCCAGCAATGCCGCGTGAGTGATGAAGG
CCTTCGGGTTGTAAAGCTCTTTTATCAGGGAAGATAATGACGGTACCTGATGAATAAGAT
CCGGCTAACTTCGTGCCAGCAGCCGCGGTAATACGAAGGGATCTAGCGTTGTTCGGAATT
ACTGGGTGTAAAGGGTGCGTAGGCGGCCTTGAAAGTTCGATGTGAAAGCCCCGGGCTCAA
CTTGGGAATTGCATCGAAAACTTCAAGGCTCGAGAGCGAGAGAGGAAAACGGAATTGCAA
GTGTAGAGGTGGAATTCGTAGATATTTGCAAGAACACCGGTGGCGAAGGCGGTTTTCTGG
CTCGATTTTCTGACGCTGAGGCACGAAAGCGTGGGGAGCAAACA
>sv953
TGGGGAATATTGCGCAATGGAGGAAACTCTGACGCAGCGACGCCGCGTAAAGGAAGAAGG
TCTTCGGATTGTAAACTTTTGTCCTCAGGGAAGAAATAAATGACGGTACCTGAGGAGGAA
GCCCCGGCTAACTACGTGCCAGCAGCCGCGGTAATACGTAGGGGGCAAGCGTTGTCCGGA
ATTATTGGGTGTAAAGGGCGCGTAGGCGGCTTATCAGGTCATACGTGAAATACCAAGGCT
TAACTTTGGAGCTGCGTATGAAACCGGTAGGCTTGAGTAGGGTAGAGGCAAGTGGAATTT
CCGGTGTAGCGGTGAAATGCGTAGATATCGGAAAGAACACCAGTGGCGAAGGCGGCTTGC
TGGGCTCTAACTGACGCTGAGGCACGAAAGCATGGGGAGCAAACA
>sv954
AGGACGATTCATGGAAGATAGCAAGAAAGGCCCGGGCGGGATGTCTGCAGAAAAGAGCAA
GGCGCTGGCCGCCGCGCTGTCGCAGATCGAAAAGCAATTCGGCAAAGGGTCGATCATGCG
ACTCGGCGCCGGCGAAGTCATTGAAGACATCCAGGTGGTGTCTACGGGTTCGCTCGGACT
GGATATTGCCTTGGGCGTTGGCGGCTTGCCGCGCGGACGCGTTGTTGAAGTCTACGGTCC
GGAATCGTCGGGCAAGACCACGCTGACTCTGCAAGTGATTGCTGAAATGCAAAAGCTTGG
CGGCACGGCAGCGTTCATCGACGCGGAACATGCGCTTGATATTGCTTATGCGCAAAAGCT
CGGTGTGAACCCTTCGGACTTGCTGATCTCGCAGCCGGACACGGGCGAGCAGGCGCTGGA
AATCGCGGACGCGCTGGTGCGCTCGGGTTCCATCGACATGATCGTGATCGACTCGGTCGC
GGCGCTGGTGCCGAAGGCTGAAATCGAAGGCGAGATGGGC
>sv955
GCCGCGGTAATACCAGCTCTCCAAGTTTGCTCCCACTGCTACACTTAAAACGCCCGTAGT
CGGAGTTCGTAGCACGCAAGTGCGCTCACGGTGAATAAATCAGGACGCTAAGAGTAAGTG
CTCAACTGCATGACTGAGCACCGTCTGAGGTTTTTACCCGTCAGGGTAAGGTCAATGGGA
GCCAGCGAGGTTAGGTCTATTCAGTGGCGAGCGGCGGAATGTGTTGACCCGCTGGAGAGA
AGCAGAGGCGAAGGCGCCTAACAAGGGGGTGTCTGTCGATCAAGGGCGAGAGTCGCAGTA
TCCAACC
>sv956
TTTTTTTTTTAATGATACGGCGACCACCGAGATCTACACCTTGTCCATCGTCGGCAGCGT
CAGATGTGTATAAGAGACAGGCTGCGGTAATTCCAGCTCTACATATTTTCTTAAGTAAGA
AATTGACGGAAGCGCACTGTCTCTTATACACATCTCCGAGCCCACGAGACAGGTACGAAT
CTCGTATGCCGTCTTCTGCTTGAAAAAAA
>sv957
GAATATTGGTCAATGGGCGCAAGCCTGAACCAGCCACGTAGCGTGAAGGATGACGGCCTT
ATGGGTTGTAAACTTCTTTTATACGGGAATAAAGTGTGGGACGTGTCCCGTTTTGTATGT
ACCGTATGAATAAGGATCGGCTAACTCCGTGCCAGCAGCCGCGGTAATACGGAGGATCCT
GGTGTTATCCGGATTTATTGGGTTTAAAGGGTGCGCAGGCTGGTTTTCAAGTCAGTTGTG
AAAGTTCGGGGCTCAACCTTGAAATTGCAGTTGAAACTGGGAGCCTTGAGTATAGTGGAG
GTCAGTGGAATTCGTGTTGTAGCGGTGAAATGCTTAGATATCACGGGGAACTCCGATTGC
GCAGGCATCTGACCATGCTATAACTGACGCTGAGTCACGAAAGTGTGGGTATCAAACA
>sv958
GTAATTCCAGCTCTTTGGATTTACCGGAACACCGATTTTTAAAGAAAACTCAGCGCAAGA
AATTGACGGAAGCGCA
>sv959
AGGACGATTCATGGAAGATAGCAAGAAAGGCCCGGCTGGCATGACTGCGGAAAAGAGCAA
GGCCCTCGCTGCCGCCCTCTCGCAGATCGAAAAGCAATTCGGCAAAGGGTCGATCATGCG
GCTCGGCGCGGGTGAGGCGGTCGAAGACATTCAGGTCGTGTCCACCGGCTCGCTCGGACT
GGATATCGCGCTCGGCGTGGGCGGCCTGCCGCGCGGCCGCGTCGTCGAGATCTACGGTCC
GGAATCGTCGGGTAAGACCACGCTCACGCTGCAGGTGATCGCCGAAATGCAGAAGATCGG
CGGCACGGCGGCATTCATCGACGCGGAACACGCGCTCGACGTGCAATACGCGCAAAAGCT
CGGCGTGAACGTGCAGGAACTGCTGATCTCGCAGCCCGACACGGGCGAGCAGGCGCTGGA
AATCGCGGACGCGCTGGTGCGCTCGGGTTCCATCGACATGATCGTCATCGACTCCGTCGC
GGCGCTCGTGCCGAAGGCGGAAATCGAAGGCGAAATGGGC
>sv960
TGGGGAATATTGCACAATGGGCGCAAGCCTGATGCAGCGACGCCGCGTGGGGGATGACGG
CCTTCGGGTTGTAAACTCCTTTCGCTAGGGACGAAGCTTGTTTGTGACGGTACCTGGAGA
AGAAGCACCGGCTAACTACGTGCCAGCAGCCGCGGTAATACGTAGGGTGCGAGCGTTGTC
CGGAATTACTGGGCGTAAAGAGCTCGTAGGTGGTTTGTCGCGTCGTTTGTGTAAGCCCGC
AGCTTAACTGCGGGACTGCAGGCGATACGGGCATAACTTGAGTGCTGTAGGGGAGACTGG
AATTCCTGGTGTAGCGGTGGAATGCGCAGATATCAGGAGGAACACCGATGGCGAAGGCAG
GTCTCTGGGCAGTAACTGACGCTGAGGAGCGAAAGCATGGGTAGCGAACA
>sv961
TGGGGAATTTTGGACAATGGGGGCAACCCTGATCCAGCAATGCCGCGTGTGTGAAGAAGG
CCTTCGGGTTGTAAAGCACTTTTGTCAGGAAAGAAAACCTACCTGTTAATACCGGGTGGG
GATGACGGTACCGGAAGAATAAGCACCGGCTAACTACGTGCCAGCAGCCGCGGTAATACG
TAGGGTGCGAGCGTTAATCGGAATTACTGGGCGTAAAGCGTGCGCAGGCGGTTTGCTAAG
ACCGATGTGAAATCCCCGGGCTTAACTTGGGAACTGCATTGGTGACTGGCAGGCTAGAGT
ATGGCAGAGGGGGGTAGAATTCCACGTGTAGCAGTGAAATGCGTAGAGATGTGGAGGAAT
ACCGATGGCGAAGGCAGCCCCCTGGGCCAATACTGACGCTCATGCACGAAAGCGTGGGGA
GCAAACA
>sv962
TTTCGAATTATTCACAATGGACGAAAGTCTGATGGTGCAACGCCGCGTGAGGGATGAAGG
CCTTTGGGTTGTAAACCTCTGTCGCCAGAGAGCAATCGCTAGGTTCATAGCCTAGCCTGA
GTTAACCTGGAAAGGAAGCAGTGGCTAACTCCGTGCCAGCAGCCGCGGTAATACGGAGAC
TGCGAGCGTTACTCGGATTTACTGGGCGTAAAGGGTGCGCAGGTGGCCGCATGTGTCGGG
TGTGAAATCTCGGGGCTTAACCCCGAAATTGCGCCCGAAACTGTGTGGCTAGAGTACTGG
AGGGGCAAGCGGAATTTCGAGTGTAGCAGTGAAATGCGTAGATATTCGAAGGAACATCAA
TGGCGAAGGCAGCTTGCTGGACAGTAACTGACACTAAGGCACGAAAGCGTGGGGAGCGA
>sv963
AGGACGATTCATGGAAGAAAGCAAGAAAGGCCCGGGCGGGATGTCTGCGGAAAAGAGCAA
GGCGCTGGCCGCCGCGCTGTCGCAGATCGAAAAGCAATTCGGCAAGGGGTCGATCATGCG
ACTCGGCGCCGGCGAAGTCATCGAAGACATCCAGGTGGTGTCTACTGGTTCGCTCGGACT
GGATATTGCACTGGGCGTTGGCGGCTTGCCGCGCGGACGCGTTGTTGAAGTCTACGGTCC
GGAATCATCGGGCAAGACCACGCTGACGCTGCAAGTCATCGCTGAAATGCAAAAGCTGGG
CGGCACGGCAGCGTTTATTGACGCGGAACACGCGCTCGACATTGGCTACGCGCAAAAGCT
CGGCGTGAATCCGTCGGATTTGCTGATCTCGCAGCCGGATACGGGCGAACAGGCGCTGGA
AATCGCGGATGCGCTGGTGCGCTCGGGTTCCATCGACATGATCGTGATCGACTCGGTCGC
GGCGCTGGTGCCGAAGGCGGAAATCGAAGGCGAAATGGGC
>sv964
GCCGCGGTAATTCCAGCTCTCCGAGTTTGCTCCCATTGTTACGTTTAAAACGCTCGTAGT
TTGAGGTTTAAGCTCGGATAGAGCGTTCACCGTGACCAAATCAGGATGCTTAAAGTAGTT
CAAAACTGAATGACTCAGCACGGTATGAGATTTTTACCCCTTCGGGGGTCAGATCAAAGA
GAGCCATCGGGGGTAGATCTATTTCATGGCGAGCGGCGGAATGTGTTGACCCATGAGAGA
GAAACGAATGCGAAAGCATCTACCTAGAGGGTTTCTGTCGATCAAGGGCGAGAGCCGCAG
GATCCAACC
>sv965
GCCGCGGTAATTCCAGCTCTGCGAGTTTGCTCCCATATTGTTGCAGTTAAAACGCCCGTA
GTCAGATGTCGAAATCAACAGTTGTGGTTCAAACCGTCCACCGCGAATAAAACAGAACGC
TTAGGGTATTATTAAAGAATGATAGAGCGCGGTATGGAGTATTTACCTCTTCTAGGGTAA
GGTCAAAGAGAGCGAGTGGTGCTGGTAGTATTCCTGAGCGAGCGGTGGAATGCATTGACC
TTAGGGAGACTAACAAAAGCGAAGGCAGCCAGCAAGTAGGTTTCTATCGATCAAGGGCGA
GAGTAGGGGTAGCGAACC
>sv966
GAATATTGGTCAATGGTCGGAAGACTGAACCAGCCATGCCGCGTGCAGGAAGACGGTCCT
ATGGATTGTAAACTGCTTTTGTAATAGAACAATAAGATCTACGAGTAGATTGATGAGAGT
ATATTACGAATAAGCATCGGCTAACTCCGTGCCAGCAGCCGCGGTAATACGGAGGATGCA
AGCGTTATCCGGATTCATTGGGTTTAAAGGGTGCGTAGGCGGCATATTAAGTCCGTGTAG
AAATGCCGGGGCTCAACCCCGGCGCTGGCATAGAAACTGGTAAGCTTGAATACGAATGAA
GTTGGAGGAATGTGTGGTGTAGCGGTGAAATGCATAGATATCACACAGAAGGTCGATTGC
GAAGGCATCTGACTAATTCGAGATTGACGCTGAGGCACGAAAGCGTGGGGATCAAACA
>sv967
GCCGCGGTAATTCCAGCTCTGCGAGTTTGCTCCCATATTGTTGCAGTTAAAACGCCCGTA
GTCTGAATTGGCTAGTAATGGCCTTATGAATTTCGTTCACTGTGAACAAATCAGGACGCT
TAGAGTATGGTCTCATGAATGACTCAGCGCAGTATGAAGTCTTTGTTTTCTCCGGAAAAC
AAGCTCAAAGAGAGCCATCGGGGGTAGATCTATTTCATGGCGAGCGGTGAAATGCTTTGA
CCCATGAGAGAGACACGGAAGCGAAGGCGTCTACCTAGAGGGTTTCTGTCGATCAAGGGC
GAGAGTAGGAGGATCCAACC
>sv968
GTAATTCCAGCTCTGCGAGTTTGCTCCCATATTGTTGCAGTTAAAACGCCCGTAGTCGGA
AATTCGAGGAAATAGCGGCCACAAACCGCGTTCACTGCGAACAAATCAGGACGCTTAGTG
TATGGTATGCTTGAATGACTGAGCGCAGTATGAAAATTCTACCAGGGGAAATGGTAAAAT
CAAGGAGAGCCATCGGGGATAGATCTATTTCATGGCGAGCGGTGGAATGCTATGACCCAA
GAGAGAGAAACTAAGGCGAAAGCATCTATCTAGAGGGTTTCTGTCGATCAAGGGCGAGAG
TAGGAGTATCCAACC
>sv969
AGGACGATTCATGGAAGATAGCAAGAAAGGCCCGGGCGGGATGTCTGCGGAAAAGAGCAA
GGCGCTGGCCGCCGCGCTGTCGCAGATCGAAAAGCAATTCGGCAAGGGGTCGATCATGCG
ACTCGGCGCCGGCGAAGTCATCGAAGACATCCAGGTGGTGTCTACTGGTTCGCTCGGACT
GGATATTGCACTGGGCGTTGGCGGCTTGCCGCGCGGACGCGTTGTTGAAGTCTACGGTCC
GGAATCATCGGGCAAGACCACGCTGACGCTGCAAGTCATCGCTGAAATGCAAAAGCTGGG
CGGCACGGCAGCGTTTATTGACGCGGAACACGCGCTCGACATTGGCTACGCGCAAAAGCT
CGGCGTGAATCCGTCGGATTTGCTGATCTCGCAGCCGGATACGGGCGAACAGGCGCTGGA
AATCGCGGATGCGCTGGTGCGCTCGGGTTCCATCGACATGATCGTGATCGACTCGGTCGC
GGCGCTGGTGCCGAAGGCGGAAATCGAAGGCGAAATGGGC
>sv970
GTAATTCCAGCTCTGCGAGTTTGCTCCCATATTGTTGCAGTTAAAACGCCCGTAGTCGGA
ATTTCCCCGAAAGGGGGTTATGTGCCTCCGGGCACGTTCACTGTGAACAAATCAGGACGC
TTAGTGTATGGTTTCAGGAATGACTTAGCGCAGTATGATATCTTTACCTATGGTAAGATC
AATGAGAGCCACCGGGGGTAGATCTATTTCATGGCGAGCGGTGGAATGCTTTGACCCATG
AGAGAG
>sv971
AGGACGATTCATGGAAGATAGCAAGAAAGGCCCGGCTGGCATGACTGCGGAAAAGAGCAA
GGCCCTCGCTGCCGCGCTCTCGCAGATCGAAAAGCAATTCGGCAAAGGGTCGATCATGCG
GCTCGGCGCGGGTGAGGCGGTCGAAGACATTCAGGTGGTGTCCACCGGCTCGCTTGGACT
GGATATCGCGCTCGGCGTGGGCGGACTGCCGCGCGGCCGCGTCGTCGAGATCTACGGTCC
GGAATCGTCGGGCAAGACCACGCTCACGCTGCAGGTGATCGCCGAAATGCAGAAGATCGG
CGGCACGGCAGCATTCATCGACGCGGAACACGCGCTCGACGTGCAATACGCGCAGAAGCT
CGGCGTGAACGTGCAGGAACTGCTGATCTCGCAGCCGGACACGGGCGAGCAGGCGCTGGA
AATCGCGGACGCGCTGGTGCGCTCGGGTTCCATCGACATGATCGTGATCGACTCCGTCGC
GGCGCTCGTGCCGAAGGCGGAAATCGAAGGCGAAATGGGC
>sv972
GTAATTCCAGCTCTAATAGCGTATATTTAAGTTGTTGCAGTTAAAAAGCTCGTAGTTGGA
TCTTGGGTTGGGCAGAGCGGTCCGCCCCTGGTGTGCACCGGTCTGCTCGTCCCTTCTACC
GGCGATGCGCTCCTGGCCTTAACTGGCCGGGTCGTGCCTCCGGTGCTGTTACTTTGAAGA
AATTAGAGTGCTCAAAGCAAGCCTACGCTCTGTATACATTAGCATGGGATAACATCATAG
GATTTCGGTCCTATTGTGTTGGCCTTCGGGATCGGAGTAATGATTAACAGGAACAGTCGG
GGGCATTCGTATTTCATAGTCAGAGGTGAAATTCTTGGATTTATGAAAGACGAACAACTG
CGAAAGCATTTGCCAAGGATGTTTTCATTAATCAAGAACGAAAGTTGGGGGCTCGAAGAC
GATCAGATACCGTCCTAGTCTCAACCATAAACGATGCCGACCAGGGATCGGCGGATGTTG
CTTTAAGGACTCCGCCGGCACCTTATGAGAAATCAAAGTCTTTGGGTTCCGGGGGGAGTA
TGGTCGCAAGGCTGAAACTTAAAGAAATTGACGGAAGCGCA
>sv973
GCCGCGGTAATACCAGCTCTGTAAGTGTGCTCCCATATTGTTGCAGTTAAAAAGCCCGTA
GTCTGATTTCAGCTGACCTTTTCTAAAATATTCACTGTGAATAAATTAGGACGCTTAAAG
TATGGTTGCACGAATACTTTAGCGCAGTATGAAGGATTTTGCTCGTATGGGCAAGATCAA
AGAGAGCCACTGGGGGTATTTCTATTTCATGGCGAGTGGTGAAATACGTTGACCCATGGG
AGAGAAACGAAAGCGAAGGCAAATACCCAAAGGGTTTCTATCGATCAAGGGCGAGAGTAG
GGGGAGCGAACC
>sv974
TTTTTTTTTTTTTTTAATGATACGGCGACCACCGAGATCTACACACGATGCTTCGTCGGC
AGCGTCAGATGTGTATAAGAGACAGTCTTAGTTGGTGGAGTGATTTGTCTGAAGGAGAAG
TCGTAACAAGGTTCTGTCTCTTATACACATCTCCGAGCCCACGAGACGGTTGGTTATCTC
GTATGCCGTCTTCTGCTTGAAAA
>sv975
GTAATTCCAGCTCTGCGAGTTTGCTCCCATATTGTTGCAGTTAAAACGCCCGTAGTCAGA
GGTCTTTACAGGGAAGGACAAGACCGTCCACCGCGAATAAAACAGGATGCTTAGGGTAGC
TTTTGTTGAATGTTTAAGCGCGGTCTGGAATATTTACCTATTTAGGGTAAGGTCAAAGAG
AGCCAAAGGGGGTGGTCGTATTCCGTGGCGAGCGGTGGAATGCTCTGACCCATGGGAGAC
GAACGAAAGCGAAAGCAGCCACCTATAGGGTTTCTGTCGATCAAGGGCGAGAGTAGGGGT
AGCGAACC
>sv976
GTAATTCCAGCTCTGTAAGTGTGCTCCCATATTGTTGCAGTTAAAAAGCCCGTAGTCGGA
TTTCATTTGACAATTTATCTTAAATATTCACTGTGAATAAATTAGGACGCTTAAAGTATG
GTTGCATGAATACTCTAGCGCAGTATGAAGGATTTTGCTCTATGGGCAAGATCAAAGAGA
GCCATTGGGGGTATTTCTATTTCATGGCGAGCGGTGAAATGCGTTGACCCATGGGAGAGA
AACGAAAGCGAAGGCAAATACCCAAAGGGTTTCTGTCGATCAAGGGCGAGAGTAGGGGGA
GCGAACC
>sv977
GTAATACCAGCTCTCCGAGTTTGCTCCCATTGTTACGTTTAAAACGCCCGTAGTTTGAGG
TTTAAGCTCGGATAGAGCGTTCACCGTGACCAAATCAGAATGCTTAAAGTAGTTCAAAAC
TGAATGACTCAGCACGGTATGAGATTTTTACCCCTTCGGGGGTCAGATCAAAGAGAGCCA
TCGGGGGTAGATCTATTTCATGGCGAGCGGCGGAACGTGTTGACCCATGAGAGAGAAACG
AATGCGAAGGCATCTACCTAGAGGGTTTCTGTCGATCAAGGGCGAGAGTGACAGGATCCA
ACC
>sv978
TTTTTTTTTTTTAATGATACGGCGACCACCGAGATCTACACCTCACACTTCGTCGGCAGC
GTCAGATGTGTATAAGAGACAGTCTTAGTTGGTGGAGTGGCTTGTCGGAAGGAGAAGTCG
TAACAAGGTTCTGTCTCTTATACACATCTCCGAGCCCACGAGACCTAGGTTGATCTCGTA
TGCCGTCTTCTGCTTGAAAA
>sv979
TGGGGAATTTTGGACAATGGGGGCAACCCTGATCCAGCAATGCCGCGTGTGTGAAGAAGG
CCTTCGGGTTGTAAAGCACTTTTGTCCGGAAAGAAAACCGCCGCCCTAATATGGTGGTGG
GATGACGGTACCGGAAGAATAAGCACCGGCTAACTACGTGCCAGCAGCCGCGGTAATACG
TAGGGTGCGAGCGTTAATCGGAATTACTGGGCGTAAAGCGTGCGCAGGCGGTCTGTTAAG
ACCGATGTGAAATCCCCGGGCTTAACCTGGGAACTGCATTGGTGACTGGCAGGCTTTGAG
TGTGGCAGAGGGGGGTAGAATTCCACGTGTAGCAGTGAAATGCGTAGAGATGTGGAGGAA
TACCGATGGCGAAGGCAGCCCCCTGGGCCAACACTGACGCTCATGCACGAAAGCGTGGGG
AGCAAACA
>sv980
TGGGGAATTTTGGACAATGGGGGCAACCCTGATCCAGCCATGCCGCGTGAGTGAAGAAGG
CCTTCGGGTTGTAAAGCTCTTTCGGTGGGGAAGAAATGGCAACGGCTAATATCCGTTGTT
GATGACGGTACCCGCATAAGAAGCACCGGCTAACTACGTGCCAGCAGCCGCGGTAATACG
TAGGGTGCGAGCGTTAATCGGAATTACTGGGCGTAAAGCGTGCGCAGGCGGTTTCGTAAG
ACAGACGTGAAATCCCCGGGCTCAACCTGGGAACTGCGTTTGTGACTGCGAGGCTAGAGT
ACGGCAGAGGGGGGTAGAATTCCACGTGTAGCAGTGAAATGCGTAGAGATGTGGAGGAAT
ACCGATGGCGAAGGCAGCCCCCTGGGTTAGTACTGACGCTCATGCACGAAAGCGTGGGGA
GCAAACA
>sv981
TGGGGAATATTGCACAATGGGCGCAAGCCTGATGCAGCCATGCCGCGTGTATGAAGAAGG
CCTTCGGGTTGTAAAGTACTTTCAGCGAGGAGGAAGGCATTAAGGTTAATAACCTTAGTG
ATTGACGTTACTCGCAGAAGAAGCACCGGCTAACTCCGTGCCAGCAGCCGCGGTAATACG
GAGGGTGCAAGCGTTAATCGGAATTACTGGGCGTAAAGCGCACGCAGGCGGTTTGTTAAG
TCGGATGTGAAATCCCCGGGCTCAACCTGGGAACTGCATTCGAAACTGGCAAGCTTGAGT
CTTGTAGAGGGGGGTAGAATTCCAGGTGTAGCGGTGAAATGCGTAGAGATCTGGAGGAAT
ACCGGTGGCGAAGGCGGCCCCCTGGACAAAGACTGACGCTCAGGTGCGAAAGCGTGGGGA
GCAAACA
>sv982
GCCGCGGTAATTCCAGCTCTGCAAGTTTGCTCCCATATTGTTGCAGTTAAAACGCCCGTA
GTCTGAATTTGTACAACTGTACACCGTCTTCGGACGTTCACTGTGAACAAATCAGGACGC
TTAGAGTATGGTATTGAATGACTCAGCGCAGTATGATATTTTTACTTTTATGTAAGATCA
AAGAGAGCCACCGGGGGTAGATCTATTTCATGGCGTAGCGGTGGAATGTTTTGACCCATG
AGAGAG
>sv983
TTTTTTTTTTTAATGATACGGCGACCACCGAGATCTACACCAAGCTACTCGTCGGCAGCG
TCAGATGTGTATAAGAGACAGTCTTAGTTGGTGGGGTGACTTGTCTGAAGGAGAAGTCGT
AACAAGGTTCTGTCTCTTATACACATCTCCGAGCCCACGAGACCTCTCACAATCTCGTAT
GCCGTCTTCTGCTTGAAAA
>sv984
CCGGCTGGCATGACTGCGGAGAAGAGCAAGGCCCTCGCAGCCGCGCTCTCGCAGATCGAA
AAGCAATTCGGCAAAGGGTCGATCATGCGGCTCGGCGCGGGTGAGGCGGTCGAAGACATT
CAGGTGGTGTCCACCGGCTCGCTCGGACTGGATATCGCGCTCGGCGTGGGCGGCCTGCCG
CGCGGCCGCGTCGTTGAGATCTACGGTCCGGAATCGTCGGGTAAGACCACGCTCACGCTG
CAGGTAATCGCCGAAATGCAGAAGATCGGCGGCACGGCGGCATTTATCGACGCGGAACAC
GCGCTCGACGTGCAATACGCGCAGAAGCTCGGCGTGAACGTGCAGGAACTGCTGATCTCG
CAGCCGGACACGGGCGAGCAGGCGCTGGAAATCGCGGACGCGCTGGTGCGCTCGGGTTCC
ATCGACATGATCGTGATCGACTCCGTCGCGGCACTCGTGCCGAAGGCGG
>sv985
TTTTTTTTTTTAATGATACGGCGACCACCGAGATCTACACGGATCCATTCGTCGGCAGCG
TCAGATGTGTATAAGAGACAGGCCGCGGTAATTCCAGCTCTGGCGATGATAGCGATCGAA
GGCACCCGCGGGACACGAGGCACACTCACTGCAAGCAAGAAATTGACGGAAGCGCACTGT
CTCTTATACACATCTCCGAGCCCACGAGACTGCACATGATCTCGTATGCCGTCTTCTGCT
TGAAAAAAA
>sv986
TTTTTTTTTTTTAATGATACGGCGACCACCGAGATCTACACCTCACACTTCGTCGGCAGC
GTCAGATGTGTATAAGAGACAGTCTTAGTTGGTGGGGTGATTTGTCGGAAGGAGAAGTCG
TAACAAGGTTCTGTCTCTTATACACATCTCCGAGCCCACGAGACCTAGGTTGATCTCGTA
TGCCGTCTTCTGCTTGAAAA
>sv987
CCGGCTGGAATGACTGCGGAAAAGAGCAAGGCCCTGGCCGCCGCGCTCTCGCAGATCGAA
AAGCAATTCGGCAAAGGGTCGATCATGCGGCTCGGCGCAGGTGAGGCGGTCGAAGACATT
CAGGTGGTTTCCACCGGTTCGCTCGGACTGGACATCGCGCTCGGCGTCGGCGGCTTGCCG
CGCGGCCGTGTCGTGGAAATCTACGGTCCGGAGTCGTCGGGCAAGACCACGCTCACGCTG
CAAGTGATCGCGGAGATGCAGAAGCTCGGCGGCACGGCGGCGTTCATCGACGCAGAACAC
GCGCTCGACGTGCAATACGCCCAAAAGCTCGGCGTGAACGCGCAGGATCTGCTGATCTCG
CAGCCGGACACGGGCGAGCAGGCGCTGGAAATCGCGGATGCGCTGGTGCGCTCCGGCTCC
ATCGACATGATCGTCATCGACTCGGTCGCGGCGCTCGTGCCGAAGGCGG
>sv988
GCCGCGGTAATACCAGCTCTGCGAGTTTGCTCCCATATTGTTGCAGTTAAAACGCCCGTA
GTCAGATGTCGAAATCACAGTTATGGTTCAAACCGTCCACCGCGAATAAAACAGAACGCT
TAGGGTATTATTAAAGAATGATAGAGCGCGGTATGGAGTATTTACCTCTTTTAGGGTAAG
GTCAAAGAGAGCGAGTGGTGCTGGTAGTATTCCTGAGCGAGCGGTGGAATGCATTGACCT
TAGGGAGACTAACAAAAGCGAAGGCAGCCAGCAAGTAGGTTTCTATCGATCAAGGGCGAG
AGTAGGGGTAGCGAACC
>sv989
GTAATACCAGCTCTGCGAGTTTGCTCCCATATTGTTGCAGTTAAAACGCCCGTAGTCAGA
ACTCACAGTAATGTGCCAAGGTTCGCCGTCCACCGCGAATAAAACAGGATGCTTAGGATA
TTGTATAAGAATGATAGAGCGCGGTCTGGAGTATTTACCTTTCGGGGTAAGGTCAAAGAG
AGCGAGTGGTGCTGGTAGTATTCCTTAGCGAGCGGTGGAATGCGTTGACCTAAGGGAGAC
TAACGAAAGCGAAAGCAGCCAGCAAGTAGGTTTCTATCGATCAAGGGCGAGAGTAGGGGT
AGCGAACC
>sv990
TCGGCTGGACTGACTGCTGAAAAGAGCAAGGCACTCGCTGCCGCCCTCGCGCAGATCGAA
AAACAGTTCGGCAAAGGGTCGGTCATGCGGCTCGGCGCAGGTGAGGCGGTGGAAGACATC
CAGGTCGTCTCAACCGGCTCGCTCGGGCTCGACATTGCACTCGGCGTCGGCGGTTTGCCG
CGTGGTCGCGTGGTCGAAATCTATGGTCCGGAGTCGTCGGGTAAAACCACGCTCACGCTG
CAAGTTATTGCAGAAATGCAGAAGCTCGGTGGCACGGCGGCGTTTATCGACGCGGAACAC
GCGCTGGACATTCAGTACGCAGGCAAGCTCGGCGTCAATGTGAGTGACTTGCTGGTCTCC
CAGCCGGACACGGGCGAGCAGGCGCTTGAAATTGCAGACGCGCTGGTGCGCTCGGGCTCC
ATCGACATGATCGTGATCGACTCGGTGGCGGCGCTCGTGCCGAAGGCCG
>sv991
TAGGGAATCTTCCGCAATGGGCGAAAGCCTGACGGAGCAACGCCGCGTGAGTGATGAAGG
TCTTCGGATCGTAAAACTCTGTTATTAGGGAAGAACATATGTGTAAGTAACTGTGCACAT
CTTGACGGTACCTAATCAGAAAGCCACGGCTAACTACGTGCCAGCAGCCGCGGTAATACG
TAGGTGGCAAGCGTTATCCGGAATTATTGGGCGTAAAGCGCGCGTAGGCGGTTTTTTAAG
TCTGATGTGAAAGCCCACGGCTCAACCGTGGAGGGTCATTGGAAACTGGAAAACTTGAGT
GCAGAAGAGGAAAGTGGAATTCCATGTGTAGCGGTGAAATGCGCAGAGATATGGAGGAAC
ACCAGTGGCGAAGGCGACTTTCTGGTCTGTAACTGACGCTGATGTGCGAAAGCGTGGGGA
TCAAACA
>sv992
GCCGCGGTAATTCCAGCTCTGCGAGTTTGCTCCCATATTGTTGCAGTTAAAACGCCCGTA
GTCTGAATTGGCTAGTAATGGCCGAGAGAAATTCGTTCACTGTGAACAAATCAGGACGCT
TAGAGTATGGTATCATGAATGACTCAGCGCAGTATGAAGTCTTTGTTTTCTTCGGAAAAC
AAGCTCAAAGAGAGCCATCGGGGGTAGATCTATTTCATGGCGAGCGGTGAAATGCTTTGA
CCCATGAGAGAGAAACAGAAGCGAAGGCGTCTACCTAGAGGGTTTCTGTCGATCAAGGGC
GAGAGTAGGAGGATCCAACC
>sv993
GTAATTCCAGCTCTGCAAGTTTGCTCCCATATTGTTGCAGTTAAAACGCCCGTAGTCTGA
ATTTGTACGCGAGTACACCGTCTTCGGACGTTCACTGTGAACAAATCAGGACGCTTAGAG
TATGGTATTGAATGACTCAGCGCAGTATGATATTTTTACGATTAAGTAAGATCAAAGAGA
GCCACCGGGGGTAGATCTATTTCATGGCGTAGCGGTGGAATGTTTTGACCCATGAGAGAG
>sv994
TTTTTTTTTTTAATGATACGGCGACCACCGAGATCTACACAGAGCAGTTCGTCGGCAGCG
TCAGATGTGTATAAGAGACAGCTTCGGTCATAGATTAAGCCATGCAGAGGAAGGGCAAGT
CTGGTGCCACTGTCTCTTATACACATCTCCGAGCCCACGAGACGTGACAGAATCTCGTAT
GCCGTCTTCTGCTTGAAAA
>sv995
GTAATTCCAGCTCTCCGAGTTTGCTCCCAATGCTACACTTAAAACGCCCGTAGTCGGAGT
TTCAAGCACGAATAGTGCGTTCACCGTGAATAAATCAGGACGCTTAGAGTAGTTCACAAC
TGAATGACTAAGCGCGGTATGAGATCTTTACCCATTAGGGTCAGATCAATGAGAGCCATC
GGGGGCAGACCTACCTTGTGGCGAGGGGCGGAATCTTTTGACCCACGAGGGAGGAACGAA
TGCGAAGGCATCTGCCCAGAGGGTTTCTGTCGATCAAGGGCGAGAGCCGCAGTAGTGAAC
G
>sv996
TAGGGAATCTTCGGCAATGGACGAAAGTCTGACCGAGCAACGCCGCGTGAGTGAAGAAGG
TTTTCGGATCGTAAAACTCTGTTGTTAGAGAAGAACAAGGGTGAGAGTAACTGTTCACCC
CTTGACGGTATCTAACCAGAAAGCCACGGCTAACTACGTGCCAGCAGCCGCGGTAATACG
TAGGTGGCAAGCGTTGTCCGGATTTATTGGGCGTAAAGCGAGCGCAGGCGGTTTCTTAAG
TCTGATGTGAAAGCCCCCGGCTCAACCGGGGAGGGTCATTGGAAACTGGGAGACTTGAGT
GCAGAAGAGGAGAGTGGAATTCCATGTGTAGCGGTGAAATGCGTAGATATATGGAGGAAC
ACCAGTGGCGAAGGCGGCTCTCTGGTCTGTAACTGACGCTGAGGCTCGAAAGCGTGGGGA
GCAAACA
>sv997
CCGGCTGGCATGACTGCGGAGAAGGGCAAGGCATTGGCCGCCGCGCTCGCGCAGATCGAA
AAGCAATTCGGCAAAGGGTCGATCATGCGGCTCGGCGCAGGCGAGGTGGTGGAAGACATT
CAGGTGGTCTCGACGGGGTCGCTCGGTCTGGATATCGCGCTTGGCGTCGGCGGCTTGCCG
CGCGGCCGTGTCGTGGAAATCTATGGGCCCGAGTCGTCGGGCAAGACCACGCTCACGCTG
CAGGTGATCGCCGAGATGCAAAAGGTCGGCGGCACGGCGGCGTTTATCGACGCGGAACAC
GCGCTCGACGTGCAATACGCGCAGAAGCTCGGCGTGAATGCGCAGGAACTGCTGATCTCG
CAGCCGGACACGGGCGAGCAGGCACTGGAAATCGCGGATGCGCTGGTGCGCTCCGGCTCC
ATCGACATGATCGTCATCGACTCCGTCGCGGCGCTCGTGCCGAAGGCGG
>sv998
TGGGGAATATTGGGCAATGGGAGGAATCCTGACCCAGCGACGCCGCGTGAATGAAGAAGG
CCTTTGGGTCGTAAAGTTCTTTTGCACGGGAAGAAGGAAGTGACGGTACCGTGCGAATAA
GCCCCGGCTAACTACGTGCCAGCAGCCGCGGTAATACGTAGGGGGCGAGCGTTGTCCGGA
ATTACTGGGCGTAAAGGGCACGTCGGCTGTGCCGCAAGTCAGCTGTAAAAGGATGCGGCT
TAACCGTGTTTGGCAGTTGAGACTGCGGGACTGGAGTATCGGAGAGGCAAGCGGAATTCC
CAGTGTAGCGGTGAAATGCGTAGATATTGGGAAGAACACCGGTGGCGAAGGCGGCTTGCT
GGCCGATAACTGACGCTCATGTGCGAAAGCCAGGGGAGC
>sv999
GCCGCGGTAATACCAGCTCTGCGAGTTTGCTCCCATATTGTTGCAGTTAAAACGCCCGTA
GTCAGAGTTCTAGTTTAGTATAGGAAATTCCGTCCACCGCGAATAAAACAGGACGCTTAG
GGTATTTTTAAAGAATGTACGAGCGCGGTCTGGAGTATTTACTCCACGAGAGTAAGGTCA
AAGAGAGCGAGTGGTGCTGGTAGTATTCCTGAGCGAGCGGTGGAATGCATTGACCTTAGG
GAGACTAACGAAAGCGAAGGCAGCCAGCAAGTAGGTTTCTATCGATCAAGGGCGAGAGTA
GGGGTAGCGAACC
>sv1000
GTAATACCAGCTCTCCGAGTTTGCTCCCACTGCTACACTTAAAACGCCCGTAGTCGGAAT
AAGAAGTGCGAATAGCGCGTTCACCGTGAATAAATCAGGACGCTTAGGGTAGTTCAAACG
GAATGACTAAGCGCGGTATGAAATCTTTACCTGGTAAGGGTAAGTTCAAAGAGAGCCATC
GTGGGTAGACCTACTTTGTGGCGAGGGGCGGAATCTATTGACCCACGAGGGAGGAACAAA
TGCGAAGGCATCTACCAAGAGGGTTTCTGTCGATCAAGGGCGAGAGCCGCAGTAGCCAAC
T
>sv1001
TGGGGAATATTGGGCAATGGGCGAAAGCCTGATCCAGCCATGCCGCATGAGTGAAGAAGG
CCTTTGGGTTGTAAAGCTCTTTCGGTGAGGGAGATAATGACGGTACTCACAGAAGAAGTC
CTGGCTAACTCCGTGCCAGCAGCCGCGGTAATACGGAGAGGGCTAGCGTTATTCGGAATT
ATTGGGCTTAAAGAGCGCGTAGGCTGGTTAGTAAGTTAAAAGTGAAATCCCAAAGCTCAA
CTTTGGAATTGCTTTTAAAACTGCTAACCTAGAGATTGAAAGAGGATAGAGGAATTCCTA
GTGTAGAGGTGAAATTCGTAAATATTAGGAGGAACACCAGTGGCGAAGGCATCTATCTGG
TTCAAATCTGACGCTGAGGCGCGAAGGCGTGGGGAGCAAACA
>sv1002
TTTTTTTTTTTTAATGATACGGCGACCACCGAGATCTACACCCATTAGGTCGTCGGCAGC
GTCAGATGTGTATAAGAGACAGTCTTAGTTGGTGGAGTGATTTGTCTGAAGGAGAAGTCG
TAACAAGGTTCTGTCTCTTATACACATCTCCGAGCCCACGAGACGCATGGAAATCTCGTA
TGCCGTCTTCTGCTTGAAAA
>sv1003
GTAATTCCAGCTCTCCGAGTTTGCTCCCATTGTTACGTTTAAAACGCCCGTAGTTTGAGG
TTTAAGCTCGGATAGAGCGTTCACCGTGACCAAATCAGGATGCTTAAAGTAGTTCAAAAC
TGAATGACTCAGCACGGTATGAGATTTTTACCCCTTCGGGGGTCAGATCAAAGAGAGCTA
TCGGGGGTAGATCTATTTCATGGCGAGCGGCGGAATGTGTTGACCCATGAGAGAGAAACG
AATGCGAAAGCATCTACCTAGAGAGTTTCTGTCGATCAAGGGCGAGAGCCGCAGGATCCA
ACC
>sv1004
TGGGGAATATTGGACAATGGGGGCAACCCTGATCCAGCAATGCCGCGTGTGTGAAGAAGG
TCTTCGGATTGTAAAGCACTTTCGTTGGGGACGATGATGACGGTACCCAAAGAAGAAGCC
CCGGCTAACTTCGTGCCAGCAGCCGCGGTAATACGAAGGGGGCTAGCGTTGCTCGGAATG
ACTGGGCGTAAAGGGCGCGTAGGCGGTTTAAGCAGTCAGATGTGAAATCCCCGGGCTTAA
CCTGGGAACTGCATTTGAGACGCTTAGACTAGAGTTCGAGAGAGGGTTGTGGAATTCCCA
GTGTAGAGGTGAAATTCGTAGATATTGGGAAGAACACCGGTGGCGAAGGCGGCAACCTGG
CTCGATACTGACGCTGAGGCGCGAAAGCGTGGGGAGCAAACA
>sv1005
GAATTTTCGGCAATGGGGGCAACCCTGACCGAGCAACGCCGCGTGCAGGAGGACGCCCTT
CGGGGTGTAAACTGCTTTTCTCTGGGACGAGAAAAAGGACGGTACCAGAGGAACAAGCCT
CGGCTAACTACGTGCCAGCAGCCGCGGTAATACGTAGGAGGCGAGCGTTGTCCGGAGTTA
CTGGGCGTAAAGCGCACGCAGGCGGTCGATCAAGTTTGGCCTGACAGTTGGTGGCTCAAC
CACCAAAGGCGGCTGAAAACTGGTCGACTTGAGAACTTCAGAGGGACACGGAATTCCGGG
TGGAGTGGTGAAATGCGTAGAGATCCGGAGGAACACCAAAGGCGAAGGCAGTGTCCTGGG
AAGCTTCTGACGCTCAGGTGCGAAAGCCAGGGGAGCGAACG
>sv1006
TGGGGAATTTTGGACAATGGGGGCAACCCTGATCCAGCCATGCCGCGTGAGTGAAGAAGG
CCTTCGGGTTGTAAAGCTCTTTCGTTGGGGAAGAAATGTTCAGGGTGAATAATCCTGGAT
GATGACGGTACCTGAAGAAGAAGCACCGGCTAACTACGTGCCAGCAGCCGCGGTAATACG
TAGGGTGCGAGCGTTAATCGGAATTACTGGGCGTAAAGGGTGCGCAGGCGGTTTCGTAAG
ACAGGTGTGAAATCCCCGGGCTCAACCTGGGAATGGCGCTTGTGACTGCGGGACTGGAGT
GCGGCAGAGGGGGGTGGAATTCCACGTGTAGCAGTGAAATGCGTAGAGATGTGGAGGAAC
ACCGATGGCGAAGGCAGCCCCCTGGGCCGTAACTGACGCTCATGCACGAAAGCGTGGGGA
GCAAACA
>sv1007
GCCGCGGTAATTCCAGCTCTCCAAGTTTGCTCCCACTGCTACACTTAAAACGCCCGTAGT
CGGAGTTCGTAGCACGCAAGTGCGCTCACGGTGAATAAATCAGGACGCTAAGAGTAAGTG
CTCAACTGCATGACTGAGCACCGTCTGAGGTTTTTACCCGTCAGGGTAAGGTCAAGGAGA
GCCAGCGAGGTTAGGTCTATTCAGTGGCGAGCGGCGGAATGTGTTGACCCGCTGGAGAGA
AGCAGAGGCGAAGGCGCCTAACAAGGGGGTGTCTGTCGATCAAGGGCGAGAGTCGCAGTA
TCCAACC
>sv1008
TAGGGAATTTTTCTCAATGGGCGAAAGCCTGAAGGAGCAATACCGCGTGAACGATGAAGG
TCTTTGGATTGTAAAGTTCTTTTATTAGGGACGAACGGTCACAGCAGGAAATGGTTGTGA
TTTGACTGTACCTTTTGAATAAGTAACGGCAAACTTTGTGCCAGCAGCCGCGGTAATACA
AAGGTTACAAGCGTTATCCGGATTTACTGGGCGTAAAGCGAGCGCGGGCTGATTAACAAG
TCTGGTGTTAAATACTGTTGCTTAACAATAGTATGCATTGGAAACTGTTAATCTAGAGTA
TGATAGGGAGTTCAAGAACTCCATGTGGAGCGGTGGAATGCGTAGATATATGGAAGAATA
CCAGTGGTGAAGACGTGAACTTAGGTCAATACTGACGCTTAGGCTCGAAAGTGTGGGGAG
C
>sv1009
GTAATACCAGCTCTAATAGCGTATATTTAAGTTGTTGCAGTTAAAAAGCTCGTAGTTGGA
CCTTGGGTTGGGTCGATCGGTCCGCCTATGGTGAGCACCGGTCGGCTCGTCCCTTCTGCC
GGCGATGCGCTCCTGGCCTTAACTGGCCGGGTCGTGCCTCCGGCGCTGTTACTTTGAAGA
AATTAGAGTGCTCAAAGCAAGCCTACGCTCTGTATACATTAGCATGGGATAACATCATAG
GATTTCGATCCTATTCTGTTGGCCTTCGGGATCGGAGTAATGATTAACAGGGACAGTCGG
GGGCATTCGTATTTCATAGTCAGAGGTGAAATTCTTGGATTTATGAAAGACGAACAACTG
CGAAAGCATTTGCCAAGGATGTTTTCATTAATCAAGAACGAAAGTTGGGGGCTCGAAGAC
GATCAGATACCGTCCTAGTCTCAACCATAAACGATGCCGACCAGGGATTGGCGGATGTTG
CTTTAAGGACTCCGCCAGCACCTTATGAGAAATCAAAGTCTTTGGGTTCCGGGGGGAGTA
TGGTCGCAAGGCTGAAACTTAAAGGAATTGACGGAAGAGCA
>sv1010
GCCGCGGTAATTCCAGCTCTGTAAGTGTGCTCCCATATTGTTGCAGTTAAAAAGCCCGTA
GTCGGATTTCAATTGACTAATTATTCACTGTGAATAAATTAGGACGCTTAAAGTATGGTT
GCATGAATACTGTAGCGCAGTATGAAAGATTTTGCTCTTGTGGCAAGATCAAAGAGAGCC
ATTGGGGGTATTTCTATTTCATGGCGAGCGGTGAAATGCGTTGACCCATGGGAGAGAAAC
GAAAGCGAAGGCAAATACCCAAAGGGTTTCTGTCGATCAAGGGCGAGAGTAGGGGGAGCG
AACC
>sv1011
GTAATTCCAGCTCTCCAAGTCTGTTCCCACTGCTACGTTTGAAACGCCCGTAGTCTGAAT
TCGAAGCTCGCATAGAGCGTTCACCGTGAACAAATCAGCATGCTTAGAGTAGTTCAACAC
TGAATGACTCAGCGCGGTATGAGATCTTTACCCTTAACGGGGTCAGATCAAAGAGAGCCA
TCGGGGGTAGATCTATTTCATGGCGAGCGGCGGAATGTGTTGACCCATGAGAGAGAAACG
AATGCGAAGGCATCTACCTAGAGGGTTTCTGTCGATCAAGGGCGAGAGTGACAGGATCCA
ACC
>sv1012
TGGGGAATATTGGACAATGGGCGCAAGCCTGATCCAGCCATGCCGCGTGAGTGATGAAGG
CCCTAGGGTTGTAAAGCTCTTTCACCGGTGAAGATAATGACGGTAACCGGAGAAGAAGCC
CCGGCTAACTTCGTGCCAGCAGCCGCGGTAATACGAAGGGGGCTAGCGTTGTTCGGAATT
ACTGGGCGTAAAGCGCACGTAGGCGGATATTTAAGTGAGGGGTGAAATCCCAGGGCTCAA
CCCTGGAACTGCCTCTCATACTGGGTATCTCGAGTTCGAGAGAGGTGAGTGGAATTGCGA
GTGTAGAGGTGAAATTCGTAGATATTCGCAGGAACACCAGTGGCGAAGGCGGCTCACTGG
CTCGATACTGACGCTGAGGTGCGAAAGCGTGGGGAGCAAACA
>sv1013
TTTTTTTTTTTAATGATACGGCGACCACCGAGATCTACACGGATCCATTCGTCGGCAGCG
TCAGATGTGTATAAGAGACAGCTTCGGTCATAGATTAAGCCATGCAAGAAACTAGCGTAA
AACAAGTGGCAGGCAGGGCAAGTCTGGTGCCACTGTCTCTTATACACATCTCCGAGCCCA
CGAGACGGTTGGTTATCTCGTATGCCGTCTTCTGCTTGAAAA
>sv1014
TTTTTTTTTTTAATGATACGGCGACCACCGAGATCTACACCCATTAGGTCGTCGGCAGCG
TCAGATGTGTATAAGAGACAGTCTTAGTTGGTGGAGTGGTTTGTCGGAAGGAGAAGTCGT
AACAAGGTTCTGTCTCTTATACACATCTCCGAGCCCACGAGACGCATGGAAATCTCGTAT
GCCGTCTTCTGCTTGAAAA
>sv1015
GTAATACCAGCTCTGTAAGTGTGCTCCCATATTGTTGCAGTTAAAAAGCCCGTAGTCTGA
TTTCAGCTGACCTTTTCTAAAATATTCACTGTGAATAAATTAGGACGCTTAAAGTATGGT
TGCACGAATACTTTAGCGCAGTATGAAGGATTTTGCTCGTATGGGCAAGATCAAAGAGAG
CCACTGGGGGTATTTCTATTTCATGGCGAGTGGTGAAATACGTTGACCCATGGGAGAGAA
ACGAAAGCGAAGGCAAATACCCAAAGGGTTTCTATCGATCAAGGGCGAGAGTAGGGGGAG
CGAACC
>sv1016
GTAATTCCAGCTCTGCGAGTTTGCTCCCATATTGTTGCAGTTAAAACGCCCGTAGTCAGA
ACTCACAGTAATGTGTCAAGGTTCGCCGTCCACCGCGAATAAAACAGGATGCTTAGGATA
TTGTATAAGAATGATAGAGCGCGGTCTGGAGTATTTACCTTTCGGGGTAAGGTCAAAGAG
AGCGAGTGGTGCTGGTAGTATTCCTTAGCGAGCGGTGGAATGCGTTGACCTAAGGGAGAC
TAACGAAAGCGAAAGCAGCCAGCAAGTAGGTTTCTATCGATCAAGGGCGAGAGTAGGGGT
AGCGAACC
>sv1017
TAGGGAATCTTCCGCAATGGACGAAAGTCTGACGGAGCAACGCCGCGTGAGCGAAGAAGG
TCTTCGGATCGTAAAGCTCTGTTGTCAGGGAAGAACAAGTGCCGTTCGAACAGGGCGGTA
CCTTGACGGTACCTGACGAGGAAGCCACGGCTAACTACGTGCCAGCAGCCGCGGTAATAC
GTAGGTGGCAAGCGTTGTCCGGAATTATTGGGCGTAAAGCGCGCGCAGGCGGTTCCTTAA
GTCTGATGTGAAATCTCGCGGCTCAACCGCGAGCGGCCATTGGAAACTGGGGAACTTGAG
TGCAGGAGAGGGGAGCGGAATTCCACGTGTAGCGGTGAAATGCGTAGAGATGTGGAGGAA
CACCAGTGGCGAAGGCGGCTCTCTGGCCTGTAACTGACGCTGAGGCGCGAAAGCGTGGGG
AGCGAACA
>sv1018
AGGACGATTCATGGAAGAAAGCAAGAAAGGCCCGGGCGGGATGTCTGCAGAAAAGAGCAA
GGCGCTGGCCGCCGCGCTGTCGCAGATCGAAAAGCAATTCGGCAAAGGGTCGATCATGCG
ACTCGGCGCCGGCGAAGTCATTGAAGACATCCAGGTGGTGTCTACGGGTTCGCTCGGACT
GGATATTGCCTTGGGCGTTGGCGGCTTGCCGCGCGGACGCGTTGTTGAAGTCTACGGTCC
GGAATCGTCGGGCAAGACCACGCTGACTCTGCAAGTGATTGCTGAAATGCAAAAGCTTGG
CGGCACGGCAGCGTTCATCGACGCGGAACATGCGCTTGATATTGCTTATGCGCAAAAGCT
CGGTGTGAACCCTTCGGACTTGCTGATCTCGCAGCCGGACACGGGCGAGCAGGCGCTGGA
AATCGCGGACGCGCTGGTGCGCTCGGGTTCCATCGACATGATCGTGATCGACTCGGTCGC
GGCGCTGGTGCCGAAGGCTGAAATCGAAGGCGAGATGGGC
>sv1019
TGGGGAATATTGCACAATGGGCGAAAGCCTGATGCAGCGACGCCGCGTGAGGGATGACGG
CCTTCGGGTTGTAAACCTCTTTCGACCAGGACGAAGCGAGAGTGACGGTACTGGTAGAAG
AAGCACCGGCTAACTACGTGCCAGCAGCCGCGGTAATACGTAGGGTGCGAGCGTTGTCCG
GAATTATTGGGCGTAAAGAGCTCGTAGGCGGTTTGTCGCGTCGACTGTGAAAACCTGGGG
CTTAACTCTGGGCTTGCAGTCGATACGGGCAGACTTGAGTTCGGTAGGGGAGACTGGAAT
TCCTGGTGTAGCGGTGAAATGCGCAGATATCAGGAGGAACACCGGTGGCGAAGGCGGGTC
TCTGGGCCGATACTGACGCTGAGGAGCGAAAGCGTGGGGAGCGAACA
>sv1020
CCGGCTGGCATGACTGCGGAAAAGAGCAAGGCCCTCGCAGCCGCGCTCTCGCAGATCGAA
AAGCAATTCGGCAAAGGGTCGATCATGCGGCTCGGCGCGGGTGAGGCGGTCGAAGACATT
CAGGTCGTGTCCACCGGCTCGCTCGGATTGGACATCGCGCTCGGCGTGGGCGGCCTGCCG
CGCGGCCGCGTCGTCGAAATTTACGGTCCGGAATCGTCGGGCAAGACCACGCTCACGCTG
CAGGTGATCGCCGAAATGCAGAAGATCGGCGGCACGGCGGCATTCATCGACGCGGAACAC
GCGCTCGACGTGCAATACGCGCAAAAGCTCGGCGTGAACGTGCAGGAGCTGCTGATCTCG
CAGCCGGACACGGGCGAGCAGGCGCTGGAAATCGCGGACGCGCTGGTGCGCTCGGGCTCC
ATCGACATGATCGTGATCGACTCGGTCGCGGCACTCGTGCCGAAGGCGG
>sv1021
TGGGGAATATTGCACAATGGAGGAAACTCTGATGCAGTGACGCCACGTGGAGGATTAAGG
CCTTCGGGTTGTAAACTCCTTTTATTAACCAGTAAAATGAACAGTTAATGAATAAGCGAC
GGCTAACTACGTGCCAGCAGCCGCGGTAATACGTAGGTCGCAAGCGTTATCCGGAATCAT
TGGGCGTAAAGGGCTCGTAGGCGGTTTGTTGCGTCTGGCGTGAAAACTTTGGGCTTAACC
TAGAGCTTGCGTTGGGTACGGGCAGACTAGAGTGTGGTAGAGGAGATTGGAACTCCTGGT
GTAGCGGTGGAATGCATAGATATCAGGAAGAACACCAACAGCGAAGGCAGATCTCTGGGC
CATAACTGACGCTGAGGAGCGAAAGCGTGGGGAGCGAACA
>sv1022
TGGGGAATATTGCACAATGGGCGAAAGCCTGATGCAGCAACGCCGCGTGAGGGATGACGG
CCTTCGGGTTGTAAACCTCTTTTAGTAGGGAAGAAGCGAAAGTGACGGTACCTGCAGAAA
AAGCACCGGCTAACTACGTGCCAGCAGCCGCGGTAATACGTAGGGTGCAAGCGTTGTCCG
GAATTATTGGGCGTAAAGAGCTCGTAGGCGGTTTGTCGCGTCTGCTGTGAAATCTGGGGG
CTCAACCCCCAGCCTGCAGTGGGTACGGGCAGACTAGAGTGCGGTAGGGGAGATTGGAAT
TCCTGGTGTAGCGGTGGAATGCGCAGATATCAGGAGGAACACCGATGGCGAAGGCAGATC
TCTGGGCCGTAACTGACGCTGAGGAGCGAAAGCGTGGGGAGCGAACA
>sv1023
AGGACGATTCATGGAAGAAAGCAAGAAAGGCCCGGCTGGCATGACTGCGGAAAAGAGCAA
GGCCCTCGCTGCCGCCCTCTCGCAGATCGAAAAGCAATTCGGCAAAGGGTCGATCATGCG
GCTCGGCGCGGGTGAGGCGGTCGAAGACATTCAGGTCGTGTCCACCGGCTCGCTCGGACT
GGATATCGCGCTCGGCGTGGGCGGCCTGCCGCGCGGCCGCGTCGTCGAGATCTACGGTCC
GGAATCGTCGGGTAAGACCACGCTCACGCTGCAGGTGATCGCCGAAATGCAGAAGATCGG
CGGCACGGCGGCATTCATCGACGCGGAACACGCGCTCGACGTGCAATACGCGCAAAAGCT
CGGCGTGAACGTGCAGGAACTGCTGATCTCGCAGCCCGACACGGGCGAGCAGGCGCTGGA
AATCGCGGACGCGCTGGTGCGCTCGGGTTCCATCGACATGATCGTCATCGACTCCGTCGC
GGCGCTCGTGCCGAAGGCGGAAATCGAAGGCGAAATGGGC
>sv1024
TGGGGAATATTGGGCAATGGGGGGAACCCTGACCCAGCGACACCGCGTGGGTGAAGAAGT
CTTTCGGGACGTAAAGCCCTGTTGTACGGGAAGAAGGAAGTGACGGTACCGTACGAGGAA
GCCCCGGCAAACTACGTGCCAGCAGCCGCGGTAATACGTAGGGGGCGAGCGTTGTCCGGA
ATTACTGGGCGTAAAGGGCACGCAGGCGGATTTATAAGTCAGCTGTAAAAGCCGGGGGCT
TAACTTTCGGATGTCGGCTGATACTGTAAGTCTAGAGTATGTGAGAGGGAAGTGGAATTC
CCGGTGTAGCGGTGAAATGCGTAGATATCGGGAGGAACACCAGTGGCGAAGGCGGCTTCC
TGGCACAAGACTGACGCTCATGTGCGAAAGCCAGGGTAGCGAACG
>sv1025
TGGGGAATATTGCACAATGGGCGCAAGCCTGATGCAGCCATGCCGCGTGTATGAAGAAGG
CCTTCGGGTTGTAAAGTACTTTCAGCGGGGAGGAAGGCGGTGCGGTTAATAACCGCACCG
ATTGACGTTACCCGCAGAAGAAGCACCGGCTAACTCCGTGCCAGCAGCCGCGGTAATACG
GAGGGTGCAAGCGTTAATCGGAATTACTGGGCGTAAAGCGCACGCAGGCGGTCTGTTAAG
TCAGATGTGAAATCCCCGGGCTTAACCTGGGAACTGCATTTGAAACTGGCAGGCTTGAGT
CTTGTAGAGGGGGGTAGAATTCCAGGTGTAGCGGTGAAATGCGTAGAGATCTGGAGGAAT
ACCGGTGGCGAAGGCGGCCCCCTGGACAAAGACTGACGCTCAGGTGCGAAAGCGTGGGGA
GCAAACA
>sv1026
TTTTTTTTTTAATGATACGGCGACCACCGAGATCTACACGATCACCATCGTCGGCAGCGT
CAGATGTGTATAAGAGACAGCTTCGGTCATAGATTAAGCCATGCTCGCGATGTCGTATTC
CCCCAAGGGCAAGTCTGGTGCCACTGTCTCTTATACACATCTCCGAGCCCACGAGACTCT
CTCTCATCTCGTATGCCGTCTTCTGCTTGAAAA
>sv1027
TGGGGAATATTGGACAATGGGGGCAACCCTGATCCAGCAATGCCGCGTGTGTGAAGAAGG
TTTTCGGATTGTAAAGCACTTTCGGCGGGGACGATGATGACGGTACCCGCAGAAGAAGCC
CCGGCTAACTTCGTGCCAGCAGCCGCGGTAATACGAAGGGGGCTAGCGTTGCTCGGAATG
ACTGGGCGTAAAGGGCGTGTAGGCGGTTTGTACAGTCAGATGTGAAATCCCCGGGCTTAA
CCTGGGAGCTGCATTTGAGACGTGCAGACTAGAGTGTGAGAGAGGGTTGTGGAATTCCCA
GTGTAGAGGTGAAATTCGTAGATATTGGGAAGAACACCGGTGGCGAAGGCGGCAACCTGG
CTCATTACTGACGCTGAGGCGCGAAAGCGTGGGGAGCAAACA
>sv1028
GTAATACCAGCTCTTGTAATGTATGCTAAAGTTGCTGCCGTTATAACGTCCGTAGTCGAT
TTGGTATATTCTTTGCAAAAGTAACATACCCTAAGAGTATCGCGTTGCTTTACGACTTCA
ACAATGGAGCTGTAGGGAATAATTATTATTAACTTGGAAATATGGGGGGGGTATCGTATT
TGGTAGTGAGAGGTGAAATTCAAAGACCTACCAAGGACGTCCGGAAGCGTAGGCGATGCC
CCTAAGTCTCTTGCGCGACTAAGGTCGATAATTAAGAGAGTCAAGACGATTAGAAACCGT
CGTAATCTTTATTGTAAACTGTGTCCACCTGAAATCGGAGCATATATCCCGTAAACGCTT
TCGGTGTCAATAATAACTTTAAAGTCTGTAGATTCGGGGGGTAGTATGGTCGCAAGGGTG
AAACTTAAAGAAATTGACGGAAGAGCA
>sv1029
GTAATTCCAGCTCTTCAAAGCTACCCCCAATGTTACACTTAAAACGCCCGTAGTCAGAGT
TAGTAGCATGAAAATGCGCTCACGGTGAATAAATCAGGATGCTTAGAGTAGTTCATAACT
GAATGACTGAGCACCGCCTGAGGTTTTTACCCATCAGGGTAAGATCAAAGAGAGCCAGCG
AGGCTAGGTCTATTCAGTGGCGAGCGGCGGAATGTGTTGACCCACTGGAGAGAAGCAAAC
GCGAAGGCACCTAGCAAGTGGGTTTCTGTCGATCAAGGGCGAGAGTCGCAGGATCGAACC
C
>sv1030
TTTTTTTTTTAATGATACGGCGACCACCGAGATCTACACCCATTAGGTCGTCGGCAGCGT
CAGATGTGTATAAGAGACAGGCTGCGGTAATTCCAGCTCTTGAATCTGCCGCTTGCTCTC
GTACTCAATCGCGCGAACCGCCGCGCGGAAGAAATTGACGGAAGAGCACTGTCTCTTATA
CACATCTCCGAGCCCACGAGACATGGATCCATCTCGTATGCCGTCTTCTGCTTGAAAAAA
AA
>sv1031
GTAATTCCAGCTCTCCGAGTTTGCTCCCATTGTTACGTTTAAAACGCCCGTAGTTTGAGG
TTTAAGCTCGGATAGAGCGTTCACCGTGACTAAATCAGGATGCTTAAAGTAGTTCAAAAC
TGAATGACTCAGCACGGTATGAGATTTTTACCCCTTCGGGGGTCAGATCAAAGAGAGCCA
TCGGGGGTAGATCTATTTCATGGCGAGCGGCGGAATGTGTTGACCCATGAGAGAGAAACG
AATGCGAAAGCATCTACCTAGAGGGTTTCTGTCGATCAAGGGCGAGAGCCGCAGGATCCA
ACC
>sv1032
TAGGGAATTTTCGGCAATGGGGGGAACCCTGACCGAGCAATGCCGCGTGAGTGAAGAAGG
ATTTCGGTTCGTAAAGCTCTGTTGTAAGTAAAAAATGACCTTCGTAGGAAATGACGAAGG
AGTGATGGTAGCTTACCAGAAAGTCACGGCTAACTACGTGCCAGCAGCCGCGGTAATACG
TAGGTGGCAAGCGTTATCCGGAATGATTGGGCGTAAAGGGTGCGTAGGTGGCACAATAAG
TTGAAAGTTAAAGTCCGTGGCTTAACCACGGATTGCTTTCAAAACTGTTGAGCTAGAGTG
CAGAAGAGGCAAGTGGAATTCCATGTGGAGCGGTAAAATGCGTAGATATATGGAGGAACA
CCAGTGGCGAAGGCGGCTTGCTGGTCTGTAACTGACACTGAGGCACGAAAGCGTGGGGAG
CAAATA
>sv1033
GTAATACCAGCTCTCCTAGTTTGCATCCAATGCTACTTTTAAAACGCCCGTAGTCTGAGT
AAGTGGCACGCAAGTGCGCTCACGGTGAATAAATCAGGACGCTTAGAGTAGTTCATAACT
GAATGACTGAGCACCGCCTGAGGTCTTTACCTGTCAGGGTAAGATCAAAGAGAGCTACCG
GGGCCAGGGCTATTCGAGGTCGAGCGGCGGAATGTGTTGACACCTCGGAGAGGAACAGAA
GCGAAAGCGTCTGGCATGGGGGTTTCTGTCGATCAAGGGCGAGAGTCGCAGGATCCAACC
>sv1034
CTAAGAATATTCCGCAATGGTCGAAAGACTGACGGAGCGACGCCGCGTGGATGACGAAGG
CCGAAAGGTTGTAAAATCCTTTTGCCAGTGAAGAATAAGCGGGGGAGGGAATGCCCCTGC
GATGACGTTAGCTGGTGAATAAGCCCCGGCTAATTACGTGCCAGCAGCCGCGGTAACACG
TAAGGGGCGAGCGTTGTTCGGAATTATTGGGCGTAAAGGGCGCGTAGGCGGCTTAGTAAG
CCTGGCGTGAAATCCTCCGGCTTAACCGGGGAACTGCGTGAGGAACTGCGGAGCTAGAGT
CATGGAGGGGAAGTTGGAATTCCTAGTGTAGGGGTGAAATCTGTAGATATTAGGAAGAAC
ACCGGTGGCGAAGGCGAACTTCTAGCCAATGACTGACGCTGAGGCGCGAAAGTGCGGGGA
GCAAACA
>sv1035
GCCGCGGTAATTCCAGCTCTCCGAGTTTGCTCCCATTGTTACGTTTAAAACGCCCGTAGT
TTGAGGTTTAAGCTCGAATAGAGCGTTCACCGTGACCAAATCAGGATGCTTAAAGTAGTT
CAAAACTGAATGGCTCAGCACGGTATGAGATTTTTACCCCTTCGGGGGTCAGATCAAAGA
GAGCCATCGGGGGTAGATCTATTTCATGGCGAGCGGCGGAATGTGTTGACCCATGAGAGA
GAAACGAATGCGAAAGCATCTACCTAGAGGGTTTCTGTCGATCAAGGGCGAGAGCCGCAG
GATCCAACC
>sv1036
GTAATACCAGCTCTGCGAGTTTGCTCCCATATTGTTGCAGTTAAAACGCCCGTAGTCTGA
ATTTCTTGACTATGCTCCAACTTAGGAGCGTTCACTGTGAACAAATCAGGACGCTTAGAG
TATGTTTTATGAATGACTCAGCGCAGTATGATATTTTTACTTATGGTAAGATCAATGAGA
GCCATCGGGGGTAGATCTATTTCATGGCGAGCGGTGGAATGCTTTGACCCATGAGAGAG
>sv1037
TGGGGAATATTGGACAATGGGCGCAAGCCTGATCCAGCCATGCCGCGTGAGTGATGACGG
CCTTAGGGTTGTAAAGCTCTTTTACCTGGGAAGATAATGACGGTACCGGGAGAATAAGCC
CCGGCTAACTTCGTGCCAGCAGCCGCGGTAATACGAAGGGGGCTAGCGTTGTTCGGATTT
ACTGGGCGTAAAGCGCACGTAGGCGGAAATTTAAGTCAGGGGTGAAATCCCGAGGCTCAA
CCTCGGAACTGCCTTTGATACTGGGTTTCTTGAGTCCGGAAGAGGTGAGTGGAACTGCGA
GTGTAGAGGTGAAATTCGTAGATATTCGCAAGAACACCAGTGGCGAAGGCGGCTCACTGG
TCCGGAACTGACGCTGAGGTGCGAAAGCGTGGGGAGCAAACA
>sv1038
AGGACGATTCATGGAAGAAAGCAAGAAAGGCCCGGCTGGCATGACTGCGGAAAAGAGCAA
GGCCCTCGCTGCCGCGCTCTCGCAGATCGAAAAGCAATTCGGCAAAGGGTCGATCATGCG
GCTCGGCGCGGGTGAGGCGGTCGAAGACATTCAGGTGGTGTCCACCGGCTCGCTTGGACT
GGATATCGCGCTCGGCGTGGGCGGACTGCCGCGCGGCCGCGTCGTCGAGATCTACGGTCC
GGAATCGTCGGGCAAGACCACGCTCACGCTGCAGGTGATCGCCGAAATGCAGAAGATCGG
CGGCACGGCAGCATTCATCGACGCGGAACACGCGCTCGACGTGCAATACGCGCAGAAGCT
CGGCGTGAACGTGCAGGAACTGCTGATCTCGCAGCCGGACACGGGCGAGCAGGCGCTGGA
AATCGCGGACGCGCTGGTGCGCTCGGGTTCCATCGACATGATCGTGATCGACTCCGTCGC
GGCGCTCGTGCCGAAGGCGGAAATCGAAGGCGAAATGGGC
>sv1039
TGGGGAATATTGGACAATGGGCGAAAGCCTGATCCAGCAATGCCGCGTGAGTGATGAAGG
CCTTAGGGTTGTAAAGCTCTTTTACCCGGGATGATAATGACAGTACCGGGAGAATAAGCC
CCGGCTAACTCCGTGCCAGCAGCCGCGGTAATACGGAGGGGGCTAGCGTTGTTCGGAATT
ACTGGGCGTAAAGCGCACGTAGGCGGCTTTGTAAGTCAGAGGTGAAAGCCTGGAGCTCAA
CTCCAGAACTGCCTTTGAGACTGCATCGCTTGAATCCAGGAGAGGTGAGTGGAATTCCGA
GTGTAGAGGTGAAATTCGTAGATATTCGGAAGAACACCAGTGGCGAAGGCGGCTCACTGG
ACTGGTATTGACGCTGAGGTGCGAAAGCGTGGGGAGCAAACA
>sv1040
GTAATTCCAGCTCTGCGAGTTTGCTCCCATATTGTTGCAGTTAAAACGCCCGTAGTCTGA
ACTAGGCCTTGTGCCTCTAATATATCACTGTGAACAAATCAGGACGCTTAGGGTATGGCC
TCATGAATGACCTAGCGCAGTATGAATACTTTGCCTAACGGTAAGCTCAACGAGAGCCAT
CGGGGGTGGATCTATTCCATGGCGAGTAGCGGAATGCTTTGACCCATGTGGAGAGAAACA
AACGCGAAGGCATCCATCTAGAGGGTTTCTGTCGATCAAGGGCGAGAGTAGAAGCAGCCA
ACC
>sv1041
TGGGGAATATTGCACAATGGGGGAAACCCTGATGCAGCAACGCCGCGTGAAGGAAGAAGG
TTTTCGGATTGTAAACTTCTATCGATGGGGAAGAAAGAAATGACGGTACCCAGGTAAGAA
GCCCCGGCTAACTACGTGCCAGCAGCCGCGGTAATACGTAGGGGGCAAGCGTTATCCGGA
ATTACTGGGTGTAAAGGGTGCGTAGGCGGATAGACAAGCCATATGTGAAAGGTTGGGGCT
CAACCCCAAGATTGCATAAGGAACTGTGGATCTAGAGTACAGGAGAGGTAAGTGGAATTC
CTAGTGTAGCGGTGAAATGCGTAGATATTAGGAGGAACACCAGTGGCGAAGGCGACTTAC
TGGACTGAAACTGACGCTGAGGCACGAAAGCGTGGGGAGCAAACA
>sv1042
TTTTTTTTTTAATGATACGGCGACCACCGAGATCTACACAGAGCAGTTCGTCGGCAGCGT
CAGATGTGTATAAGAGACAGCTTCGGTCATAGATTAAGCCATGCATGAAGAAGACGATGC
ACACATAGGACACAGTGGACCAGGGCAAGTCTGGTGCCACTGTCTCTTATACACATCTCC
GAGCCCACGAGACGTGACAGAATCTCGTATGCCGTCTTCTGCTTGAAAA
>sv1043
GTAATTCCAGCTCTCCTAGTTTGCATCCAATGCTACTTTTAAAACGCCCGTAGTCTGAGT
AAGTGGCACGCAAGTGCGCTCACGGTGAATAAATCAGGACGCTTAGAGTAGTTCATAACT
GAATGACTGAGCACCGCCTGAGGTCTTTACCTGTCAGGGTAAGATCAAAGAGAGCTACCG
GGGCCAGGGCTATTCGAGGTCGAGCGGCGGAATGTGTTGACACCTCGGAGAGGAACAGAA
GCGAAAGCGTCTGGCATGGGGGTTTCTGTCGATCAAGGGCGAGAGTCGCAGGATCCAACC
>sv1044
GCCGCGGTAATACCAGCTCTGCGAGTTTGCTCCCATATTGTTGCAGTTAAAACGCCCGTA
GTCTGAACTAGGCCTCGTGCCTACATCTCATCACTGTGAACAAATCAGGACGCTTAGGGT
ATGGCTTCATGAATGACCTAGCGCAGTATGAATACTTTGCCTAACGGTAAGCTCAACGAG
AGCCATCGGGGGTGGATCTATTCCATGGCGAGTAGCGGAATGCTCTGACCCATGTGGAGA
GAAACAAACGCGAAGGCATCCATCTAGAGGGTTTCTGTCGATCAAGGGCGAGAGTAGAAG
CAGCCAACC
>sv1045
TGGGGAATATTGCGCAATGGGCGGAAGCCTGACGCAGCGACGCCGCGTGAGGGATGAAGG
CCTTCGGGTTGTAAACCTCTTTCAGCTCCGAAGAAGCGAGAGTGACGGTAGGAGCAGAAG
AAGCACCGGCTAACTACGTGCCAGCAGCCGCGGTAATACGTAGGGTGCAAGCGTTGTCCG
GAATTATTGGGCGTAAAGAGCTCGTAGGCGGCTCGTCGCGTCTGCTGTGAAAGCCCGGGG
CTTAACCCCGGGTCTGCAGTGGGTACGGGCGGGCTAGAGTGCGGTAGGGGAGACTGGAAT
TCCTGGTGTAGCGGTGAAATGCGCAGATATCAGGAGGAACACCGGTGGCGAAGGCGGGTC
TCTGGGCCGTAACTGACGCTGAGGAGCGAAAGCATGGGTAGCGAACA
>sv1046
TGGGGAATATTGCACAATGGGCGCAAGCCTGATGCAGCCATGCCGCGTGTATGAAGAAGG
CCTTCGGGTTGTAAAGTACTTTCAGTGGGGAGGAAGGCGATGAAGTTAATAGCTTCGTCG
ATTGACGTTACCCGCAGAAGAAGCACCGGCTAACTCCGTGCCAGCAGCCGCGGTAATACG
GAGGGTGCAAGCGTTAATCGGAATTACTGGGCGTAAAGCGCACGCAGGCGGTCTGTCAAG
TCGGATGTGAAATCCCCGGGCTCAACCTGGGAACTGCATTCGAAACTGGCAGGCTAGAGT
CTTGTAGAGGGGGGTAGAATTCCAGGTGTAGCGGTGAAATGCGTAGAGATCTGGAGGAAT
ACCGGTGGCGAAGGCGGCCCCCTGGACAAAGACTGACGCTCAGGTGCGAAAGCGTGGGGA
GCAAACA
>sv1047
CTAAGAATATTCCGCAATGGACGAAAGTCTGACGGAGCGACGCCGCGTGGACGAGGAAGG
CCGAAAGGTTGTAAAGTTCTTTTGCCGGTGAAGAATAAGCGGTGGAGGGAATGCCATCGT
GATGACGATAGCTGGTGAATAAGCCCCGGCTAATTACGTGCCAGCAGCCGCGGTAACACG
TAAGGGGCGAGCGTTGTTCGGAATTATTGGGCGTAAAGGGCGCGTAGGCGGTTTGATAAG
TCTGGCGTGAAATGGCGGGGCCCAACCCCGTCACTGCGCTGGAAACTGTGAGACTTGGGT
CATGGAGGGGCAGTTGGAATTCCTGGTGTAGGGGTGAAATCTGTAGATATCAGGAAGAAC
ACCGGTGGCGAAGGCGAACTGCCAGCCAATGACTGACGCTGAGGCGCGAAAGCGCGGGGA
GCAAACA
>sv1048
TTTTTTTTTTTAATGATACGGCGACCACCGAGATCTACACCCATTAGGTCGTCGGCAGCG
TCAGATGTGTATAAGAGACAGTCTTAGTTGGTGGGGTGGTTTGTCGGAAGGAGAAGTCGT
AACAAGGTTCTGTCTCTTATACACATCTCCGAGCCCACGAGACGCATGGAAATCTCGTAT
GCCGTCTTCTGCTTGAAAA
>sv1049
TTTTTTTTTTTAATGATACGGCGACCACCGAGATCTACACGGATCCATTCGTCGGCAGCG
TCAGATGTGTATAAGAGACAGGCCGCGGTAATACCAGCTCTGGCGATGATAGCGATCGAA
GGCACCCGCGGGACACGAGGCACACTCACTGCAAGCAAGAAATTGACGGAAGAGCACTGT
CTCTTATACACATCTCCGAGCCCACGAGACTGCACATGATCTCGTATGCCGTCTTCTGCT
TGAAAA
>sv1050
TTTTTTTTTTAATGATACGGCGACCACCGAGATCTACACTCGTAGCATCGTCGGCAGCGT
CAGATGTGTATAAGAGACAGCTTCGGTCATAGATTAAGCCATGCAGGGCAAGTCTGGTGC
CACTGTCTCTTATACACATCTCCGAGCCCACGAGACGGTTGGTTATCTCGTATGCCGTCT
TCTGCTTGAAAA
>sv1051
TGGGGAATATTGCACAATGGGGGAAACCCTGATGCAGCAACGCCGCGTGAAGGAAGAAGG
TCTTCGGATTGTAAACTTTTGTCCTTAGCAAAGAAAAAAATGACGGTAGCTAAGAAGGAA
GCTCCGGCTAACTACGTGCCAGCAGCCGCGGTAATACGTAGGGAGCGAGCGTTGTCCGGA
TTTACTGGGTGTAAAGGGTGCGTAGGCGGTTTTGTAAGTCAGATGTGAAATCCACGAGCT
TAACTCGTGAAGTGCATTTGAAACTACATGACTTGAGTGAAGCAGGGGTAGGCGGAATTC
CCGGTGTAGCGGTGGAATGCGTAGATATCGGGAGGAACACCAGTGGCGAAGGCGGCCTAC
TGGGCTTTAACAGACGCTGAGGCACGAAAGCGTGGGTAGCAAACA
>sv1052
CTAAGAATATTCCGCAATGGACGAAAGTCTGACGGAGCGACGCCGCGTGGATGAGGAAGG
CCGAAAGGTTGTAAAATCCTTTTGCGGACGAAGAATAAGCGGTGGAGGGAATGCCACCGT
GATGACGATAGTCCGTGAATAAGCCCCGGCTAATTACGTGCCAGCAGCCGCGGTAACACG
TAAGGGGCGAGCGTTGTTCGGAATTATTGGGCGTAAAGGGCGCGTAGGCGGTTACGTAAG
TCTGGCGTGAAAGGCGGGGGCTCAACCCCCGCACTGCGCTGGAAACTGGGTGACTGGGGT
CATGGAGGGGTAGTTGGAATTCCTGGTGTAGGGGTGAAATCTGTAGATATCAGGAAGAAC
ACCGGTGGCGAAGGCGAACTACTAGCCAATGACTGACGCTGAGGCGCGAAAGTGCGGGGA
GCAAACA
>sv1053
AGGACGATTCATGGAAGAAAGCGTCTCGTGAAATCGAAGGCGAAATGGGC
>sv1054
GTAATTCCAGCTCTGCGAGTTTGCTCCCATATTGTTGCAGTTAAAACGCCCGTAGTCTGA
AGTACGAAGTGTAAGCGGTGAGAACCCGCGTTCACTGTGAACAAATCAGGACGCTTAGTG
TAAGGTTACAAGAATGACACAGCGCAGTATGAAAGTTTTACCGAAGGTAAGATCAAGGAG
AGCCATCGGGGGTAGATCTATTTCATGGCGAGCGGTGGAATGCTATAACCCATGAGAGAG
>sv1055
TGGGGGATATTGCACAATGGGGGAAACCCTGATGCAGCGACGCCGCGTGAGGGAAGAAGG
TTTTCGGATTGTAAACCTCTGTCATTCGGGAAGAGAAGAAGACGGTACCGAATGAGGAAG
CTACGGCTAACTACGTGCCAGCAGCCGCGGTAATACGTAGGTAGCAAGCGTTGTCCGGAA
TTACTGGGTGTAAAGGGAGCGTAGGCGGGAAGGCAGGCCAGCTGTTTAAACTATGGGCTC
AACCCATAAGCGCAGTTGGAACCGTTTTTCTTGAGTGGAGTAGAGGCAGATGGAATTCCT
AGTGTAGCGGTGGAATGCGTAGATATTAGGAGGAACACCAGTGGCGAAGGCGGTCTGCTG
GGCTTTAACTGACGCTGAGGCTCGAAAGCGTGGGGAGCAAACA
>sv1056
GTAATTCCAGCTCTCCGAGTTTGCTCCCATTGTTACGTTTAAAACGCCCGTAGTTTGAGG
TTTAAGCTCGAATAGAGCGTTCACCGTGACCAAATCAGGATGCTTAAAGTAGTTCAAAAC
TGAATGACTCAGCACGGTATGAGATTTTTACCCCTTCGGGGGTCAGATCAAAGAGAGCCA
TCGGGGGTAGATCTATTTCATGGCGAGCGGCGGAATGTGCTGACCCATGAGTGAGAAACG
AATGCGAAAGCATCTACCTAGAGGGTTTCTGTCGATCAAGGGCGAGAGCCGCAGGATCCA
ACC
>sv1057
TTTTTTTTTTAATGATACGGCGACCACCGAGATCTACACTCCTTCCTTCGTCGGCAGCGT
CAGATGTGTATAAGAGACAGCTTCGGTCATAGATTAAGCCATGCCAAAATCGATGTTGGA
GTTCGGATCCTCCCGGAAGGTGTAGCCCAGGGCAAGTCTGGTGCCACTGTCTCTTATACA
CATCTCCGAGCCCACGAGACGACAGAGTATCTCGTATGCCGTCTTCTGCTTGAAAA
>sv1058
TTTTTTTTTTTTAATGATACGGCGACCACCGAGATCTACACCTCACACTTCGTCGGCAGC
GTCAGATGTGTATAAGAGACAGTCTTAGTTGGTGGAGTGACTTGTCGGAAGGAGAAGTCG
TAACAAGGTTCTGTCTCTTATACACATCTCCGAGCCCACGAGACCTAGGTTGATCTCGTA
TGCCGTCTTCTGCTTGAAAA
>sv1059
ATGTGTATAAGAGACAGGCCGCGGTAATTCCAGCTCTCCAAGTCTGCTCCCACTGCTACA
CTTAAAACGCCCGTAGTCGGAGTTCGTAGCACGCAAGTGCGCTCACGGTGAATAAATCAG
GACCTTAAGAGAAAGTGCTCAGTGCGTGACTGAGCACCGTCTGAGGTTTTTACCCGTCAG
GGTAAGGTCAATGGGAGCCAGCGAGGTTAGCGACCGCAAGGCTGAAACTTGAAGAAATTG
ACGGAAGAGCACTGTCTCTTATACACATCTCCGAGCCCACGAGACTCTCTCTCATCTCGT
ATGCCGTCTTCTGCTTG
>sv1060
GCCGCGGTAATACCAGCTCTAATAGCGTATATTAAAGTTGTTGCAGTTAAAAAGCTCGTA
GTTGGACCTTGGGCCTGGACGGGCGGTCCGCCTCACGGCGTGTACTGTCTTGCCGGGCCT
TTCCTCTTGGTGATCTGTTGTTTCGGCAGCAGGGAACCAGGACCTTTACTTTGAAAAAAT
TAGAGTGTTCAAAGCAGGCTCGACGCCGGAATATATTAGCATGGAATAATAAAATAGGAC
GTGCGGTTCTATTTTGTTGGTTTTTGGAATCGCCGTAATGATTAATAGGGACAGTCGGGG
GCATTAGTACTCACATGCTAGAGGTGAAATTCTTGGATTTTGTGAAGACTAACTTCTGCG
AAAGCATTTGCCAAGGATGTTTTCATTAATCAAGAACGAAGGTTAGGATATCG
>sv1061
GCCGCGGTAATACCAGCTCTCCAAGTTTGCTCCCACTGCTACACTTAAAACGCCCGTAGT
CGGAGTTCGTAGCACGCAAGTGCGCTCACGGTGAATAAATCAGGACGCTAAGAGTAAGTG
CTCAACTGCATGACTGAGCACCGTCTGAGGTTTTTACCCGTCAGGGTAAGGTCAAGGAGA
GCCAGCGAGGTTAGGTCTATTCAGTGGCGAGCGGCGGAATGTGTTGACCCGCTGGAGAGA
AGCAGAGGCGAAGGCGCCTAACAAGGGGGTGTCTGTCGATCAAGGGCGAGAGTCGCAGTA
TCCAACC
>sv1062
GCCGCGGTAATTCCAGCTCTGCGAGTTTGCTCCCATATTGTTGCAGTTAAAACGCCCGTA
GTCTGAATTTCAATGAATAAGCTTCTTTTAGAAGCGTTCACTGTGAACAAATCAGGACGC
TTAGAGTATTTCTTAATGAATGACTCAGCGCAGTATGATATTTTTACTTCAGGTAAGATC
AACGAGAACCAACGGGGGTAGATCTATTTCATGGCGAGCGGTGGAATGCTTTGACCCATG
AGAGAGAAACGAATGCGAAAGCATCTACCTAGCGGGTTTCTATCGATCAAGGGCGAGAGT
AGGAGTATCCAACC
>sv1063
GTAATTCCAGCTCTCCAAGTCTGCTCCCAATGCTTAACTTAAAACGCCCGTAGTCCGAAT
ACGAAGCTCGCATAGAGCGTTCACCGTGAACAAATCAGGATGCTTAGAGTAGTTCATAAC
TGAATGACTCAGCGCGGTATGAGATCTTTACCCTGCGAGGGGTCAGATCAAAGAGAGCCA
TCGGGGGTAGGTCTATTTCATGGCGAGCGGCGGAATGTGTTGACCCATGAGAGAGAAACG
AATGCGAAGGCACCTACCTAGAGGGTTTCTGTCGATCAAGGGCGAGAGTCGCAGGATCCA
ACC
>sv1064
TTTTTTTTTTTAATGATACGGCGACCACCGAGATCTACACATCCGCTTTCGTCGGCAGCG
TCAGATGTGTATAAGAGACAGTCTTAGTTGGTGGGGTGATTTGTCTGAAGGAGAAGTCGT
AACAAGGTTCTGTCTCTTATACACATCTCCGAGCCCACGAGACGGTTGGTTATCTCGTAT
GCCGTCTTCTGCTTGAAAA
>sv1065
GCCGCGGTAATACCAGCTCTGCGAGTTTGCTCCCATATTGTTGCAGTTAAAACGCCCGTA
GTCAGAACTCACAGTAATGTGCCAAGGTTCGCCGTCCACCGCGAATAAAACAGGATGCTT
AGGATATTGTATAAGAATGATAGAGCGCGGTCTGGAGTATTTACCTTTCGGGGTAAGGTC
AAAGAGAGCGAGTGGTGCTGGTAGTATTCCTTAGCGAGCGGTGGAATGCGTTGACCTAAG
GGAGACTAACGAAAGCGAAAGCAGCCAGCAAGTAGGTTTCTATCGATCAAGGGCGAGAGT
AGGGGTAGCGAACC
>sv1066
TTTTTTTTTTAATGATACGGCGACCACCGAGATCTACACCAGTCTCTTCGTCGGCAGCGT
CAGATGTGTATAAGAGACAGCTTCGGTCATAGATTAAGCCATGCATGTACACTCTAAAGA
CTTTAACGAGTATCCATTGGAGGGCAAGTCTGGTGCCACTGTCTCTTATACACATCTCCG
AGCCCACGAGACCAACTCCTATCTCGTATGCCGTCTTCTGCTTGAAAA
>sv1067
TTTTTTTTTTTTAATGATACGGCGACCACCGAGATCTACACGTAGAGGTTCGTCGGCAGC
GTCAGATGTGTATAAGAGACAGTCTTAGTTGGTGGGGTGATTTGTCGGAAGGAGAAGTCG
TAACAAGGTTCTGTCTCTTATACACATCTCCGAGCCCACGAGACGACTACACATCTCGTA
TGCCGTCTTCTGCTTGAAAA
>sv1068
GCCGCGGTAATTCCAGCTCTTTGGATTTACCGGAACACCGATTTTTAAAGAAAACTCAGC
GCAAGAAATTGACGGAAGAGCA
>sv1069
AGGACGATTCATGGAAGATAGCGAAATGGGCCAAATCGAAGGCGAGATGGGC
>sv1070
TGGGGAATTTTGCGCAATGGGGGAAACCCTGACGCAGCAACGCCGCGTGGAGGATGAAAC
ATTTAGGTGCGTAAACTCCTTTTCTACGAGAAGAAATTGACGGTATCGTAGGAATAAGCG
CCGGCTAACTCCGTGCCAGCAGCCGCGGTAATACGGGGGGCGCAAGCGTTACTCGGAATC
ACTGGGCGTAAAGGGAGCGTAGGCGTCCTCGCAAGTCTCCTGTGAAATCCGTCGGCTTAA
CCGACGAACTGCAGGAGAAACTACGAGGATAGAGTGCGGAAGAGGTCGGTGGAATAGGCG
GTGTAGGGGTAAAATCCGTAGAGATCGCCTGGAATACCAACGGCGAAGGCAACCGACTGG
GACGCTACTGACGCTGAGGCTCGAAAGCGCGGGGAGCAAACA
>sv1071
GTAATACCAGCTCTTGTAATGTATGCTAAAGTTGCTGCCGTTATAACGTCCGTAGTCGAT
TTGGTATATTCTTTGCAAAAGTAACATACCCTAAGAGTATCGCGTTGCTTTACGACTTCA
ACAATGGAGCTGTAGGGAATAATTATTATTAACTTGGAAATATGGGGGGGGTATCGTATT
TGGTAGTGAGAGGTGAAATTCAAAGACCTACCAAGGACGTCCGGAAGCGTAGGCGATGCC
CCTAAGTCTCTTGCGCGACTAAGGTCGATAATTAAGAGAGTCAAGACGATTAGAAACCGT
CGTAATCTTTATTGTAAACTGTGTCCACCTGAAATCGGAGCATATATCCCGTAAACGCTT
TCGGTGTCAATAATAACTTTAAAGTCTGTAGATTCGGGGGGTAGTATGGTCGCAAGGGTG
AAACTTAAAGAAATTGACGGAAGTGCA
>sv1072
TAGGGAATTTTTCTCAATGGGCGAAAGCCTGAAGGAGCAATACCGCGTGAACGATGAAGG
TCTTTGGATTGTAAAGTTCTTTTATGAGGGACGAATAGCAACAGTAGGAAATGATTGTTG
TTTGACTGTACCTTTTGAATAAGTAACGGCAAAATTTGTGCCAGCAGCCGCGGTAATACA
AATGTTACAAGCGTTATCCGGATTTACTGGGCGTAAAGCGAGCGCAGGCTGATTTACAAG
TCTGGTGTGAAAGGCATCTGCTTAACAGGTGTTTGCATTGGAAACTGTAAGTCTAGAGTG
TGATAGAGAGTTTTAGAACTCCATGTGGAGCGGTGGAATGCGTAGATATATGGAAGAATA
CCAGTGGTGAAGACGAAAACTTAGGTCACAACTGACGCTTAGGCTCGAAAGTGTGGGGAG
C
>sv1073
TTTTTTTTTTAATGATACGGCGACCACCGAGATCTACACCACTTCTGTCGTCGGCAGCGT
CAGATGTGTATAAGAGACAGGCTGCGGTAATACCAGCTCTCCCCCCCAAATCCAATGGCA
TCTATTGAAGGAATTGACGGAAGCGCACTGTCTCTTATACACATCTCCGAGCCCACGAGA
CGACATCTGATCTCGTATGCCGTCTTCTGCTTGAAAAAAA
>sv1074
TGGGGAATATTGCACAATGGGCGCAAGCCTGATGCAGCCATGCCGCGTGTATGAAGAAGG
CCTTAGGGTTGTAAAGTACTTTCAGTTGGGAGGAAGGCGTTGATGCTAATATCATCAGCG
ATTGACGTTACCAACAGAAGAAGCACCGGCTAACTCCGTGCCAGCAGCCGCGGTAATACG
GAGGGTGCAAGCGTTAATCGGAATTACTGGGCGTAAAGCGCACGCAGGCGGTTGATTAAG
TTAGATGTGAAATCCCCGGGCTTAACCTGGGAATGGCATCTAAGACTGGTCAGCTAGAGT
CTTGTAGAGGGGGGTAGAATTCCATGTGTAGCGGTGAAATGCGTAGAGATGTGGAGGAAT
ACCGGTGGCGAAGGCGGCCCCCTGGACAAAGACTGACGCTCAGGTGCGAAAGCGTGGGGA
GCAAACA
>sv1075
TTTTTTTTTTAATGATACGGCGACCACCGAGATCTACACCGCCTTATTCGTCGGCAGCGT
CAGATGTGTATAAGAGACAGGCTGCGGTAATTCCAGCTCTCCTGAGGCTTTCATAGTTTT
CGTCAGACACTACAAGAAATTGACGGAAGTGCACTGTCTCTTATACACATCTCCGAGCCC
ACGAGACTCACTCACATCTCGTATGCCGTCTTCTGCTTGAAAAAAA
>sv1076
GCCGCGGTAATACCAGCTCTGCGAGTTTGCTCCCATATTGTTGCAGTTAAAACGCCCGTA
GTCAGATGTCGAAATCACAGTTATGGTTCAAACCGTCCACCGCGAATAAAACAGAACGCT
TAGGGTATTATAAAAGAATGATAGAGCGCGGTATGGAGTATTTACCTCTTCTAGGGTAAG
GTCAAAGAGAGCGAGTGGTGCTGGTAGTATTCCTGAGCGAGCGGTGGAATGCATTGACCT
TAGGGAGACTAACAAAAGCGAAGGCAGCCAGCAAGTAGGTTTCTATCGATCAAGGGCGAG
AGTAGGGGTAGCGAACC
>sv1077
GTAATACCAGCTCTGCGAGTTTGCTCCCATATTGTTGCAGTTAAAACGCCCGTAGTCAGA
ATTCGAGTAGAAAAGGTACATCCGTCCACCGCGAATAAAACAGGACGCTTAGGGTAATTC
ACAAGAATGATAGAGCGCGGTCTGGAGTATTTACTCACACGAGTAAGGTCAAAGAGAGCG
AGTGGTGCTGGTAGTATTCCTAAGCGAGCGGTGGAATGCATTGACCTTAGGGAGACTAAC
GAAAGCGAAGGCAGCCAGCAAGTAGGTTTCTATCGATCAAGGGCGAGAGTAGGGGTAGCG
AACC
>sv1078
TGGGGAATTTTGCGCAATGGGCGGAAGCCTGACGCAGCGACGCCGCGTGAACGAAGAAGG
CCTTCGGGTCGTAAAGTTCTTTCGGCAGGGAAGAATAAGTATACGAGTAACTGCGTATAT
AGTGACGTTACCTGCATAAGCAGCCCCGGCTAACTCCGTGCCAGCAGCCGCGGTAATACG
GAGGGGGCGAGCGTTGTTCGGAGTGACTGGGCGTAAAGGGCACGTAGGCGGTGATGTAAG
TCTTTTGTCAAAGGCGTCGGCTTAACCGGCGTATGGCGATAGAAACTACATTTCTGGAGT
GACGGAGAGGAATGCGGAATATCTGGTGTAGCGGTGGAATGCGTAGATATCAGATGGAAC
ACCGGTTGCGAAGGCAGCATTCTGGCCGTCAACTGACGCTGAGGTGCGAGAGCGTGGGTA
GCAAACA
>sv1079
TGGGGAATTTTGGACAATGGGCGAAAGCCTGATCCAGCAATGCCGCGTGTGTGAAGAAGG
CCTTCGGGTTGTAAAGCACTTTTGTCCGGAAAGAAAACCTCGTGGTTAATACCCGTGGGG
GATGACGGTACCGGAAGAATAAGCACCGGCTAACTACGTGCCAGCAGCCGCGGTAATACG
TAGGGTGCAAGCGTTAATCGGAATTACTGGGCGTAAAGCGTGCGCAGGCGGTCCGCTAAG
ACAGATGTGAAATCCCCGGGCTTAACCTGGGAACTGCATTTGTGACTGGCGGGCTAGAGT
ATGGCAGAGGGGGGTAGAATTCCACGTGTAGCAGTGAAATGCGTAGAGATGTGGAGGAAT
ACCGATGGCGAAGGCAGCCCCCTGGGCCAATACTGACGCTCATGCACGAAAGCGTGGGGA
GCAAACA
>sv1080
GTAATACCAGCTCTCCGAGTTTGCTCCCATTGTTACGTTTAAAACGCCCGTAGTTTGAGG
TTTAAGCTCGTATAGAGCGTTCACCGTGACCAAATCAGGATGCTTAAAGTAGTTCAAAAC
TGAATGACTCAGCACGGTATGAGATTTTTACCCCTCCGGGGGTCAGATCAAAGAGAGCTA
TCGGGGGTAGATCTATTTCATGGCGAGCGGCGGAATGTGTTGACCCATGAGAGAGAAACG
AATGCGAAAGCATCTACCTAGAGAGTTTCTGTCGATCAAGGGCGAGAGCCGCAGGATCCA
ACC
>sv1081
GTAATACCAGCTCTCCGAGTTTGCTCCCATTGTTACGTTTAAAACGCTCGTAGTTTGAGG
TTTAAGCTCGGATAGAGCGTTCACCGTGACCAAATCAGGATGCTTAAAGTAGTTCAAAAC
TGAATGACTCAGCACGGTATGAGATTTTTACCCCTTCGGGGGTCAGATCAAAGAGAGCCA
TCGGGGGTAGATCTATTTCATGGCGAGCGGCGGAATGTGTTGACCCATGAGAGAGAAACG
AATGCGAAAGCATCTACCTAGAGGGTTTCTGTCGATCAAGGGCGAGAGCCGCAGGATCCA
ACC
>sv1082
GTAATTCCAGCTCTGCAAGTTTGTTCCCATATTGTTGCAGTTAAAACGCCCGTAGTCTGA
ATTACAAAGTGTACGCGGCCACAAACCGCGTTCACTGTGAACAAATCAGGACGCTTAGTG
TAAGGTTACAAGAATGACACAGCGCAGTATGAAATCTTTACCGAAGGTAAGATCAAAGAG
AGCCATCGGGGGTAGATCTATTTCATGGCGAGCGGTGGAATGCTATAACCCATGAGAGAG
>sv1083
TTTTTTTTTTAATGATACGGCGACCACCGAGATCTACACTGGTGAAGTCGTCGGCAGCGT
CAGATGTGTATAAGAGACAGGCCGCGGTAATACCAGCTCTTAGAAGAAATTGACGGAAGT
GCACTGTCTCTTATACACATCTCCGAGCCCACGAGACGGAACGATATCTCGTATGCCGTC
TTCTGCTTGAAAAAAA
>sv1084
GAATATTGGTCAATGGTCGGAAGACTGAACCAGCCATGCCGCGTGCAGGAAGACGGTCCT
ATGGATTGTAAACTGCTTTTGCAATAGAACAATAAGATCTACGTGTAGATTGATGAGAGT
ATATTACGAATAAGCATCGGCTAACTCCGTGCCAGCAGCCGCGGTAATACGGAGGATGCA
AGCGTTATCCGGATTCATTGGGTTTAAAGGGTGCGTAGGCGGCATATTAAGTCCGTGTAG
AAATGCCGGGGCTCAACCCCGGCGCTGGCATAGAAACTGGTAAGCTTGAATACGAATGAA
GTTGGAGGAATGTGTGGTGTAGCGGTGAAATGCATAGATATCACACAGAAGGTCGATTGC
GAAGGCATCTGACTAATTCGAGATTGACGCTGAGGCACGAAAGCGTGGGGATCAAACA
>sv1085
GCGCGAAACTTACCCACTCGCCAATGGCGGAGGTGGTAATGGCCAGTTCATTCGCGTCGC
AAGACCGGCTGATAGGACTACAGTTTTCCACTGTAGTGTAACCTAGGAGAGGGCCAGTTC
TGGTGCCAGCAGCTGCGGTAATTCCAGCTCTCCAAGTCAGCTCCCAATGCTACACTTAAA
ACGCTCGTAGTCTGAACACGAAGCTCGCGTAGAGCGTTCACCGTGATTAAATCAGGATGC
TTAGAGTAGTTCATAACTGAATGACTCAGCGCGGTATGAGATCTTTACCCTGCGAGGGGT
CAGATCAAAGAGAGCGATCGGGGGTAAATCTATTTCATGGCGAGCGGCGGAATGTGTTGA
CCCATGAGAGAGAAACAGATGCGAAGGCATTTACCTAGAGCGTTTCTGTCGATCAAGAGC
GAGAGTCGCGGGATCCAACC
>sv1086
TGGGGGATATTGCACAATGGGCGGAAGCCTGATGCAGCGACGCCGCGTGGGGGATGGAGG
CCTTCGGGTTGTGAACCCCTTTCGCCTGGGAAGAAGCCCCTCTTTGGGGGGGGTGACGGT
ACCGGGTAAAGAAGCGCCGGCTAACTACGTGCCAGCAGCCGCGGTGACACGTGGGGCGCG
AGCGTTGTCCGGAATTATTGGGCGTAAAGGGCTCGTAGGCGGCTGGCCGCGTCCGCTGTG
AAATCCCCCGGCTCAACCGGGGGGCCGCGGCGGGTACGGGCCGGCTTGAGTGCGGTAGGG
GAGGCTGGAACTCCTGGTGTAGCGGTGGAATGCGCAGATATCAGGAAGAACACCGATGGC
GAAGGCAGGCCTCTGGGCCGTCACTGACGCTGAGGAGCGAAAGCGTGGGGAGCGAACA
>sv1087
GTAATACCAGCTCTAGTAGGGTCTATGTGTGTTGCTGCAGTTAAAAAGTCCGTAGTTGAC
CCAGTGATGTGGCACGAGGAGATTTCTCTGCGCATTGTATGACACCACGAGTAAATTGTC
TCGGTCAAGGAGAGAGTGAGCGTGGGACGTCAGGGAGCAGGAGCAGATGGGGGCGAAGGG
ATTCTACAGCGAGAGGTGAAATTCTAAGACCTGTGGAGGACGAGTTGAGGCGAAGGCGTT
CGTCAAGGATGTTTTCTATGATCAAGGGCGTAGGCCGGAGGATCGAAGACGATTAGACAC
CGTCGTAGTTCTGGCAGTCAACGATGCCGACACAGCGTTTTGCACAGGAAGCGAAGCGGT
GTAGAGAAATCACAGTTTTTTGGCTCTGGGGATAGTACGAGCGCAAGTTTGAAACTTAAA
AGAAATTGACGGAAGCGCA
>sv1088
TGGGGAATATTGGACAATGGGCGAAAGCCTGATCCAGCCATGCCGCATGAGTGAAGAAGG
CCTTTGGGTTGTAAAGCTCTTTCGGTGAGGGAGATAATGACGGTACGCACAGAAGAAGTC
CTGGCTAACTCCGTGCCAGCAGCCGCGGTAATACGGAGAGGGCTAGCGTTATTCGGAATT
ATTGGGCGTAAAGAGCGCGTAGGCTGGTTAGTAAGTTAAAAGTGAAATCCCAAAGTTCAA
CTTTGGAATTGCTTTTAAAACTGCTAACCTAGAGATTGAAAGAGGATAGAGGAATTCCTA
GTGTAGAGGTGAAATTCGTAAATATTAGGAGGAACACCAGTGGCGAAGGCATCTATCTGG
TTCAAATCTGACGCTGAGGCGCGAAGGCGTGGGGAGCAAACA
>sv1089
GAATTTTCGGCAATGGGGGCAACCCTGACCGAGCAACGCCGCGTGCAGGAGGACGCCCTT
CGGGGTGTAAACTGCTTTTCTCTGGGACGAGAAAAAGGACGGTACCAGAGGAACAAGCCT
CGGCTAACTACGTGCCAGCAGCCGCGGTAATACGTAGGAGGCGAGCGTTGTCCGGAGTTA
CTGGGCGTAAAGCGCACGCAGGCGGTCGATCAAGTTTGGCCTGACAGTTGGTGGCTCAAC
CGCCAAAGGCGGCTGAAAACTGGTCGACTTGAGAACTTCAGAGGGACACGGAATTCCGGG
TGGAGTGGTGAAATGCGTAGAGATCCGGAGGAACACCAAAGGCGAAGGCAGTGTCCTGGG
AAGCTTCTGACGCTCAGGTGCGAAAGCCAGGGGAGCGAACG
>sv1090
TGGGGAATATTGCACAATGGGCGCAAGCCTGATGCAGCCATGCCGCGTGTATGAAGAAGG
CCTTCGGGTTGTAAAGTACTTTCAGCGGGGAGGAAGGCGGTGAGGTTAATAACCTTGCCG
ATTGACGTTACCCGCAGAAGAAGCACCGGCTAACTCCGTGCCAGCAGCCGCGGTAATACG
GAGGGTGCAAGCGTTAATCGGAATTACTGGGCGTAAAGCGCACGCAGGCGGTCTGTTAAG
TCAGATGTGAAATCCCCGGGCTTAACCTGGGAACTGCATTTGAAACTGGCAGGCTTGAGT
CTCGTAGAGGGGGGTAGAATTCCAGGTGTAGCGGTGAAATGCGTAGAGATCTGGAGGAAT
ACCGGTGGCGAAGGCGGCCCCCTGGACGAAGACTGACGCTCAGGTGCGAAAGCGTGGGGA
GCAAACA
>sv1091
GAATATTGGTCAATGGCCGTGAGGCTGAACCAGCCAAGTCGCGTGCAGGATGACTGCCCT
ATGGGTTGTAAACTGCTTTTGGACGGGAATAAGAAGCGTCACGCGTGGCGCAGTGCAGGT
ACCGTCAGAATAAGCATCGGCTAACTCCGTGCCAGCAGCCGCGGTAATACGGAGGATGCG
AGCGTTATCCGGATTTATTGGGTTTAAAGGGTGCGTAGGTGGGCTGATAAGTCAGCGGTG
AAATATTGTCGCTTAACGATAAGACTGCCGTTGAAACTGTTGGTCTTGAGTATGTTTGGG
GCAGGCGGAATGCGGGGTGTAGCGGTGAAATGCATAGATATCCCGCAGAACTCCAATCGC
GAAGGCAGCCTGCCAAGTCATTACTGACACTGAAGCACGAAAGCGTGGGTATCAAACA
>sv1092
TGGGGAATATTGCGCAATGGGCGAAAGCCTGACGCAGCGACGCCGCGTGAGGGATGAAGG
CCTTCGGGTCGTAAACCTCTGTCAGGAGGGAAGAATGGTTCAGGGGCCAATCACCCTGGG
CAGGGACGGTACCTCCAAAGGAAGCACCGGCTAACTCCGTGCCAGCAGCCGCGGTAATAC
GGAGGGTGCGAGCGTTAATCGGAATCACTGGGCGTAAAGCGCACGTAGGCGGTTTTATAA
GTCAGGGGTGAAATCCCACGGCCCACCCGTGGAACCGCCCTTGATACTGTAAGGCTTGAG
TATGTGAGAGGATAGCGGAATTCCTGGTGTAGGAGTGAAATCCGTAGAGATCAGGAGGAA
CATCAGTGGCGAAGGCGGCTATCTGGCGCAAAACTGACGCTGAGGTGCGAAAGCGTGGGT
ATCAAACA
>sv1093
TTTTTTTTTTTAATGATACGGCGACCACCGAGATCTACACGTAGGATGTCGTCGGCAGCG
TCAGATGTGTATAAGAGACAGGCCGCGGTAATACCAGCTCTGAGGTACTTATATTTTAAT
TGCCAAAGAAATTGACGGAAGAGCACTGTCTCTTATACACATCTCCGAGCCCACGAGACC
ACAGTCAATCTCGTATGCCGTCTTCTGCTTGAAAAAAA
>sv1094
GAATATTGGTCAATGGCCGGAAGGCTGAACCAGCCAAGTCGCGTGCAGGAAGACGGCCTT
ATGGGTTGTAAACTGCTTTTAGGCGGGAATAAGGAGCGTCATTTATGGCGCGGTGCAGGT
ACCGTCAGAATAAGCATCGGCTAACTCCGTGCCAGCAGCCGCGGTAATACGGAGGATGCG
AGCGTTATCCGGATTTATTGGGTTTAAAGGGTGCGTAGGTTGGCGATCAAGTCAGCGGTG
AAAGTTTGTTGCTTAACGACAGAATTGCCGTTGAAACTGGTTGTCTTGAGTATGATTGAG
GCAGGCGGAATGCGAGGTGTAGCGGTGAAATGCATAGATATTTCGCAGAACTCCGATTGC
GAAGGCAGCTTGCCAAGCCAATACTGACACTGAAGCACGAAAGCGTGGGTATCAAACA
>sv1095
TGGGGAATATTGCACAATGGGCGGAAGCCTGATGCAGCGACGCCGCGTGAGGGATGACGG
CCTTCGGGTTGTAAACCTCTTTCAGCAGGGACGAAGCGTAAGTGACGGTACCTGCAGAAG
AAGCACCGGCTAACTATGTGCCAGCAGCCGCGGTAATACGTAGGGTGCGAGCGTTGTCCG
GAATTACTGGGCGTAAAGAGCTCGTAGGCGGTTTGTCACGTCGTCTGTGAAATCCTAGGG
CTTAACCCTGGACGTGCAGGCGATACGGGCTGACTTGAGTACTACAGGGGAGACTGGAAT
TTCTGGTGTAGCGGTGGAATGCACAGATATCAGGAAGAACACCGATGGCGAAGGCAGGTC
TCTGGGTAGTAACTGACGCTGAGGAGCGAAAGCATGGGTAGCGAACA
>sv1096
TGGGGAATTTTGGACAATGGGGGCAACCCTGATCCAGCCATGCCGCGTGTCTGAAGAAGG
CCTTCGGGTTGTAAAGGACTTTTGTCAGGGAGCAAAACAGACGGATGAATAATTCGTCTG
GCTGAGAGTACCTGAAGAATAAGCACCGGCTAACTACGTGCCAGCAGCCGCGGTAATACG
TAGGGTGCAAGCGTTAATCGGAATTACTGGGCGTAAAGGGTGCGCAGGCGGTTATACAAG
CTTGATGTGAAAGCCCCGGGCTTAACCTGGGACGTGCATTGAGGACTGTATGACTAGAGT
ACGTTAGAGGGGGGTGGAATTCCACGTGTAGCAGTGAAATGCGTAGAGATGTGGAGGAAC
ACCGATGGCGAAGGCAGCCCCCTGGGATGATACTGACGCTCAAGCACGAAAGCGTGGGTA
GCAAACA
>sv1097
GCCGCGGTAATACCAGCTCTGCGAGTTTGCTCCCATGTTGTTGCAGTTAAAACGCCCGTA
GTCTGAAGTACGAAGTTTGAGCGGCCACAAACCGCGTTCACTGTGAACAAATCAGGACGC
TTAGTGTAAGGTTACAAGAATGACACAGCGCAGTATGAAATCTTTACCGAAGGTAAGATC
AAAGAGAGCCATCGGGGGTAGATCTATTTCATGGCGAGCGGTGGAATGCTATAACCCATG
AGAGAG
>sv1098
CCGGCTGGAATGACTGCGGAGAAGAGCAAGGCCCTGGCCGCCGCGCTCTCGCAGATCGAA
AAGCAATTCGGCAAAGGGTCGATCATGCGGCTCGGCGCAGGTGAGGCGGTCGAAGACATT
CAGGTGGTGTCCACCGGTTCGCTCGGTCTGGACATCGCACTCGGCGTCGGCGGTTTGCCG
CGCGGCCGTGTGGTGGAAATCTACGGTCCGGAATCATCGGGCAAGACCACGCTCACGCTG
CAGGTAGTTGCCGAAATGCAGAAGCTCGGCGGCACGGCGGCCTTCATCGACGCGGAACAC
GCGCTCGACGTTCAGTACGCAGGCAAGCTCGGCGTGAACGTGCCGGAACTGCTGATCTCG
CAGCCGGACACGGGCGAGCAGGCACTCGAAATCGCGGACGCGCTGGTGCGCTCCGGCTCC
ATCGACATGATCGTCATCGACTCCGTGGCGGCGCTCGTGCCGAAGGCGG
>sv1099
GTAATTCCAGCTCTTAACGTTGGAATTGCCGTTGAAACTGGATACCTTGAGTGTAAACGA
GGCAGGCGGAATTCGTAGTGTAGCGGTGAAATGCATAGATATTACGAAGAACCCCGATAG
CGCAGGCAGCTTGCCAGGCTACAACTGACACTGAAGCACGAAAGTGTGGGTATCAAACA
>sv1100
CTAAGAATATTCCGCAATGGGCGAAAGCCTGACGGAGCGACGCCGCGTGGATGACGAAGG
CCGAAAGGTTGTAAAATTCTTTTGCGGATGAAGAATAAGCGGGGGAGGGAATGCCCCGGC
GATGACGTTAGTCCGCGAATAAGCCCCGGCTAATTACGTGCCAGCAGCCGCGGTAACACG
TAAGGGGCGAGCGTTGTTCGGAATTATTGGGCGTAAAGGGCGCGTAGGCGGTTACGTAAG
TCTGGCGTGAAAGGCGGGAGCTTAACTTCCGGACTGCGCTGGAAACTGGGTAACTTGAGT
CATGGAGGGGTAGTTGGAATTCCTGGTGTAGGGGTGAAATCTGTAGATATCAGGAAGAAC
ACCGGTGGCGAAGGCGAACTACTAGCCAATGACTGACGCTGAGGCGCGAAAGTGCGGGGA
GCAAACA
>sv1101
TGGGGAATATTGGACAATGGGCGAAAGCCTGATCCAGCAATGCCGCGTGAGTGATGAAGG
CCTTAGGGTTGTAAAGCTCTTTTACCCGGGATGATAATGACAGTACCGGGAGAATAAGCT
CCGGCTAACTCCGTGCCAGCAGCCGCGGTAATACGGAGGGAGCTAGCGTTGTTCGGAATT
ACTGGGCGTAAAGCGCACGTAGGCGGCTTTGTAAGTTAGAGGTGAAAGCCTGGAGCTCAA
CTCCAGAACTGCCTTTGATACTGCATGGCTTGAATCCAGGAGAGGTGAGTGGAATTCCGA
GTGTAGAGGTGAAATTCGTAGATATTCGGAAGAACACCAGTGGCGAAGGCGGCTCACTGG
ACTGGTATTGACGCTGAGGTGCGAAAGCGTGGGGAGCAAACA
>sv1102
GTAATACCAGCTCTAATAGCGTATATTTAAGTTGTTGCAGTTAAAAAGCTCGTAGTTGGA
TCTTGGGTTGGGCAGAGCGGTCCGCCCCTGGTGTGCACCGGTCTGCTCGTCCCTTCTACC
GGCGATGCGCTCCTGGCCTTAACTGGCCGGGTCGTGCCTCCGGTGCTGTTACTTTGAAGA
AATTAGAGTGCTCAAAGCAAGCCTACGCTCTGTATACATTAGCATGGGATAACATCATAG
GATTTCGGTCCTATTGTGTTGGCCTTCGGGATCGGAGTAATGATTAACAGGAACAGTCGG
GGGCATTCGTATTTCATAGTCAGAGGTGAAATTCTTGGATTTATGAAAGACGAACAACTG
CGAAAGCATTTGCCAAGGATGTTTTCATTAATCAAGAACGAAAGTTGGGGGCTCGAAGAC
GATCAGATACCGTCCTAGTCTCAACCATAAACGATGCCGACCAGGGATCGGCGGATGTTG
CTTTAAGGACTCCGCCGGCACCTTATGAGAAATCAAAGTCTTTGGGTTCCGGGGGGAGTA
TGGTCGCAAGGCTGAAACTTAAAGAAATTGACGGAAGCGCA
>sv1103
GTAATTCCAGCTCTGCGAGTTTGCTCCCATATTGTTGCAGTTAAAACGCCCGTAGTCAGA
ATTCGTATTCAGACAAGAAGACAACTCGTCCACCGCGAATAAAACAGGACGCTTAGGGTA
TTGTTCCACAAGAATGATAGAGCGCGGTCTGGAGTATTTACCCTTCGTTGGGTAAGATCA
AAGAGAGCGAGTGGTGCTGGTAGTATTCCTGAGCGAGCGGTGGAATGCATTGACCTTAGG
GAGACTAACGAAAGCGAAAGCAGCCAGCAAGTAGGTTTCTATCGATCAAGGGCGAGAGTA
GGGGTAGCGAACC
>sv1104
AGGACGATTCATGGAAGATAGCAAGAAAGGCCCGGGCGGGATGTCTGCAGAAAAGAGCAA
GGCGCTGGCCGCCGCGCTGTCGCAGATCGAAAAGCAATTCGGCAAGGGGTCGATCATGCG
ACTCGGCGCCGGCGAAGTCATTGAAGACATCCAGGTGGTGTCTACGGGTTCGCTCGGACT
GGATATTGCCTTGGGCGTTGGCGGCTTGCCGCGCGGACGCGTTGTTGAAGTCTACGGTCC
GGAATCGTCGGGCAAGACCACGCTGACTCTGCAAGTGATTGCTGAAATGCAAAAGCTTGG
CGGCACGGCAGCGTTCATCGACGCGGAACATGCGCTTGATATTGCTTATGCGCAAAAGCT
CGGTGTGAACCCGTCGGACTTGCTGATCTCGCAGCCGGACACGGGCGAGCAGGCGCTGGA
AATCGCGGACGCGCTGGTGCGCTCGGGTTCCATCGACATGATCGTGATCGACTCGGTCGC
GGCGCTGGTGCCGAAGGCTGAAATCGAAGGCGAAATGGGC
>sv1105
GTAATACCAGCTCTCCGAGTTTGCTCCCAATGCTACACTTAAAACGCCCGTAGTCTGAGT
AAGAAGCGCGAATAGCGCGTTCACCGTGAATAAATCAGGATGCTTAGAGTAGTTGACAAC
TGAATGACTAAGCTCGGTATGAAATCTTTACCCGTATGGGTGAGATCAATGAGAGCCATC
GGGGCCTGACCTACCTGGTGGCGAGGGGCGGAATCTGTTGACCCGCCGGGGAGGAACGAA
TGCGAAGGCATCAGGCTAGAGGGTATCTGTCGATCAAGGGCGAGAGCCGCAGTAGCCAAC
C
>sv1106
GTAATTCCAGCTCTCCAAGTTTGCTCCCAATGCTACACTTAAAACGCCCGTAGTCGGAGG
AAAGAAGCACCTAGTGCGCTCACGGTGAATAAATCAGGACGCTTAGAGTAGGGAATATCT
GATAGACTGAGCACCGCCTGAGACTTTTACCTTCCAGGGTAAAATCAAGGAGAGCCATCG
AGGAGGGGTCTATCTGGTGGCGAGCGGCGGAATGCGTTGACCCACCAGAGAGAAGCGGAT
GCGAAAGCGCCCCTCATGAGGGTTTCTGTCGATCAAGGGCGAGAGTCGCAGGATCCAACC
>sv1107
ATGTGTATAAGAGACAGGCCGCGGTAATTCCAGCTCTTGGGCCCACCCAGCTTACTGTCT
AGTGGTTACCAGGGGGTTTGGCATGGTTGAGGCATGACGTTGATCACTTACCCCAATCTA
GTGCTGAGGTCAAGAATGAGTAGGAGCTATACCTCCTCTCCTCCCAAGCGTCTCCATGGC
ATGTAGTGTAACAACTTTACTTTTTACTAATGAACATAAGACTCCTAAGAGCAAATGAAA
GTAAGAAATTGACGGAAGAGCACTGTCTCTTATACACATCTCCGAGCCCACGAGACCACA
GTCAATCTCGTATGCCGT
>sv1108
CACTTGATAGAGACTCCTGGCGGCTGCTGATTGAGGAGGCCTGGACGCGTCAACGTGTTG
TAGCGCCGCCCTAAGTAAGTAAGTAAGTAAAGTATTGGTATTGTCGAGGCTTTAGCCTCC
TGTACTCAGTAGGTGAAAATCTGCGGTGGCCGGATATAGCAGTAGCTTCGCAGAGTAAGT
GC
>sv1109
TGGGGAATATTGCACAATGGGCGCAAGCCTGATGCAGCCATGCCGCGTGTATGAAGAAGG
CCTTAGGGTTGTAAAGTACTTTCAGTTGGGAGGAAGGCGTTGGTGCTAATATCATCAACG
ATTGACGTTACCAACAGAAGAAGCACCGGCTAACTCCGTGCCAGCAGCCGCGGTAATACG
GAGGGTGCAAGCGTTAATCGGAATTACTGGGCGTAAAGCGCACGCAGGCGGTTGATTAAG
TTAGATGTGAAATCCCCGGGCTTAACCTGGGAATGGCATCTAAGACTGGTCAGCTAGAGT
CTTGTAGAGGGGGGTAGAATTCCATGTGTAGCGGTGAAATGCGTAGAGATGTGGAGGAAT
ACCGGTGGCGAAGGCGGCCCCCTGGACAAAGACTGACGCTCAGGTGCGAAAGCGTGGGGA
GCAAACA
>sv1110
TTTTTTTTTTTAATGATACGGCGACCACCGAGATCTACACCACTTCTGTCGTCGGCAGCG
TCAGATGTGTATAAGAGACAGCTTCGGTCATAGATTAAGCCATGCTCTTGGGAGACGATT
GTTTGAATCAGCACTTTACCCAGGGCAAGTCTGGTGCCACTGTCTCTTATACACATCTCC
GAGCCCACGAGACCAACTCCTATCTCGTATGCCGTCTTCTGCTTGAAAA
>sv1111
GTAATTCCAGCTCTAATAGCGTATATTTAAGTTGTTGCAGTTAAAAAGCTCGTAGTTGGA
CCTTGGGTTGGGTCGATCGGTCCGCCTATGGTGAGCACCGGTCGGCTCGTCCCTTCTGCC
GGCGATGCGCTCCTGGCCTTAACTGGCCGGGTCGTGCCTCCGGCGCTGTTACTTTGAAGA
AATTAGAGTGCTCAAAGCAAGCCTACGCTCTGTATACATTAGCATGGGATAACATCATAG
GATTTCGATCCTATTCTGTTGGCCTTCGGGATCGGAGTAATGATTAACAGGGACAGTCGG
GGGCATTCGTATTTCATAGTCAGAGGTGAAATTCTTGGATTTATGAAAGACGAACAACTG
CGAAAGCATTTGCCAAGGATGTTTTCATTAATCAAGAACGAAAGTTGGGGGCTCGAAGAC
GATCAGATACCGTCCTAGTCTCAACCATAAACGATGCCGACCAGGGATTGGCGGATGTTG
CTTTAAGGACTCCGCCAGCACCTTATGAGAAATCAAAGTCTTTGGGTTCCGGGGGGAGTA
TGGTCGCAAGGCTGAAACTTAAAGGAATTGACGGAAGCGCA
>sv1112
GTAATTCCAGCTCTCCAAGTTTGCTCCCAATGCTACACTTAAAACGCCCGTAGTCTGAAT
TCGAAGCTCGCATAGAGCGTTCACCGTGAACAAATCAGAATGCTTAGAGTAGTTCACCAC
TGAATGACTCAGCGCGGTATGAGATCTTTACCCTTAACGGGGTCAGATCAAAGAGAGCCA
TCGGGGGTAGATCTATTTCATGGCGAGCGGCGGAATGTGTTGACCCATGAGAGAGAAACG
AATGCGAAAGCATCTACCTAGAGGGTTTCTGTCGATCAAGGGCGAGAGTAGCAGGATCCA
ACC
>sv1113
TGGGGAATATTGCACAATGGGCGCAAGCCTGATGCAGCCATGCCGCGTGTATGAAGAAGG
CCTTCGGGTTGTAAAGTACTTTCAGCGGGGAGGAAGGCGACGGGGTTAATAACCCTGTCG
ATTGACGTTACCCGCAGAAGAAGCACCGGCTAACTCCGTGCCAGCAGCCGCGGTAATACG
GAGGGTGCAAGCGTTAATCGGAATTACTGGGCGTAAAGCGCACGCAGGCGGTCTGTTAAG
TCAGATGTGAAATCCCCGGGCTTAACCTGGGAACTGCATTTGAAACTGGCAGGCTTGAGT
CTTGTAGAGGGGGGTAGAATTCCAGGTGTAGCGGTGAAATGCGTAGAGATCTGGAGGAAT
ACCGGTGGCGAAGGCGGCCCCCTGGACAAAGACTGACGCTCAGGTGCGAAAGCGTGGGGA
GCAAACA
>sv1114
CGTGTCACATCGTCGGCAGCGTCAGATGTGTATAAGAGACAGGCCGCGGTAATTCCAGCT
CTCCGAGCCCACGAGACAAGAAATTGACGGAAGCGCACTGTCTCTTATACACATCTCCGA
GCCCACGAGACTCTCAGTCATCTCGTATGCCGTCTTCTGCTTGAAAAAAAA
>sv1115
GTAATACCAGCTCTGCAAGTTTGTTCCCATATTGTTGCAGTTAAAACGCCCGTAGTCTGA
ATTACAAAGTGTACGCGGCCACAAACCGCGTTCACTGTGAACAAATCAGGACGCTTAGTG
TAAGGTTACAAGAATGACACAGCGCAGTATGAAATCTTTACCGAAGGTAAGATCAAAGAG
AGCCATCGGGGGTAGATCTATTTCATGGCGAGCGGTGGAATGCTATAACCCATGAGAGAG
>sv1116
GCCGCGGTAATTCCAGCTCTCCAAGTCAGCTCCCAATGCTACACTTAAAACGCTCGTAGT
CTGAACACGAAGCTCGCGTAGAGCGTTCACCGTGATTAAATCAGGATGCTTAGAGTAGTT
CATAACTGAATGACTCAGCGCGGTATGAGATCTTTACCCTGTGAGGGGTCAGATCAAAGA
GAGCGATCGGGGGTAAATCTATTTCATGGCGAGCGGCGGAATGTGTTGACCCATGAGAGA
GAAACAGATGCGAAGGCATTTACCTAGAGCGTTTCTGTCGATCAAGAGCGAGAGTCGCGG
GATCCAACC
>sv1117
TGGGGAATATTGCACAATGGGCGAAAGCCTGATGCAGCGACGCCGCGTGAAGGATGAAGG
CCTTAGGGTTGTAAACTTCTGTCGTATGCCAAGAAGCGAAAGTGACGGTAGCATACAAGA
AAGGACCGGCTAACTACGTGCCAGCAGCCGCGGTAATACGTAGGGTTCAAGCGTTATCCG
GAATTATTGGGCGTAAAGAGCTCGTAGGTGGCGTGTCACGTCTGATGTGAAAACTATCGG
CTTAACTGATAGCTTGCATCGGGTACGGGCATGCTAGAGTATAGTAGGGGAAACTGGAAT
TCTTGGTGTAGCGGTGGAATGCACAGATATCAGGAAGAACACCAATGGCGAAGGCAGGTT
TCTGGGCTATTACTGACGCTGAGGAGCGAAAGCGTGGGGAGCGAACA
>sv1118
TGGGGAATATTGGACAATGGGCGCAAGCCTGATCCAGCCATGCCGCGTGAGTGATGAAGG
CCTTAGGGTTGTAAAGCTCTTTTGTCCGGGACGATAATGACGGTACCGGAAGAATAAGCC
CCGGCTAACTTCGTGCCAGCAGCCGCGGTAATACGAAGGGGGCTAGCGTTGCTCGGAATC
ACTGGGCGTAAAGGGCGCGTAGGCGGCCGATTAAGTCGGGGGTGAAAGCCTGTGGCTCAA
CCACAGAATTGCCTTCGATACTGGTTGGCTTGAGACCGGAAGAGGACAGCGGAACTGCGA
GTGTAGAGGTGAAATTCGTAGATATTCGCAAGAACACCAGTGGCGAAGGCGGCTGTCTGG
TCCGGTTCTGACGCTGAGGCGCGAAAGCGTGGGGAGCAAACA
>sv1119
TAGGGAATCTTCGGCAATGGGGGGAACCCTGACCGAGCAACGCCGCGTGAGTGAAGAAGG
TTTTCGGATCGTAAAACTCTGTTGTTAGAGAAGAACGGATGGGAGAGTAACTGCTCTCAT
TGTGACAGTATCTAACCAGAAAGCCACGGCTAACTACGTGCCAGCAGCCGCGGTAATACG
TAGGTGGCAAGCGTTGTCCGGATTTATTGGGCGTAAAGCGAGCGCAGGCGGGATCATAAG
TCTGATGTGAAAGCCCCCGGCTTAACCGGGGAGGGTCATTGGAAACTGTGGTTCTTGAGT
ACAGAAGAGGAGAGTGGAATTCCATGTGTAGCGGTGAAATGCGTAGATATATGGAGGAAC
ACCAGTGGCGAAAGCGGCTCTCTGGTCTGTTACTGACGCTGAGGCTCGAAAGCGTGGGGA
GCAAACA
>sv1120
TTTTTTTTTTAATGATACGGCGACCACCGAGATCTACACCTTGGTAGTCGTCGGCAGCGT
CAGATGTGTATAAGAGACAGCTTCGGTCATAGATTAAGCCATGCAAAGAAATCAGGGCAA
GTCTGGTGCCACTGTCTCTTATACACATCTCCGAGCCCACGAGACGACTACACATCTCGT
ATGCCGTCTTCTGCTTGAAAA
>sv1121
[truncated: 1,232,826 more chars]
