# Supplementary material for: Continent-Scale Sampling Reveals Fine-Scale Turnover in a Beneficial Bug Symbiont
Source: Front Microbiol. 2020 Jun 19;11:1276. doi: 10.3389/fmicb.2020.01276 (PMC7316890; doi:10.3389/fmicb.2020.01276)
Supplement: Supplementary file 1 [file Data_Sheet_1.zip › Jalysus2020_eggs.csv]

bugid	boxid	fitness	assigned.trtmt	pcr.result	iteration	diet	temp
A01CG		0	apo	apo	2	meat	low
A01RC		0	apo	apo	2	meat	low
B01RC		0	sym	sym	2	meat	low
B02SW		48	sym	sym	2	meat	low
B03SW		31	sym	sym	2	meat	low
B06DJ		7	sym	sym	2	meat	low
PI2A.1	PI2A	7	apo	apo	3	fly	high
PI2A.3	PI2A	0	apo	apo	3	fly	high
PI1B.1	PI1B	29	sym	sym	3	fly	high
PI2A.2	PI2A	10	apo	sym	3	fly	high
PI2A.4	PI2A	2	apo	sym	3	fly	high
PI2B.1	PI2B	4	sym	sym	3	fly	high
PI2B.2	PI2B	0	sym	sym	3	fly	high
PI2B.3	PI2B	0	sym	sym	3	fly	high
